# Supplementary material for: Molecular subtyping reveals immune alterations associated with progression of bronchial premalignant lesions
Source: Nat Commun. 2019 Apr 23;10:1856. doi: 10.1038/s41467-019-09834-2 (PMC6478943; doi:10.1038/s41467-019-09834-2)
Supplement: Supplementary file 3 — Supplementary Dataset 1 [file 41467_2019_9834_MOESM3_ESM.xlsx]

## Sheet: Sheet1
Supplementary Data 1: Biological pathways significantly enriched in each of the gene modules.
Module Number	Number of Unique Gene Symbols	Correlation with Module Eigengene	Database	Category	P-value	FDR	Genes
1	40	Negative	WikiPathways_2016	Benzo(a)pyrene metabolism_Homo sapiens_WP696	6.17369e-07	1.85211e-05	AKR1C1,AKR1C3,AKR1C2
1	40	Negative	GO_Biological_Process_2015	doxorubicin metabolic process (GO:0044598)	4.12151e-07	6.77301e-05	AKR1C1,AKR1C3,AKR1C2
1	40	Negative	GO_Biological_Process_2015	polyketide metabolic process (GO:0030638)	4.12151e-07	6.77301e-05	AKR1C1,AKR1C3,AKR1C2
1	40	Negative	GO_Biological_Process_2015	daunorubicin metabolic process (GO:0044597)	4.12151e-07	6.77301e-05	AKR1C1,AKR1C3,AKR1C2
1	40	Negative	GO_Biological_Process_2015	aminoglycoside antibiotic metabolic process (GO:0030647)	6.17369e-07	7.60907e-05	AKR1C1,AKR1C3,AKR1C2
1	40	Negative	Reactome_2016	Synthesis of bile acids and bile salts via 24-hydroxycholesterol_Homo sapiens_R-HSA-193775	2.65676e-06	0.000243751	AKR1C1,AKR1C3,AKR1C2
1	40	Negative	Reactome_2016	Synthesis of bile acids and bile salts via 27-hydroxycholesterol_Homo sapiens_R-HSA-193807	3.31635e-06	0.000243751	AKR1C1,AKR1C3,AKR1C2
1	40	Negative	GO_Biological_Process_2015	progesterone metabolic process (GO:0042448)	2.65676e-06	0.000261957	AKR1C1,AKR1C3,AKR1C2
1	40	Negative	GO_Biological_Process_2015	glycoside metabolic process (GO:0016137)	4.94256e-06	0.000406114	AKR1C1,AKR1C3,AKR1C2
1	40	Negative	GO_Biological_Process_2015	C21-steroid hormone metabolic process (GO:0008207)	9.61356e-06	0.000677069	AKR1C1,AKR1C3,AKR1C2
1	40	Negative	Reactome_2016	Synthesis of bile acids and bile salts via 7alpha-hydroxycholesterol_Homo sapiens_R-HSA-193368	1.45692e-05	0.000713891	AKR1C1,AKR1C3,AKR1C2
1	40	Negative	Reactome_2016	Synthesis of bile acids and bile salts_Homo sapiens_R-HSA-192105	2.09674e-05	0.000770551	AKR1C1,AKR1C3,AKR1C2
1	40	Negative	Reactome_2016	Bile acid and bile salt metabolism_Homo sapiens_R-HSA-194068	4.63991e-05	0.00136413	AKR1C1,AKR1C3,AKR1C2
1	40	Negative	GO_Biological_Process_2015	quinone metabolic process (GO:1901661)	2.61205e-05	0.00160968	AKR1C1,AKR1C3,AKR1C2
1	40	Negative	GO_Biological_Process_2015	unsaturated fatty acid metabolic process (GO:0033559)	4.68279e-05	0.00256513	ELOVL5,RNPEP,AKR1C3,AKR1C2
1	40	Negative	GO_Biological_Process_2015	secondary metabolic process (GO:0019748)	6.9558e-05	0.00342921	AKR1C1,AKR1C3,AKR1C2
1	40	Negative	GO_Biological_Process_2015	small molecule biosynthetic process (GO:0044283)	0.000122548	0.0054924	ACER2,GCLC,ELOVL5,RNPEP,AKR1C3,CNDP2
1	40	Negative	TargetScan_microRNA	GCACCTT,MIR-18A,MIR-18B	9.22734e-05	0.0059055	GCLC,ALCAM,EPB41L1,PSD3
1	40	Negative	KEGG_2016	Steroid hormone biosynthesis_Homo sapiens_hsa00140	0.000211885	0.00614467	AKR1C1,AKR1C3,AKR1C2
1	40	Negative	GO_Biological_Process_2015	sulfur compound biosynthetic process (GO:0044272)	0.000197754	0.0081244	GCLC,B3GNT7,ELOVL5,CNDP2
1	40	Negative	GO_Biological_Process_2015	cellular ketone metabolic process (GO:0042180)	0.000222927	0.00845409	AKR1C1,AKR1C3,AKR1C2
1	40	Negative	Reactome_2016	Glutathione synthesis and recycling_Homo sapiens_R-HSA-174403	0.000349563	0.0085643	GCLC,CNDP2
1	40	Negative	GO_Biological_Process_2015	retinal metabolic process (GO:0042574)	0.000349563	0.0123096	AKR1C1,AKR1C3
1	40	Negative	GO_Biological_Process_2015	glutathione biosynthetic process (GO:0006750)	0.000459797	0.015112	GCLC,CNDP2
1	40	Negative	GO_Biological_Process_2015	nonribosomal peptide biosynthetic process (GO:0019184)	0.000520445	0.0160362	GCLC,CNDP2
1	40	Negative	GO_Biological_Process_2015	response to prostaglandin (GO:0034694)	0.000724338	0.0178549	AKR1C3,AKR1C2
1	40	Negative	GO_Biological_Process_2015	Golgi vesicle transport (GO:0048193)	0.00069446	0.0178549	MYO1B,SORT1,STX18,COG2
1	40	Negative	GO_Biological_Process_2015	icosanoid metabolic process (GO:0006690)	0.000722912	0.0178549	RNPEP,AKR1C3,AKR1C2
1	40	Negative	GO_Biological_Process_2015	fatty acid derivative metabolic process (GO:1901568)	0.000722912	0.0178549	RNPEP,AKR1C3,AKR1C2
1	40	Negative	GO_Biological_Process_2015	prostanoid metabolic process (GO:0006692)	0.00096086	0.0197377	AKR1C3,AKR1C2
1	40	Negative	GO_Biological_Process_2015	prostaglandin metabolic process (GO:0006693)	0.00096086	0.0197377	AKR1C3,AKR1C2
1	40	Negative	GO_Biological_Process_2015	peptide biosynthetic process (GO:0043043)	0.00096086	0.0197377	GCLC,CNDP2
1	40	Negative	GO_Biological_Process_2015	cellular hormone metabolic process (GO:0034754)	0.000903064	0.0197377	AKR1C1,AKR1C3,AKR1C2
1	40	Negative	GO_Biological_Process_2015	carbohydrate transport (GO:0008643)	0.00110945	0.0218783	SLC37A1,SLC2A10,SORT1
1	40	Negative	Reactome_2016	Sulfur amino acid metabolism_Homo sapiens_R-HSA-1614635	0.00113648	0.0238661	GCLC,CNDP2
1	40	Negative	GO_Biological_Process_2015	glutathione derivative biosynthetic process (GO:1901687)	0.00132633	0.0242178	GCLC,CNDP2
1	40	Negative	GO_Biological_Process_2015	glutathione derivative metabolic process (GO:1901685)	0.00132633	0.0242178	GCLC,CNDP2
1	40	Negative	GO_Biological_Process_2015	cofactor metabolic process (GO:0051186)	0.00164474	0.0289592	ELOVL5,AKR1C1,AKR1C3,AKR1C2
1	40	Negative	GO_Biological_Process_2015	carboxylic acid biosynthetic process (GO:0046394)	0.00208102	0.0341981	GCLC,ELOVL5,RNPEP,CNDP2
1	40	Negative	GO_Biological_Process_2015	organic acid biosynthetic process (GO:0016053)	0.00208102	0.0341981	GCLC,ELOVL5,RNPEP,CNDP2
1	40	Negative	GO_Biological_Process_2015	response to acid chemical (GO:0001101)	0.00216556	0.0344394	ACER2,AKR1C1,AKR1C3,AKR1C2
1	40	Negative	GO_Biological_Process_2015	fatty acid metabolic process (GO:0006631)	0.0023117	0.0356146	ELOVL5,RNPEP,AKR1C3,AKR1C2
1	40	Negative	GO_Biological_Process_2015	monocarboxylic acid metabolic process (GO:0032787)	0.00240892	0.0359879	ELOVL5,AKR1C1,RNPEP,AKR1C3,AKR1C2
1	40	Negative	BioCarta_2016	Regulation of cell cycle progression by Plk3_Homo sapiens_h_plk3Pathway	0.0354093	0.0431104	TREX1
1	40	Negative	BioCarta_2016	ATM Signaling Pathway_Homo sapiens_h_atmPathway	0.0354093	0.0431104	TREX1
1	40	Negative	BioCarta_2016	Role of BRCA1, BRCA2 and ATR in Cancer Susceptibility_Homo sapiens_h_atrbrcaPathway	0.0431104	0.0431104	TREX1
1	40	Negative	GO_Biological_Process_2015	epithelial cell differentiation (GO:0030855)	0.0030724	0.0443654	ELF3,AKR1C1,AKR1C3,AKR1C2
1	40	Negative	GO_Biological_Process_2015	cellular response to acid chemical (GO:0071229)	0.00314967	0.0443654	AKR1C1,AKR1C3,AKR1C2
1	40	Negative	GO_Biological_Process_2015	amide biosynthetic process (GO:0043604)	0.00349876	0.0463866	GCLC,CNDP2
1	40	Negative	GO_Biological_Process_2015	sulfur compound metabolic process (GO:0006790)	0.00349054	0.0463866	GCLC,B3GNT7,ELOVL5,CNDP2
1	40	Negative	GO_Biological_Process_2015	hormone metabolic process (GO:0042445)	0.00385771	0.0463866	AKR1C1,AKR1C3,AKR1C2
1	40	Negative	GO_Biological_Process_2015	cellular aldehyde metabolic process (GO:0006081)	0.00381828	0.0463866	AKR1C1,AKR1C3
1	40	Negative	GO_Biological_Process_2015	xenobiotic metabolic process (GO:0006805)	0.00372238	0.0463866	GCLC,AKR1C1,CNDP2
1	40	Negative	GO_Biological_Process_2015	sulfur amino acid metabolic process (GO:0000096)	0.00365688	0.0463866	GCLC,CNDP2
1	40	Negative	Reactome_2016	Glutathione conjugation_Homo sapiens_R-HSA-156590	0.00261978	0.0481385	GCLC,CNDP2
1	467	Positive	GO_Biological_Process_2015	extracellular matrix organization (GO:0030198)	2.79047e-46	5.15585e-43	COL18A1,SPARC,ITGB5,COL14A1,ELN,COL12A1,ICAM4,LAMC1,LOXL1,ADAMTS2,EFEMP2,EFEMP1,TIMP2,KDR,CSGALNACT1,PDGFRA,POSTN,DST,VWF,LEPRE1,MMP2,BGN,HSPG2,MMP11,CRISPLD2,COL4A4,COL6A2,COL6A1,PXDN,COL4A6,COL8A2,ITGA7,COL4A5,COL6A3,COL8A1,GAS6,DDR2,RAMP2,LAMA2,COL13A1,LAMA4,LAMA3,LRP4,PDGFA,LTBP3,NID1,FBLN2,THSD4,FBLN5,NCAM1,JAM3,TGFB2,FOXF2,FOXF1,WNT3A,TGFB3,FN1,LAMB1,MFAP5,COL1A1,MFAP4,SMOC2,COL3A1,COL1A2,C…
1	467	Positive	GO_Biological_Process_2015	extracellular structure organization (GO:0043062)	3.419e-46	5.15585e-43	COL18A1,SPARC,ITGB5,COL14A1,ELN,COL12A1,ICAM4,LAMC1,LOXL1,ADAMTS2,EFEMP2,EFEMP1,KDR,TIMP2,CSGALNACT1,PDGFRA,POSTN,VWF,DST,LEPRE1,MMP2,BGN,HSPG2,MMP11,CRISPLD2,COL4A4,COL6A2,COL6A1,PXDN,COL4A6,COL8A2,ITGA7,COL4A5,COL6A3,COL8A1,GAS6,DDR2,RAMP2,LAMA2,COL13A1,LAMA4,LAMA3,LRP4,PDGFA,LTBP3,NID1,FBLN2,THSD4,FBLN5,NCAM1,JAM3,TGFB2,FOXF2,FOXF1,WNT3A,TGFB3,FN1,LAMB1,MFAP5,COL1A1,MFAP4,SMOC2,COL3A1,COL1A2,C…
1	467	Positive	Reactome_2016	Extracellular matrix organization_Homo sapiens_R-HSA-1474244	3.84139e-41	2.27794e-38	COL18A1,SPARC,ITGB5,COL14A1,ELN,COL12A1,ICAM4,ICAM5,LAMC1,LOXL1,EFEMP2,ADAMTS2,EFEMP1,KDR,TIMP2,ADAMTS8,DST,MMP2,BGN,PCOLCE,HSPG2,MMP11,COL4A4,COL6A2,COL6A1,COL4A6,COL8A2,COL4A5,COL6A3,ITGA7,COL8A1,DDR2,COL13A1,PCOLCE2,LAMA2,LAMA4,LAMA3,LRP4,PDGFA,LTBP2,LTBP3,NID1,FBLN2,FBLN5,NCAM1,JAM3,TGFB2,TGFB3,FN1,LAMB1,COL1A1,MFAP5,MFAP4,COL3A1,COL1A2,COL5A1,COL5A3,COL7A1,COL5A2,MFAP2,FBN1
1	467	Positive	GO_Biological_Process_2015	extracellular matrix disassembly (GO:0022617)	3.69029e-23	3.70998e-20	COL18A1,COL13A1,COL14A1,ELN,COL12A1,LAMA3,LAMC1,NID1,TIMP2,MMP2,FN1,LAMB1,HSPG2,COL1A1,MMP11,COL3A1,COL1A2,COL5A1,COL7A1,COL4A4,COL5A3,COL6A2,COL5A2,COL6A1,COL4A6,COL8A2,COL4A5,COL8A1,COL6A3,FBN1
1	467	Positive	GO_Biological_Process_2015	multicellular organismal metabolic process (GO:0044236)	2.69681e-22	2.03339e-19	COL18A1,ENPEP,COL13A1,COL14A1,COL12A1,GHR,MRC2,ADAMTS2,ACE,LEPRE1,MMP2,COL1A1,MMP11,COL3A1,COL1A2,COL5A1,COL7A1,COL4A4,COL5A3,COL6A2,COL5A2,COL6A1,COL4A6,COL8A2,COL4A5,COL8A1,COL6A3
1	467	Positive	GO_Biological_Process_2015	angiogenesis (GO:0001525)	4.42756e-22	2.6707e-19	COL18A1,RAMP2,ROBO4,ENPEP,CLIC4,FLT1,CALCRL,EPAS1,LEF1,PDGFA,CX3CL1,RASIP1,TMEM100,DLL4,GJA5,KDR,CD34,JAM3,EGFL7,TGFB2,ANGPT2,ANGPT1,CAV1,MCAM,MMP2,FN1,VASH1,HSPG2,TBX4,MEIS1,PTPRB,TAL1,MMRN2,COL8A2,COL8A1,CSPG4,TEK,FGFR1,GPR124
1	467	Positive	GO_Biological_Process_2015	multicellular organismal macromolecule metabolic process (GO:0044259)	1.00266e-21	4.32005e-19	COL18A1,ENPEP,COL13A1,COL14A1,COL12A1,MRC2,ADAMTS2,ACE,LEPRE1,MMP2,COL1A1,MMP11,COL3A1,COL1A2,COL5A1,COL7A1,COL4A4,COL5A3,COL6A2,COL5A2,COL6A1,COL4A6,COL8A2,COL4A5,COL6A3,COL8A1
1	467	Positive	GO_Biological_Process_2015	multicellular organismal catabolic process (GO:0044243)	9.46624e-22	4.32005e-19	COL18A1,ENPEP,COL13A1,COL14A1,COL12A1,MRC2,ADAMTS2,ACE,MMP2,COL1A1,MMP11,COL3A1,COL1A2,COL5A1,COL5A3,COL7A1,COL4A4,COL6A2,COL5A2,COL6A1,COL8A2,COL4A6,COL8A1,COL4A5,COL6A3
1	467	Positive	Reactome_2016	Collagen formation_Homo sapiens_R-HSA-1474290	5.10528e-21	1.51372e-18	COL18A1,PCOLCE2,COL13A1,COL14A1,COL12A1,LAMA3,LOXL1,ADAMTS2,DST,PCOLCE,COL1A1,COL3A1,COL1A2,COL5A1,COL7A1,COL5A3,COL4A4,COL6A2,COL5A2,COL6A1,COL8A2,COL4A6,COL8A1,COL4A5,COL6A3
1	467	Positive	Reactome_2016	Collagen biosynthesis and modifying enzymes_Homo sapiens_R-HSA-1650814	1.68909e-20	3.33877e-18	COL18A1,PCOLCE2,COL13A1,COL14A1,COL12A1,PCOLCE,COL1A1,COL3A1,ADAMTS2,COL1A2,COL5A1,COL7A1,COL5A3,COL4A4,COL6A2,COL5A2,COL6A1,COL8A2,COL4A6,COL8A1,COL4A5,COL6A3
1	467	Positive	GO_Biological_Process_2015	collagen metabolic process (GO:0032963)	4.93825e-20	1.65486e-17	COL18A1,COL13A1,LEPRE1,COL14A1,MMP2,COL12A1,MRC2,COL1A1,MMP11,ADAMTS2,COL3A1,COL1A2,COL5A1,COL5A3,COL7A1,COL4A4,COL6A2,COL5A2,COL6A1,COL8A2,COL4A6,COL6A3,COL8A1,COL4A5
1	467	Positive	GO_Biological_Process_2015	collagen catabolic process (GO:0030574)	4.7466e-20	1.65486e-17	COL18A1,COL13A1,COL14A1,MMP2,COL12A1,MRC2,COL1A1,MMP11,COL3A1,ADAMTS2,COL1A2,COL5A1,COL5A3,COL6A2,COL7A1,COL4A4,COL5A2,COL6A1,COL8A2,COL4A6,COL8A1,COL4A5,COL6A3
1	467	Positive	Reactome_2016	Assembly of collagen fibrils and other multimeric structures_Homo sapiens_R-HSA-2022090	2.39708e-19	3.55368e-17	COL18A1,DST,LAMA3,PCOLCE,LOXL1,COL1A1,COL3A1,COL1A2,COL5A1,COL7A1,COL5A3,COL4A4,COL6A2,COL5A2,COL6A1,COL8A2,COL4A6,COL8A1,COL4A5,COL6A3
1	467	Positive	GO_Biological_Process_2015	neuron projection guidance (GO:0097485)	1.53312e-17	4.20353e-15	SEMA5A,LAMA2,ROCK2,LAMC1,NTN1,EGFR,GLI3,EFNB2,FLRT2,ABLIM3,FLRT3,CHN1,BOC,NTF3,KAL1,NCAM1,SLIT2,SCN3B,MYH10,PLXNA4,SPTBN1,PRNP,NGFR,TGFB2,SEMA6A,WNT3A,SEMA6D,LAMB1,RGMA,CACNB2,COL3A1,COL5A1,GDNF,NFIB,COL4A4,COL6A2,COL5A3,COL6A1,COL5A2,COL4A5,COL6A3,FGFR1
1	467	Positive	GO_Biological_Process_2015	axon guidance (GO:0007411)	1.53312e-17	4.20353e-15	SEMA5A,LAMA2,ROCK2,LAMC1,NTN1,EGFR,GLI3,EFNB2,FLRT2,ABLIM3,FLRT3,CHN1,BOC,NTF3,KAL1,NCAM1,SLIT2,SCN3B,MYH10,PLXNA4,SPTBN1,PRNP,NGFR,TGFB2,SEMA6A,WNT3A,SEMA6D,LAMB1,RGMA,CACNB2,COL3A1,COL5A1,GDNF,NFIB,COL4A4,COL6A2,COL5A3,COL6A1,COL5A2,COL4A5,COL6A3,FGFR1
1	467	Positive	WikiPathways_2016	XPodNet - protein-protein interactions in the podocyte expanded by STRING_Mus musculus_WP2309	3.20324e-17	7.75184e-15	EPHB6,COL18A1,FLT1,SPARC,ITGB5,LDB1,IRS1,ICAM5,LAMC1,CDH5,EDNRA,CDH2,LEPR,KDR,GRB10,VWF,HSPG2,TGFBR3,CLDN5,BCAM,COL4A4,ITGA7,COL4A5,AJUBA,KANK2,SHC2,LAMA2,EPAS1,NPR1,CTBP1,NOTCH4,LEF1,LRP4,PIK3R1,LTBP3,NID1,DLL1,FBLN2,FGD1,NKD1,DLL4,EFNB2,MAP2,TSPAN7,PDPN,MYH10,SPTBN1,JAM3,PRNP,TGFB2,KIRREL,ANGPT1,TGFB3,CAV1,FN1,CRIM1,LAMB1,SMAD6,BMP6,SMAD7,BCL2,TEK,PVRL3
1	467	Positive	WikiPathways_2016	Focal Adhesion-PI3K-Akt-mTOR-signaling pathway_Mus musculus_WP2841	1.67848e-16	2.03096e-14	FLT1,LAMA2,ITGB5,EPAS1,IRS1,LAMA4,LAMA3,PDGFA,PIK3R1,LAMC1,EGFR,GHR,KDR,NGFR,PDGFRA,ANGPT2,ANGPT1,VWF,F2R,FN1,LAMB1,GNG11,COL1A1,COL3A1,KITLG,COL1A2,COL5A1,COL4A4,COL5A3,COL6A2,KIT,COL5A2,COL4A6,ITGA7,TEK,FGFR4,FGFR1
1	467	Positive	GO_Biological_Process_2015	single organism cell adhesion (GO:0098602)	3.23366e-16	8.12727e-14	COL13A1,ITGB5,COL14A1,LEF1,ICAM4,LAMC1,ICAM5,NTN1,ANTXR1,EGFR,CDH2,PDPN,SLIT2,CD34,JAM3,PDGFRA,KIRREL,CD93,FOXF1,WNT3A,FN1,LAMB1,MERTK,PPAP2B,KIT,BCL2,CERCAM,COL8A2,ITGA7,ESAM,TEK,PVRL3,GAS6,FERMT2
1	467	Positive	WikiPathways_2016	Focal Adhesion_Homo sapiens_WP306	8.34335e-15	6.73031e-13	FLT1,LAMA2,ITGB5,ROCK2,LAMA4,LAMA3,PDGFA,PIK3R1,LAMC1,EGFR,KDR,PDGFRA,VWF,CAV1,FN1,LAMB1,PARVB,COL1A1,COL3A1,COL1A2,COL5A1,COL5A3,COL6A2,COL4A4,COL5A2,BCL2,COL4A6,ITGA7
1	467	Positive	GO_Biological_Process_2015	positive regulation of cell migration (GO:0030335)	3.48656e-15	8.08881e-13	SEMA5A,COL18A1,PLVAP,SPARC,FLT1,IRS1,LEF1,PDGFA,PIK3R1,EGFR,AQP1,EDNRA,PODXL,PDPN,NTF3,KDR,PDGFRA,TGFB2,SEMA6A,ANGPT1,FOXF1,SEMA6D,F2R,LAMB1,COL1A1,KIT,BCL2,SNAI2,TEK,AMOTL1,LGR6,GAS6,DDR2,GPR124
1	467	Positive	Reactome_2016	Elastic fibre formation_Homo sapiens_R-HSA-1566948	9.73522e-15	1.1546e-12	TGFB2,ITGB5,TGFB3,ELN,LTBP2,LTBP3,FBLN2,LOXL1,FBLN5,MFAP5,MFAP4,EFEMP2,EFEMP1,MFAP2,FBN1
1	467	Positive	GO_Biological_Process_2015	positive regulation of cell motility (GO:2000147)	7.32622e-15	1.47306e-12	SEMA5A,COL18A1,PLVAP,SPARC,FLT1,IRS1,LEF1,PDGFA,PIK3R1,EGFR,AQP1,EDNRA,PODXL,PDPN,NTF3,KDR,PDGFRA,TGFB2,SEMA6A,ANGPT1,FOXF1,SEMA6D,F2R,LAMB1,COL1A1,KIT,BCL2,SNAI2,TEK,AMOTL1,LGR6,GAS6,DDR2,GPR124
1	467	Positive	GO_Biological_Process_2015	positive regulation of locomotion (GO:0040017)	6.97719e-15	1.47306e-12	SEMA5A,COL18A1,PLVAP,SPARC,FLT1,IRS1,LEF1,PDGFA,PIK3R1,EGFR,AQP1,EDNRA,PODXL,PDPN,NTF3,KDR,SLIT2,PDGFRA,TGFB2,SEMA6A,ANGPT1,FOXF1,SEMA6D,F2R,LAMB1,COL1A1,KIT,BCL2,SNAI2,TEK,AMOTL1,LGR6,GAS6,DDR2,GPR124
1	467	Positive	WikiPathways_2016	Focal Adhesion_Mus musculus_WP85	2.84016e-14	1.7183e-12	FLT1,LAMA2,ITGB5,ROCK2,LAMA4,LAMA3,PDGFA,PIK3R1,LAMC1,EGFR,PDGFRA,VWF,CAV1,FN1,LAMB1,PARVB,COL1A1,COL3A1,COL1A2,COL5A1,COL5A3,COL6A2,COL4A4,COL5A2,BCL2,COL4A6,ITGA7
1	467	Positive	KEGG_2016	PI3K-Akt signaling pathway_Homo sapiens_hsa04151	4.18926e-14	2.82077e-12	FLT1,LAMA2,ITGB5,IRS1,LAMA4,LAMA3,PDGFA,PIK3R1,LAMC1,EGFR,GHR,KDR,NGFR,PDGFRA,ANGPT2,ANGPT1,VWF,F2R,FN1,LAMB1,GNG11,COL1A1,KITLG,COL1A2,COL4A4,COL6A2,KIT,COL6A1,COL4A6,BCL2,COL4A5,COL6A3,ITGA7,TEK,FGFR4,FGFR1
1	467	Positive	KEGG_2016	Focal adhesion_Homo sapiens_hsa04510	3.55736e-14	2.82077e-12	SHC2,FLT1,LAMA2,ITGB5,ROCK2,LAMA4,LAMA3,PDGFA,PIK3R1,LAMC1,EGFR,KDR,PDGFRA,VWF,CAV1,FN1,LAMB1,PARVB,COL1A1,COL1A2,COL4A4,COL6A2,COL6A1,COL4A6,BCL2,COL4A5,COL6A3,ITGA7
1	467	Positive	KEGG_2016	ECM-receptor interaction_Homo sapiens_hsa04512	3.51385e-14	2.82077e-12	VWF,LAMA2,ITGB5,LAMA4,LAMA3,FN1,LAMB1,LAMC1,HSPG2,COL1A1,COL1A2,SV2A,COL6A2,COL4A4,COL6A1,COL4A6,ITGA7,COL6A3,COL4A5
1	467	Positive	GO_Biological_Process_2015	positive regulation of cellular component movement (GO:0051272)	1.84061e-14	3.46956e-12	SEMA5A,COL18A1,PLVAP,FLT1,SPARC,IRS1,LEF1,PDGFA,PIK3R1,EGFR,AQP1,EDNRA,PODXL,PDPN,NTF3,KDR,PDGFRA,TGFB2,SEMA6A,ANGPT1,FOXF1,SEMA6D,F2R,LAMB1,COL1A1,KIT,BCL2,SNAI2,TEK,AMOTL1,LGR6,GAS6,DDR2,GPR124
1	467	Positive	KEGG_2016	Pathways in cancer_Homo sapiens_hsa05200	8.63885e-13	4.36262e-11	WNT2B,LAMA2,CTBP1,ROCK2,EPAS1,LAMA4,LEF1,LAMA3,ADCY4,PDGFA,PIK3R1,LAMC1,GLI3,EGFR,EDNRA,EDNRB,RUNX1T1,WNT4,FZD1,PDGFRA,WNT10A,TGFB2,TGFB3,WNT3A,MMP2,F2R,FN1,LAMB1,GNG11,KITLG,COL4A4,KIT,COL4A6,BCL2,COL4A5,PLCB1,FGFR1
1	467	Positive	GO_Biological_Process_2015	single organismal cell-cell adhesion (GO:0016337)	2.59429e-13	4.60257e-11	COL13A1,ITGB5,COL14A1,LEF1,ICAM4,ICAM5,NTN1,EGFR,CDH2,PDPN,SLIT2,CD34,JAM3,PDGFRA,KIRREL,CD93,FOXF1,WNT3A,LAMB1,PPAP2B,KIT,BCL2,CERCAM,COL8A2,ITGA7,ESAM,TEK,PVRL3,GAS6
1	467	Positive	Reactome_2016	Axon guidance_Homo sapiens_R-HSA-422475	4.95032e-13	4.89257e-11	SEMA5A,EPHB6,SHC2,ROCK2,IRS1,PDGFA,LAMC1,NTN1,EGFR,EFNB2,ABLIM3,KDR,SCN7A,NCAM1,SLIT2,SCN3B,MYH10,SCN3A,PLXNA4,SPTBN1,PDGFRA,PRNP,SEMA6A,ANGPT1,VWF,SEMA6D,MMP2,FN1,LAMB1,RGMA,CACNB2,KITLG,GDNF,COL4A4,COL6A2,KIT,COL6A1,COL4A5,COL6A3,TEK,FGFR4,SCN2B,FGFR1
1	467	Positive	KEGG_2016	Protein digestion and absorption_Homo sapiens_hsa04974	2.48054e-12	1.00214e-10	COL18A1,COL13A1,COL14A1,ELN,COL12A1,COL1A1,COL3A1,COL1A2,COL5A1,COL7A1,COL5A3,COL6A2,COL4A4,COL5A2,COL6A1,COL4A6,COL6A3,COL4A5
1	467	Positive	Reactome_2016	Molecules associated with elastic fibres_Homo sapiens_R-HSA-2129379	1.3492e-12	1.14297e-10	MFAP5,MFAP4,TGFB2,EFEMP2,EFEMP1,ITGB5,TGFB3,MFAP2,LTBP2,LTBP3,FBLN2,FBLN5
1	467	Positive	GO_Biological_Process_2015	regulation of cell adhesion (GO:0030155)	7.40188e-13	1.24023e-10	SEMA5A,LAMA2,LDB1,ROCK2,LAMA4,LAMA3,LEF1,PIK3R1,NID1,FBLN2,DLL1,CX3CL1,PTPRG,CYTH3,NUAK1,PODXL,KDR,DACT2,EDIL3,WNT4,JAG2,TGFB2,ANGPT2,ANGPT1,FOXF1,WNT3A,LAMB1,SMAD7,COL1A1,SMOC2,BCL2,SNAI2,COL8A1,TEK
1	467	Positive	GO_Biological_Process_2015	collagen fibril organization (GO:0030199)	5.04943e-12	8.01531e-10	TGFB2,LEPRE1,COL14A1,COL12A1,COL1A1,MMP11,COL3A1,ADAMTS2,COL1A2,COL5A1,COL5A3,COL5A2,DDR2
1	467	Positive	GO_Biological_Process_2015	negative regulation of cellular component movement (GO:0051271)	8.27523e-12	1.2479e-09	SEMA5A,ROBO4,EGFL7,CLIC4,ANGPT2,LRP1,WNT3A,SEMA6D,ARAP3,VASH1,PODN,MCC,SMAD7,PTPRG,TGFBR3,DLL4,COL3A1,DACH1,DLC1,MMRN2,BCL2,SLIT2,PLCB1,WNT4
1	467	Positive	GO_Biological_Process_2015	cell-substrate adhesion (GO:0031589)	1.26422e-11	1.81566e-09	ANGPT1,VWF,COL13A1,ITGB5,FN1,LAMB1,LAMC1,NID1,SMAD6,MERTK,ANTXR1,FBLN5,COL3A1,BCAM,COL5A3,ITGA7,TEK,GAS6,CD34,FERMT2,JAM3
1	467	Positive	GO_Biological_Process_2015	organ morphogenesis (GO:0009887)	3.09077e-11	4.23716e-09	COL18A1,ELN,LEF1,LRP4,PDGFA,FGD1,GLI3,AQP1,EFNB2,SOSTDC1,TP63,JAG2,MKL2,PDGFRA,WNT10A,TGFB2,SEMA6A,FOXF2,FOXF1,TGFB3,LAMB1,HSPG2,TBX4,TBX3,TBX2,TGFBR3,COL1A1,COL1A2,COL5A1,DLC1,COL5A2,COL8A2,COL8A1,SHANK3,FGFR1
1	467	Positive	WikiPathways_2016	miRNA targets in ECM and membrane receptors_Homo sapiens_WP2911	9.75883e-11	4.72327e-09	COL3A1,COL1A2,COL5A1,ITGB5,COL5A3,COL6A2,LAMA4,COL5A2,COL6A1,FN1,COL6A3,LAMC1
1	467	Positive	GO_Biological_Process_2015	cellular component disassembly (GO:0022411)	5.22832e-11	6.57026e-09	COL18A1,COL13A1,COL14A1,ELN,LAMA3,COL12A1,LAMC1,NID1,TIMP2,MMP2,FN1,LAMB1,HSPA2,HSPG2,COL1A1,MMP11,COL3A1,COL1A2,COL5A1,COL7A1,COL4A4,COL6A2,COL5A3,COL6A1,COL5A2,COL4A6,COL8A2,COL4A5,COL6A3,SNAI2,COL8A1,FBN1
1	467	Positive	GO_Biological_Process_2015	negative regulation of cell migration (GO:0030336)	5.02754e-11	6.57026e-09	ROBO4,EGFL7,CLIC4,ANGPT2,LRP1,SEMA6D,ARAP3,VASH1,PODN,MCC,SMAD7,PTPRG,DLL4,TGFBR3,COL3A1,DACH1,DLC1,MMRN2,BCL2,SLIT2,PLCB1,WNT4
1	467	Positive	GO_Biological_Process_2015	cellular component morphogenesis (GO:0032989)	6.22272e-11	7.50709e-09	GPM6A,BRSK1,COL18A1,CLIC4,NOTCH4,LEF1,LRP4,LAMC1,ANTXR1,EGFR,MAP2,PDPN,SLITRK6,DACT2,PLXNA4,WNT4,FZD1,TGFB2,DST,FOXF2,CADM1,HEG1,FN1,LAMB1,MERTK,SHROOM4,TGFBR3,GDNF,NFIB,CDH11,BCL2,SNAI2,TEK,NES,SHANK3,FERMT2
1	467	Positive	GO_Biological_Process_2015	epithelium development (GO:0060429)	7.03615e-11	8.16193e-09	LDB1,LAMA3,LRP4,PDGFA,LDB2,DLL1,EGFR,AQP1,NTF4,GJA4,NTF3,KDR,SLIT2,CD34,WNT4,WNT10A,TGFB2,HEG1,SMAD6,SMAD7,ALDH3A2,KRT15,COL7A1,SNAI2,SPRY1,FGFR4,FGFR1
1	467	Positive	GO_Biological_Process_2015	negative regulation of cell motility (GO:2000146)	8.07238e-11	9.01715e-09	ROBO4,EGFL7,CLIC4,ANGPT2,LRP1,SEMA6D,ARAP3,VASH1,PODN,MCC,SMAD7,PTPRG,TGFBR3,DLL4,COL3A1,DACH1,DLC1,MMRN2,BCL2,SLIT2,PLCB1,WNT4
1	467	Positive	GO_Biological_Process_2015	negative regulation of locomotion (GO:0040013)	8.45322e-11	9.10532e-09	SEMA5A,ROBO4,EGFL7,CLIC4,ANGPT2,LRP1,WNT3A,SEMA6D,ARAP3,VASH1,PODN,MCC,SMAD7,PTPRG,TGFBR3,DLL4,COL3A1,DACH1,DLC1,MMRN2,BCL2,SLIT2,PLCB1,WNT4
1	467	Positive	GO_Biological_Process_2015	tissue morphogenesis (GO:0048729)	9.38249e-11	9.75779e-09	SEMA5A,CLIC4,FLT1,NOTCH4,TGFB1I1,LEF1,NTN1,DLL1,EGFR,RASIP1,GLI3,DLL4,EDNRA,KDR,GPC3,SOSTDC1,SLIT2,TP63,WNT4,JAG2,WNT10A,FOXF1,WNT3A,TBX4,TBX3,SMAD7,TBX2,TGFBR3,GDNF,BCL2,SNAI2,FGFR1
1	467	Positive	GO_Biological_Process_2015	cell junction organization (GO:0034330)	1.0574e-10	1.03693e-08	RAMP2,TGFB2,DST,CADM1,TGFB3,HEG1,LAMA3,FN1,LAMC1,PARVB,SMAD7,CDH5,CDH2,GJA5,DLC1,GJA4,CDH11,BCL2,SNAI2,PVRL3,AJUBA,FERMT2,TNS1
1	467	Positive	GO_Biological_Process_2015	negative regulation of Wnt signaling pathway (GO:0030178)	1.1002e-10	1.03693e-08	FZD1,LRP1,CAV1,LEF1,LRP4,PRICKLE1,MCC,NKD1,GLI3,DKK3,LATS2,CDH2,GRB10,GPC3,SNAI2,SOSTDC1,DACT3,TRABD2B,WNT4
1	467	Positive	GO_Biological_Process_2015	blood vessel development (GO:0001568)	1.08537e-10	1.03693e-08	EGFL7,ANGPT2,ANGPT1,FOXF1,LAMA4,TBX3,GLI3,AQP1,TGFBR3,COL1A1,COL3A1,COL1A2,COL5A1,PPAP2B,GJA4,GPC3
1	467	Positive	GO_Biological_Process_2015	regulation of cell morphogenesis (GO:0022604)	1.58742e-10	1.4508e-08	SEMA5A,SPARC,TGFB1I1,LEF1,LRP4,NTN1,FGD1,FGD5,CHN1,PDPN,KDR,DACT3,SLIT2,MYH10,PLXNA4,NGFR,TGFB2,WNT3A,TGFB3,FN1,ARAP3,PARVB,SMAD7,TGFBR3,COL1A1,GDNF,DLC1,KIT,ITGA7,HAP1,TNIK,OBSL1,SHANK3,FERMT2
1	467	Positive	GO_Biological_Process_2015	endodermal cell differentiation (GO:0035987)	1.66402e-10	1.47608e-08	ITGB5,COL7A1,MMP2,LAMA3,COL6A1,COL12A1,FN1,ITGA7,COL8A1,LAMB1
1	467	Positive	GO_Biological_Process_2015	regulation of Wnt signaling pathway (GO:0030111)	2.30122e-10	1.98299e-08	FZD1,WNT2B,LRP1,WNT3A,CAV1,LEF1,LRP4,PRICKLE1,MCC,NKD1,GLI3,DKK3,COL1A1,LATS2,CDH2,PPAP2B,GRB10,GPC3,DACT3,SNAI2,SOSTDC1,LGR6,TRABD2B,WNT4
1	467	Positive	GO_Biological_Process_2015	cell morphogenesis involved in differentiation (GO:0000904)	2.37416e-10	1.98902e-08	COL18A1,CLIC4,TGFB2,FOXF2,HEG1,NOTCH4,LEF1,FN1,LAMB1,LAMC1,MERTK,ANTXR1,TGFBR3,GDNF,SLITRK6,DACT2,SNAI2,TEK,FERMT2,WNT4
1	467	Positive	Reactome_2016	ECM proteoglycans_Homo sapiens_R-HSA-3000178	3.08783e-10	2.28886e-08	TGFB2,SPARC,LAMA2,ITGB5,TGFB3,LAMA4,LAMA3,BGN,LRP4,LAMB1,LAMC1,ITGA7,NCAM1
1	467	Positive	GO_Biological_Process_2015	negative regulation of canonical Wnt signaling pathway (GO:0090090)	3.15969e-10	2.57558e-08	FZD1,CAV1,LEF1,LRP4,PRICKLE1,MCC,NKD1,GLI3,DKK3,LATS2,CDH2,GPC3,SNAI2,DACT3,SOSTDC1,WNT4
1	467	Positive	GO_Biological_Process_2015	regulation of canonical Wnt signaling pathway (GO:0060828)	4.36082e-10	3.46112e-08	FZD1,WNT2B,WNT3A,CAV1,LEF1,LRP4,PRICKLE1,MCC,NKD1,GLI3,DKK3,COL1A1,LATS2,CDH2,GPC3,SNAI2,DACT3,SOSTDC1,LGR6,WNT4
1	467	Positive	GO_Biological_Process_2015	cell morphogenesis (GO:0000902)	4.93284e-10	3.81473e-08	COL18A1,CLIC4,TGFB2,FOXF2,CADM1,HEG1,NOTCH4,LEF1,FN1,LAMB1,LAMC1,MERTK,ANTXR1,SHROOM4,TGFBR3,GDNF,PDPN,SLITRK6,DACT2,SNAI2,TEK,FERMT2,WNT4
1	467	Positive	KEGG_2016	Amoebiasis_Homo sapiens_hsa05146	1.34655e-09	4.53338e-08	TGFB2,LAMA2,TGFB3,LAMA4,LAMA3,FN1,LAMB1,PIK3R1,LAMC1,COL1A1,COL3A1,COL1A2,COL4A4,COL4A6,COL4A5,PLCB1
1	467	Positive	Reactome_2016	Developmental Biology_Homo sapiens_R-HSA-1266738	1.28347e-09	7.61097e-08	EPHB6,SEMA5A,SHC2,ROCK2,EPAS1,IRS1,PDGFA,LAMC1,NTN1,EGFR,EFNB2,ABLIM3,CDH2,BOC,KDR,SCN7A,NCAM1,SLIT2,SCN3B,SCN3A,MYH10,PLXNA4,SPTBN1,PDGFRA,PRNP,SEMA6A,ANGPT1,VWF,MMP2,SEMA6D,FN1,LAMB1,RGMA,CACNB2,KITLG,MEIS1,GDNF,COL4A4,COL6A2,KIT,COL6A1,COL4A5,COL6A3,TEK,FGFR4,AJUBA,SCN2B,FGFR1
1	467	Positive	Reactome_2016	Laminin interactions_Homo sapiens_R-HSA-3000157	1.16806e-09	7.61097e-08	COL18A1,LAMA2,LAMA4,LAMA3,ITGA7,LAMB1,LAMC1,NID1,HSPG2
1	467	Positive	GO_Biological_Process_2015	cell junction assembly (GO:0034329)	1.09649e-09	8.26755e-08	RAMP2,DST,CADM1,HEG1,LAMA3,FN1,LAMC1,PARVB,SMAD7,CDH5,CDH2,GJA5,DLC1,GJA4,CDH11,BCL2,PVRL3,AJUBA,FERMT2,TNS1
1	467	Positive	GO_Biological_Process_2015	ossification (GO:0001503)	1.66813e-09	1.22709e-07	CSGALNACT1,SPARC,COL13A1,TGFB3,MMP2,NAB2,HSPG2,BMP6,EGFR,COL1A1,NPPC,TWSG1,MGP,CDH11,BCL2,TEK,DDR2
1	467	Positive	GO_Biological_Process_2015	morphogenesis of an epithelium (GO:0002009)	1.82578e-09	1.31108e-07	SEMA5A,CLIC4,FLT1,TGFB1I1,NOTCH4,LEF1,NTN1,DLL1,RASIP1,EGFR,GLI3,DLL4,EDNRA,KDR,GPC3,SOSTDC1,SLIT2,TP63,WNT4,JAG2,FOXF1,WNT3A,TBX4,TBX3,GDNF,BCL2,FGFR1
1	467	Positive	TRANSFAC_and_JASPAR_PWMs	TCFAP2A (human)	1.00649e-09	2.81817e-07	COL18A1,FKBP10,HIP1,IRS1,GLI3,TMEM47,SHE,ADAMTS2,CDH2,GRB10,TMEM150A,ST6GAL2,POU3F1,HSPG2,RGMA,DKK3,GPRIN2,MPPED1,SETBP1,RTN4RL1,COL6A2,CDH11,DOK7,KCNQ4,PDE5A,MXRA7,PLCB1,GPR125,KCTD15,PDE9A,GPR124,RNF165,CTBP1,ROCK2,PDGFA,LTBP2,PRICKLE1,GATA2,NTN1,DLL1,EFNB2,FAM171A1,ANKH,GRK5,CASKIN2,MAN1C1,SLIT2,PLXNA4,WNT4,B4GALNT4,IRX1,ACE,AFAP1L1,FOXF2,FOXF1,CAV1,CRIM1,SAMD4A,RASSF8,IRF2BP2,FBXL16,SMAD6,SMA…
1	467	Positive	GO_Biological_Process_2015	hemopoiesis (GO:0030097)	5.33923e-09	3.74491e-07	TGFB2,ANGPT1,WNT3A,NOTCH4,GATA2,DLL1,TGFBR3,KITLG,TWSG1,MEIS1,TAL1,KIT,KDR,TEK,CD34
1	467	Positive	GO_Biological_Process_2015	Wnt signaling pathway (GO:0016055)	7.19669e-09	4.93301e-07	FZD1,WNT10A,WNT2B,LDB1,WNT3A,TGFB1I1,LEF1,LRP4,MCC,NKD1,DKK3,PYGO1,GRK5,PPAP2B,SNAI2,SOSTDC1,DACT3,TNIK,AMOTL1,LGR6,FERMT2,TRABD2B,WNT4
1	467	Positive	GO_Biological_Process_2015	regulation of epithelial cell migration (GO:0010632)	8.74832e-09	5.86332e-07	SEMA5A,TGFB2,ANGPT2,SPARC,ANGPT1,VASH1,MCC,AQP1,PTPRG,TGFBR3,DLL4,MMRN2,KDR,TEK,AMOTL1,SLIT2,GPR124
1	467	Positive	WikiPathways_2016	PodNet: protein-protein interactions in the podocyte_Mus musculus_WP2310	1.49892e-08	6.04566e-07	KANK2,COL18A1,SPARC,LDB1,ITGB5,EPAS1,NOTCH4,PIK3R1,LAMC1,NID1,PDPN,KDR,MYH10,SPTBN1,TGFB2,KIRREL,ANGPT1,TGFB3,CRIM1,SMAD6,HSPG2,SMAD7,BCAM,COL4A4,BCL2,COL4A5
1	467	Positive	GO_Biological_Process_2015	morphogenesis of a branching structure (GO:0001763)	1.85907e-08	1.21891e-06	SEMA5A,CLIC4,FLT1,COL13A1,FOXF1,NOTCH4,LEF1,RASIP1,TBX3,GLI3,DLL4,EDNRA,GDNF,KDR,GPC3,BCL2,SLIT2,FGFR1,WNT4
1	467	Positive	GO_Biological_Process_2015	embryonic morphogenesis (GO:0048598)	2.62041e-08	1.68153e-06	FLT1,LDB1,TGFB1I1,LEF1,LRP4,GATA2,SOBP,NTN1,DLL1,GLI3,DLL4,SLITRK6,GPC3,LRIG3,TP63,JAG2,PDGFRA,FOXF2,FOXF1,WNT3A,TGFB3,HSPG2,TBX4,TBX3,TBX2,GREM2,PPAP2B,KCNQ4,SPRY2,FGFR1
1	467	Positive	GO_Biological_Process_2015	branching morphogenesis of an epithelial tube (GO:0048754)	3.38423e-08	2.12642e-06	SEMA5A,CLIC4,FLT1,FOXF1,NOTCH4,LEF1,RASIP1,TBX3,GLI3,DLL4,EDNRA,GDNF,KDR,GPC3,BCL2,SLIT2,WNT4
1	467	Positive	Reactome_2016	Integrin cell surface interactions_Homo sapiens_R-HSA-216083	4.27444e-08	2.30431e-06	COL18A1,ITGB5,COL13A1,COL4A4,FN1,KDR,ITGA7,ICAM4,ICAM5,HSPG2,JAM3,FBN1
1	467	Positive	OMIM_Disease	ehlers-danlos	6.56709e-08	2.42982e-06	COL1A1,ADAMTS2,COL3A1,COL1A2,COL5A1,COL5A2
1	467	Positive	GO_Biological_Process_2015	regulation of vasculature development (GO:1901342)	4.03726e-08	2.48498e-06	SEMA5A,RAMP2,ANGPT2,FLT1,SPARC,NPR1,ROCK2,PDGFA,VASH1,GATA2,CX3CL1,AQP1,TMEM100,DLL4,MMRN2,KDR,TEK,CD34,WNT4,GPR124
1	467	Positive	GO_Biological_Process_2015	cyclic purine nucleotide metabolic process (GO:0052652)	4.47888e-08	2.70166e-06	GUCY1A3,NPPC,GUCY1B3,RAMP2,CALCRL,UCN2,NPR1,ADCY4,AQP1
1	467	Positive	GO_Biological_Process_2015	morphogenesis of a branching epithelium (GO:0061138)	4.82824e-08	2.85529e-06	SEMA5A,CLIC4,FLT1,FOXF1,NOTCH4,LEF1,RASIP1,TBX3,GLI3,DLL4,EDNRA,GDNF,KDR,GPC3,BCL2,SLIT2,FGFR1,WNT4
1	467	Positive	GO_Biological_Process_2015	cyclic nucleotide biosynthetic process (GO:0009190)	5.96621e-08	3.4604e-06	GUCY1A3,NPPC,GUCY1B3,RAMP2,CALCRL,UCN2,NPR1,ADCY4,AQP1
1	467	Positive	Reactome_2016	NCAM signaling for neurite out-growth_Homo sapiens_R-HSA-375165	7.91252e-08	3.9101e-06	PDGFRA,PRNP,SHC2,ANGPT1,VWF,IRS1,FN1,PDGFA,EGFR,CACNB2,KITLG,GDNF,COL4A4,COL6A2,KIT,COL6A1,COL4A5,COL6A3,NCAM1,TEK,FGFR4,SPTBN1,FGFR1
1	467	Positive	GO_Biological_Process_2015	regulation of organ morphogenesis (GO:2000027)	8.50764e-08	4.75167e-06	FZD1,NGFR,WNT10A,WNT2B,WNT3A,PDGFA,TBX2,EDNRA,GDNF,NFIB,BCL2,SNAI2,SPRY1,FGFR4,CD34,FGFR1,WNT4
1	467	Positive	GO_Biological_Process_2015	cyclic nucleotide metabolic process (GO:0009187)	8.47032e-08	4.75167e-06	GUCY1A3,GUCY1B3,NPPC,RAMP2,CALCRL,NPR1,UCN2,PDE1A,ADCY4,PDE5A,AQP1
1	467	Positive	GO_Biological_Process_2015	regulation of embryonic development (GO:0045995)	9.47899e-08	5.19794e-06	FZD1,WNT2B,LAMA2,WNT3A,LAMA4,LAMA3,NKD1,TBX2,COL5A1,GDNF,COL5A2,PLCB1,FGFR1,WNT4
1	467	Positive	GO_Biological_Process_2015	cell fate commitment (GO:0045165)	9.83196e-08	5.29521e-06	JAG2,WNT10A,TGFB2,WNT2B,EPAS1,WNT3A,TGFB1I1,SOX12,GATA2,TBX3,DLL4,TAL1,KDR,BCL2,SPRY2,WNT4
1	467	Positive	GO_Biological_Process_2015	positive regulation of cell adhesion (GO:0045785)	1.11142e-07	5.88078e-06	TGFB2,LDB1,ANGPT1,FOXF1,WNT3A,LEF1,NID1,FBLN2,CX3CL1,SMAD7,CYTH3,SMOC2,PODXL,KDR,COL8A1,TEK,EDIL3,WNT4
1	467	Positive	Reactome_2016	NCAM1 interactions_Homo sapiens_R-HSA-419037	1.32971e-07	6.06552e-06	PRNP,CACNB2,GDNF,COL4A4,COL6A2,COL6A1,COL4A5,COL6A3,NCAM1
1	467	Positive	GO_Biological_Process_2015	transmembrane receptor protein serine/threonine kinase signaling pathway (GO:0007178)	1.83413e-07	9.53749e-06	TGFB2,ITGB5,TGFB3,LEF1,PDGFA,LTBP2,LTBP3,SMAD6,FSTL1,BMP6,SMAD7,RGMA,TMEM100,TGFBR3,GREM2,COL3A1,TWSG1,COL1A2,FERMT2
1	467	Positive	GO_Biological_Process_2015	regulation of stem cell differentiation (GO:2000736)	1.90018e-07	9.71347e-06	PDGFRA,TGFB2,WNT3A,TGFB3,TGFB1I1,LEF1,PRICKLE1,LTBP3,SMAD7,TGFBR3,COL1A1,TAL1,DACT3
1	467	Positive	GO_Biological_Process_2015	regulation of epithelial cell proliferation (GO:0050678)	1.93466e-07	9.72489e-06	SEMA5A,EGFL7,TGFB2,SPARC,ANGPT1,CAV1,LAMB1,LAMC1,VASH1,MCC,EGFR,BMP6,EFNB2,TGFBR3,EDNRA,EDNRB,NFIB,KDR,GPC3,SNAI2,TEK,TP63
1	467	Positive	BioCarta_2016	Prion Pathway_Homo sapiens_h_prionPathway	9.21683e-08	1.01385e-05	PRNP,LAMA2,LAMA4,LAMA3,BCL2,LAMB1,LAMC1
1	467	Positive	GO_Biological_Process_2015	cell-cell junction organization (GO:0045216)	2.39348e-07	1.16431e-05	RAMP2,TGFB2,CADM1,TGFB3,HEG1,SMAD7,CDH5,CDH2,GJA5,DLC1,GJA4,CDH11,BCL2,SNAI2,PVRL3,AJUBA,FERMT2
1	467	Positive	GO_Biological_Process_2015	positive regulation of phosphatidylinositol 3-kinase signaling (GO:0014068)	2.37272e-07	1.16431e-05	PDGFRA,TGFB2,FLT1,ANGPT1,KIT,F2R,KDR,PDGFA,TEK,FGFR1
1	467	Positive	GO_Biological_Process_2015	mammary gland development (GO:0030879)	3.16904e-07	1.49341e-05	WNT3A,IRS1,TGFB3,NOTCH4,CAV1,LEF1,TBX3
1	467	Positive	GO_Biological_Process_2015	tube development (GO:0035295)	3.12365e-07	1.49341e-05	TGFB2,FOXF2,FOXF1,TGFB3,GATA2,SMAD6,DLL1,GLI3,AQP1,SMAD7,COL3A1,KIT,DACT2,SPRY1,SLIT2,FGFR1,WNT4
1	467	Positive	GO_Biological_Process_2015	cell-substrate junction assembly (GO:0007044)	3.4468e-07	1.59931e-05	DST,DLC1,LAMA3,FN1,BCL2,LAMC1,AJUBA,FERMT2,TNS1
1	467	Positive	GO_Biological_Process_2015	positive regulation of cell development (GO:0010720)	3.6405e-07	1.63877e-05	SEMA5A,TGFB1I1,LEF1,NTN1,GLI3,NTF3,TIMP2,SLIT2,SCARF1,NGFR,TGFB2,SEMA6A,WNT3A,TGFB3,FN1,NAP1L2,BMP6,COL1A1,GDNF,KIT,BCL2,PDE5A,IL6ST,OBSL1,SHANK3,FGFR1
1	467	Positive	GO_Biological_Process_2015	odontogenesis (GO:0042476)	3.59825e-07	1.63877e-05	JAG2,PDGFRA,WNT10A,TGFB2,TGFB3,LEF1,LRP4,LAMB1,GLI3,AQP1,COL1A2,SOSTDC1,TP63
1	467	Positive	GO_Biological_Process_2015	insulin-like growth factor receptor signaling pathway (GO:0048009)	4.02105e-07	1.78345e-05	GHR,IRS1,CRIM1,GRB10,PIK3R1,PLCB1
1	467	Positive	GO_Biological_Process_2015	regulation of cell morphogenesis involved in differentiation (GO:0010769)	4.12028e-07	1.80098e-05	SEMA5A,NGFR,TGFB2,WNT3A,TGFB3,TGFB1I1,LEF1,FN1,LRP4,NTN1,SMAD7,TGFBR3,COL1A1,GDNF,CHN1,DACT3,TNIK,SLIT2,OBSL1,SHANK3,PLXNA4
1	467	Positive	Reactome_2016	Non-integrin membrane-ECM interactions_Homo sapiens_R-HSA-3000171	4.2969e-07	1.82004e-05	LAMA2,ITGB5,LAMA4,LAMA3,PDGFA,LAMB1,LAMC1,HSPG2,DDR2
1	467	Positive	GO_Biological_Process_2015	lung development (GO:0030324)	4.30228e-07	1.85367e-05	PDGFRA,ADAMTS2,SPARC,FOXF1,CRISPLD2,EPAS1,HEG1,PDPN,GPC3,TBX4,EGFR,GLI3
1	467	Positive	KEGG_2016	AGE-RAGE signaling pathway in diabetic complications_Homo sapiens_hsa04933	6.54432e-07	1.8885e-05	TGFB2,TGFB3,MMP2,FN1,PIK3R1,COL1A1,COL3A1,COL1A2,COL4A4,BCL2,COL4A6,COL4A5,PLCB1
1	467	Positive	TRANSFAC_and_JASPAR_PWMs	REPIN1 (human)	1.95253e-07	1.93951e-05	COL18A1,FLT1,ELN,FAM127A,CDH5,ISLR,SLC22A17,TIMP2,LEPR,GRB10,SPEG,CEP68,SCARA3,SEMA6A,ST6GAL2,HEG1,HSPG2,AP3B2,MPPED1,RTN4RL1,PLSCR4,MXRA8,PDE5A,TNIK,OBSL1,FJX1,GPR124,RNF165,LRP1,CTBP1,EPAS1,ROCK2,PDGFA,LTBP2,PRICKLE1,GATA2,DLL1,FBLN5,GLB1L3,DLL4,RNF212,EFNB2,TMEM25,GRK5,ANKH,PODXL,CASKIN2,PDPN,MAN1C1,SLIT2,IRX1,EVC2,JAG2,SVIL,TSLP,LHFP,FOXF1,CAV1,SAMD4A,SMAD6,SMAD7,MEIS1,PTPRB,GDNF,BCL2,FGFR1
1	467	Positive	TRANSFAC_and_JASPAR_PWMs	SP1 (human)	2.07805e-07	1.93951e-05	SEMA5A,COL18A1,HIP1,IRS1,NAB2,STON1,GLI3,CDH2,LEPR,ST6GAL2,SOX12,POU3F1,HSPG2,RGMA,DKK3,GPRIN2,OLFM2,MPPED1,SETBP1,RTN4RL1,COL6A1,CDH11,DOK7,KCNQ4,PDE5A,GAS6,KCTD15,PDE9A,IGSF8,MEGF6,CTBP1,TARSL2,ARHGEF25,PDGFA,AEBP1,DLL1,NKD1,NTF4,DLL4,MARVELD1,PODXL,CASKIN2,MAN1C1,GPR155,SPTBN1,PLXNA4,B4GALNT4,WNT4,IRX1,ACE,FOXF2,FOXF1,CAV1,SPRY4,SAMD4A,IRF2BP2,FBXL16,SMAD6,TBX2,NFIB,DLC1,BCL2,FGFR4,FERMT2
1	467	Positive	GO_Biological_Process_2015	hair cycle process (GO:0022405)	5.38499e-07	2.22481e-05	NGFR,TGFB2,WNT10A,LDB1,BCL2,LRP4,PDGFA,SOSTDC1,LDB2,TP63,EGFR
1	467	Positive	GO_Biological_Process_2015	molting cycle process (GO:0022404)	5.38499e-07	2.22481e-05	NGFR,TGFB2,WNT10A,LDB1,BCL2,LRP4,PDGFA,SOSTDC1,LDB2,TP63,EGFR
1	467	Positive	GO_Biological_Process_2015	adherens junction organization (GO:0034332)	5.38499e-07	2.22481e-05	CDH5,RAMP2,CDH2,CADM1,DLC1,CDH11,BCL2,PVRL3,AJUBA,FERMT2,SMAD7
1	467	Positive	GO_Biological_Process_2015	cell-matrix adhesion (GO:0007160)	5.82399e-07	2.37367e-05	COL13A1,ITGB5,FN1,NID1,FBLN5,COL3A1,BCAM,COL5A3,ITGA7,TEK,CD34,FERMT2,JAM3
1	467	Positive	GO_Biological_Process_2015	embryo development (GO:0009790)	6.16064e-07	2.4774e-05	MKL2,JAG2,PDGFRA,TGFB2,PEG3,ANGPT1,FOXF1,TGFB3,WNT3A,HEG1,NOTCH4,TBX3,GLI3,TMEM100,EDNRA,PDPN,SPEG,SNAI2,SLIT2,MYH10,RAI2,FGFR1
1	467	Positive	GO_Biological_Process_2015	regulation of ossification (GO:0030278)	6.69203e-07	2.65568e-05	TGFB2,TGFB3,LEPRE1,LRP4,LTBP3,BMP6,GLI3,NPPC,TWSG1,ANKH,MGP,BCL2,SNAI2,IL6ST,TP63,DDR2,WNT4
1	467	Positive	GO_Biological_Process_2015	positive regulation of MAPK cascade (GO:0043410)	7.14893e-07	2.80015e-05	SHC2,FLT1,PDGFA,EGFR,GHR,EDNRA,CDH2,NTF3,KDR,TIMP2,PDGFRA,TGFB2,ANGPT1,TGFB3,F2R,KITLG,KIT,SPRY2,PDE5A,CSPG4,TNIK,TEK,GAS6,FGFR4,PLCB1,AJUBA,FGFR1
1	467	Positive	GO_Biological_Process_2015	cellular response to amino acid stimulus (GO:0071230)	8.0253e-07	3.10311e-05	COL1A1,PDGFRA,COL3A1,COL1A2,MMP2,COL5A2,COL6A1,COL4A6,EGFR
1	467	Positive	GO_Biological_Process_2015	cGMP metabolic process (GO:0046068)	8.87663e-07	3.38885e-05	GUCY1A3,NPPC,GUCY1B3,NPR1,PDE1A,PDE5A,AQP1
1	467	Positive	GO_Biological_Process_2015	negative regulation of cellular response to growth factor stimulus (GO:0090288)	9.20625e-07	3.47075e-05	NGFR,TGFB3,TGFB1I1,SMAD6,SMAD7,TGFBR3,MMRN2,SPRY2,SPRY1,SLIT2,WNT4,GPR124,FBN1
1	467	Positive	GO_Biological_Process_2015	gland development (GO:0048732)	1.08892e-06	4.0051e-05	MKL2,PDGFRA,WNT10A,VWF,CADM1,WNT3A,IRS1,TGFB3,CAV1,NOTCH4,LEF1,GATA2,TBX3,EGFR,DKK3,TGFBR3,TG,BCL2,WNT4
1	467	Positive	GO_Biological_Process_2015	regulation of angiogenesis (GO:0045765)	1.08088e-06	4.0051e-05	SEMA5A,RAMP2,ANGPT2,FLT1,SPARC,NPR1,ROCK2,VASH1,GATA2,CX3CL1,AQP1,DLL4,MMRN2,KDR,TEK,CD34,GPR124
1	467	Positive	GO_Biological_Process_2015	blood vessel morphogenesis (GO:0048514)	1.11122e-06	4.03788e-05	DLL4,MKL2,FLT1,CDH2,LRP1,FOXF1,HEG1,GJA5,ITGA7,SMAD7,TBX2
1	467	Positive	GO_Biological_Process_2015	skin development (GO:0043588)	1.12559e-06	4.04142e-05	COL3A1,ADAMTS2,WNT10A,COL5A1,COL5A3,COL5A2,DACT2,PDGFA
1	467	Positive	TargetScan_microRNA	CAGTATT,MIR-200B,MIR-200C,MIR-429	2.34203e-07	4.52013e-05	GPM6A,CLIC4,PHLDB1,HLF,LRP1,LRP4,LAMC1,GATA2,FGD1,GLI3,EFNB2,DACH1,MAP2,KIAA0355,NTF3,LEPR,SCN3B,LHFP,SEMA6D,FN1,VASH1,MFAP5,NFIA,DLC1,PKIA,PPAP2B,CDH11,KLF9,KCNQ4,RECK,KCTD15
1	467	Positive	Reactome_2016	Degradation of the extracellular matrix_Homo sapiens_R-HSA-1474228	1.14796e-06	4.53826e-05	COL18A1,COL13A1,COL14A1,MMP2,COL12A1,LAMA3,LAMB1,LAMC1,NID1,HSPG2,MMP11,TIMP2,ADAMTS8
1	467	Positive	GO_Biological_Process_2015	skeletal system development (GO:0001501)	1.33027e-06	4.7201e-05	JAG2,POSTN,COL12A1,AEBP1,BMP6,TBX3,COL1A1,COL3A1,EVC,COL1A2,ANKH,COL5A2,CDH11,TP63,FGFR1,FBN1
1	467	Positive	TRANSFAC_and_JASPAR_PWMs	TEAD2 (human)	6.77058e-07	4.73941e-05	FKBP10,IRS1,TGFB1I1,ELN,RASL11A,GLI3,UCN2,GPRASP2,SCARA3,SEMA6D,MMP2,ARAP3,SOX12,CYS1,GPRIN2,OBSCN,MPPED1,SETBP1,COL6A2,PXDN,CDH11,DOK7,COL8A2,COL4A5,GPR126,PDE5A,PLCB1,EMID1,KCTD15,PDE9A,KANK2,IGSF8,ROCK2,ADCY4,AEBP1,LTBP3,ASCL2,FBLN2,DLL1,EGFR,NTF4,RNF212,MARVELD1,PODXL,CASKIN2,PLAGL1,SPTBN1,WNT4,RUNX1T1,B4GALNT4,KLHL29,TSLP,FOXF2,SPRY4,RASSF8,IRF2BP2,PODN,TBX3,SMAD7,SMOC2,MFAP4,CYP2W1,GDNF,DLC…
1	467	Positive	GO_Biological_Process_2015	regulation of endothelial cell migration (GO:0010594)	1.52599e-06	5.35161e-05	SEMA5A,DLL4,ANGPT2,SPARC,ANGPT1,MMRN2,KDR,VASH1,TEK,AMOTL1,SLIT2,GPR124
1	467	Positive	GO_Biological_Process_2015	leukocyte migration (GO:0050900)	1.63175e-06	5.65673e-05	TGFB2,ANGPT2,FLT1,ANGPT1,CAV1,FN1,PIK3R1,MERTK,CX3CL1,COL1A1,EDNRB,COL1A2,PODXL,KIT,ESAM,TEK,GAS6,CD34,JAM3
1	467	Positive	KEGG_2016	Rap1 signaling pathway_Homo sapiens_hsa04015	2.48603e-06	6.27722e-05	NGFR,PDGFRA,ANGPT2,FLT1,ANGPT1,F2R,ADCY4,PDGFA,ARAP3,PIK3R1,EGFR,KITLG,KIT,KDR,TEK,PLCB1,FGFR4,FGFR1
1	467	Positive	Reactome_2016	Signaling by PDGF_Homo sapiens_R-HSA-186797	1.69591e-06	6.28545e-05	SHC2,IRS1,PDE1A,ADCY4,PDGFA,PIK3R1,EGFR,PIP4K2B,NCAM1,SPTBN1,PDGFRA,ANGPT1,VWF,FN1,KITLG,GDNF,COL4A4,COL6A2,KIT,COL6A1,COL4A5,COL6A3,TEK,FGFR4,FGFR1
1	467	Positive	GO_Biological_Process_2015	response to wounding (GO:0009611)	1.99126e-06	6.82458e-05	PDGFRA,TGFB2,SPARC,DST,VWF,FOXF1,F2R,FN1,PDGFA,VASH1,NREP,GLI3,AQP1,COL3A1,RTN4RL1,BCL2
1	467	Positive	KEGG_2016	Hippo signaling pathway_Homo sapiens_hsa04390	3.11689e-06	6.99569e-05	FZD1,TGFB2,WNT10A,WNT2B,TGFB3,WNT3A,LEF1,NKD1,BMP6,SMAD7,LATS2,RASSF6,SNAI2,AJUBA,WNT4
1	467	Positive	GO_Biological_Process_2015	regulation of striated muscle tissue development (GO:0016202)	2.15881e-06	7.31137e-05	MKL2,WNT3A,COL14A1,LEF1,PRICKLE1,TBX3,TBX2,EFNB2,JPH2,BOC,BCL2,PLCB1,FGFR1
1	467	Positive	GO_Biological_Process_2015	circulatory system process (GO:0003013)	2.18177e-06	7.31137e-05	GUCY1A3,GUCY1B3,RAMP2,ANGPT1,NPR1,CAV1,ELN,HEG1,DLL4,NPPC,EDNRA,EDNRB,TEK,SLIT2
1	467	Positive	GO_Biological_Process_2015	regulation of muscle tissue development (GO:1901861)	2.38841e-06	7.91589e-05	MKL2,WNT3A,COL14A1,LEF1,PRICKLE1,TBX3,TBX2,EFNB2,JPH2,BOC,BCL2,PLCB1,FGFR1
1	467	Positive	Reactome_2016	Cell-Cell communication_Homo sapiens_R-HSA-1500931	2.39156e-06	8.34232e-05	KIRREL,CADM1,DST,LAMA3,PIK3R1,PARVB,NTN1,CDH5,CLDN5,CDH2,CDH11,PVRL3,FERMT2,SPTBN1
1	467	Positive	GO_Biological_Process_2015	regulation of muscle organ development (GO:0048634)	2.63943e-06	8.65274e-05	MKL2,WNT3A,COL14A1,LEF1,PRICKLE1,TBX3,TBX2,EFNB2,JPH2,BOC,BCL2,PLCB1,FGFR1
1	467	Positive	GO_Biological_Process_2015	regulation of phosphatidylinositol 3-kinase signaling (GO:0014066)	2.86538e-06	9.29247e-05	PDGFRA,TGFB2,FLT1,ANGPT1,KIT,F2R,KDR,PDGFA,TEK,FGFR1
1	467	Positive	Reactome_2016	Signal Transduction_Homo sapiens_R-HSA-162582	2.94243e-06	9.69366e-05	WNT2B,FLT1,IRS1,LTB4R,GLI3,CX3CL1,GHR,CDH5,EDNRA,EDNRB,BOC,KDR,LEPR,GRB10,PIP4K2B,PDGFRA,VWF,STARD8,MMP2,F2R,ARAP3,KIF7,HSPG2,PYGO1,GREM2,OBSCN,LATS2,EVC,COL6A2,COL4A4,KIT,COL6A1,COL6A3,COL4A5,IL6ST,PLCB1,SHC2,RAMP2,CALCRL,LRP1,ROCK2,EPAS1,CTBP1,ARHGEF25,NOTCH4,PDE1A,LEF1,ADCY4,PDGFA,PRICKLE1,PIK3R1,DLL1,FSTL1,EGFR,FGD1,DLL4,GRK5,FLRT2,FLRT3,NPBWR1,CHN1,GPC3,NCAM1,S1PR5,MYH10,SPTBN1,WNT4,JAG2,EVC…
1	467	Positive	KEGG_2016	Small cell lung cancer_Homo sapiens_hsa05222	5.05769e-06	0.000102165	LAMA2,COL4A4,LAMA4,LAMA3,FN1,BCL2,COL4A6,COL4A5,LAMB1,LAMC1,PIK3R1
1	467	Positive	GO_Biological_Process_2015	response to oxygen levels (GO:0070482)	3.24397e-06	0.000104083	RAMP2,TGFB2,ANGPT2,EPAS1,TGFB3,CAV1,MMP2,PDGFA,SOD3,ASCL2,AQP1,TGFBR3,NPPC,EDNRA,UCN2,PDPN,BCL2,ALDOC,TEK,AJUBA
1	467	Positive	GO_Biological_Process_2015	negative regulation of BMP signaling pathway (GO:0030514)	3.31995e-06	0.0001054	FZD1,GREM2,TWSG1,CAV1,SOSTDC1,SMAD6,SMAD7,FBN1
1	467	Positive	KEGG_2016	Proteoglycans in cancer_Homo sapiens_hsa05205	6.04588e-06	0.000111024	FZD1,WNT10A,TGFB2,WNT2B,ITGB5,ROCK2,WNT3A,MMP2,CAV1,FN1,PIK3R1,HSPG2,EGFR,KDR,GPC3,FGFR1,WNT4
1	467	Positive	GO_Biological_Process_2015	regulation of neuron differentiation (GO:0045664)	3.64896e-06	0.0001143	SEMA5A,LRP4,NREP,GATA2,NTN1,DLL1,GLI3,PTPRG,EDNRB,CHN1,TIMP2,SLIT2,S1PR5,SCARF1,PLXNA4,NGFR,WNT3A,FN1,NAP1L2,BMP6,MEIS1,BCL2,TNIK,OBSL1,SHANK3,FGFR1
1	467	Positive	GO_Biological_Process_2015	hematopoietic or lymphoid organ development (GO:0048534)	3.67609e-06	0.0001143	TGFB2,ANGPT1,WNT3A,NOTCH4,GATA2,DLL1,TGFBR3,KITLG,TWSG1,MEIS1,TAL1,KIT,KDR,BCL2,TEK,CD34
1	467	Positive	GO_Biological_Process_2015	regulation of cellular response to growth factor stimulus (GO:0090287)	3.95842e-06	0.000121823	NGFR,FLT1,TGFB3,TGFB1I1,NREP,SMAD6,SMAD7,TGFBR3,MMRN2,GRB10,SPRY2,SPRY1,SLIT2,WNT4,GPR124,FBN1
1	467	Positive	WikiPathways_2016	ESC Pluripotency Pathways_Mus musculus_WP339	3.53865e-06	0.000122336	FZD1,PDGFRA,WNT10A,WNT2B,WNT3A,PDGFA,SMAD6,EGFR,SMAD7,IL6ST,FGFR4,FGFR1,WNT4
1	467	Positive	GO_Biological_Process_2015	response to hypoxia (GO:0001666)	4.21621e-06	0.000128445	RAMP2,TGFB2,ANGPT2,EPAS1,TGFB3,CAV1,MMP2,PDGFA,SOD3,ASCL2,AQP1,TGFBR3,NPPC,EDNRA,UCN2,BCL2,ALDOC,TEK,AJUBA
1	467	Positive	GO_Biological_Process_2015	embryonic organ development (GO:0048568)	4.27971e-06	0.000129076	MKL2,TGFB2,FOXF2,EPAS1,PDGFA,GATA2,EGFR,GLI3,KITLG,TAL1,KIT,KDR,NES
1	467	Positive	GO_Biological_Process_2015	replacement ossification (GO:0036075)	4.62475e-06	0.000134982	CSGALNACT1,COL1A1,COL13A1,NAB2,TEK,HSPG2,BMP6
1	467	Positive	GO_Biological_Process_2015	endochondral ossification (GO:0001958)	4.62475e-06	0.000134982	CSGALNACT1,COL1A1,COL13A1,NAB2,TEK,HSPG2,BMP6
1	467	Positive	GO_Biological_Process_2015	regulation of chemotaxis (GO:0050920)	4.69931e-06	0.000134982	SEMA5A,PDGFRA,ANGPT2,WNT3A,EFNB2,EDNRA,NTF3,KDR,SLIT2,GAS6,PLXNA4,JAM3,GPR124
1	467	Positive	GO_Biological_Process_2015	negative regulation of endothelial cell apoptotic process (GO:2000352)	4.60645e-06	0.000134982	SEMA5A,RAMP2,ANGPT1,KDR,TEK,GAS6
1	467	Positive	GO_Biological_Process_2015	epidermis development (GO:0008544)	4.69931e-06	0.000134982	TGFB2,WNT10A,LDB1,LAMA3,PDGFA,LRP4,LDB2,EGFR,NTF4,ALDH3A2,COL7A1,KRT15,NTF3
1	467	Positive	GO_Biological_Process_2015	negative regulation of epithelial cell migration (GO:0010633)	4.891e-06	0.000139163	TGFBR3,DLL4,ANGPT2,MMRN2,SLIT2,VASH1,MCC,PTPRG
1	467	Positive	GO_Biological_Process_2015	BMP signaling pathway (GO:0030509)	4.9572e-06	0.000139728	TGFBR3,TMEM100,GREM2,TWSG1,LEF1,SMAD6,FSTL1,BMP6,SMAD7,RGMA
1	467	Positive	GO_Biological_Process_2015	regulation of stem cell proliferation (GO:0072091)	5.05769e-06	0.000141241	FOXF1,IRS1,NFIB,KDR,SNAI2,PDGFA,LTBP3,TBX3,TP63,GLI3,FGFR1
1	467	Positive	Reactome_2016	Signaling by FGFR1_Homo sapiens_R-HSA-5654736	4.65931e-06	0.00014542	PDGFRA,SHC2,ANGPT1,VWF,IRS1,PDE1A,ADCY4,FN1,PDGFA,PIK3R1,EGFR,KITLG,FLRT2,GDNF,FLRT3,KIT,SPRY2,PIP4K2B,NCAM1,TEK,FGFR4,SPTBN1,FGFR1
1	467	Positive	GO_Biological_Process_2015	response to decreased oxygen levels (GO:0036293)	5.35605e-06	0.0001482	RAMP2,TGFB2,ANGPT2,EPAS1,TGFB3,CAV1,MMP2,PDGFA,SOD3,ASCL2,AQP1,TGFBR3,NPPC,EDNRA,UCN2,BCL2,ALDOC,TEK,AJUBA
1	467	Positive	GO_Biological_Process_2015	tissue remodeling (GO:0048771)	5.65102e-06	0.000154941	DLL4,TGFB2,ACE,EPAS1,CAV1,ELN,F2R,BGN,CSPG4,LTBP3
1	467	Positive	TRANSFAC_and_JASPAR_PWMs	TFAP2A (human)	2.77402e-06	0.000155345	IRS1,NAB2,ICAM4,ICAM5,AQP1,FADS3,CDH5,ISLR,RASSF6,LEPR,TNS3,SCARA3,ST6GAL2,F2R,PCOLCE,VASH1,SOX12,CYS1,POU3F1,HSPG2,DKK3,ALDH3A2,GPRIN2,OBSCN,DOK7,CERCAM,MXRA8,KCNQ4,FKBP9,MXRA7,OBSL1,KCTD15,PDE9A,CTBP1,PDGFA,LTBP2,LTBP3,GATA2,EFNB2,GJC2,PODXL,MAP2,CASKIN2,PLXNA4,WNT4,B4GALNT4,JAG2,STARD13,ACE,FOXF2,WNT3A,FOXF1,MCAM,CAV1,RASSF8,IRF2BP2,PARVB,MCC,SMAD7,COL1A2,COL5A1,GDNF,BCL2,FERMT2,FKBP10,COL18A1…
1	467	Positive	TRANSFAC_and_JASPAR_PWMs	SP3 (human)	3.33607e-06	0.000155683	SEMA5A,FKBP10,COL18A1,HIP1,NAB2,GLI3,CDH2,LEPR,SOX12,POU3F1,HSPG2,RGMA,DKK3,GPRIN2,OLFM2,BCAM,SETBP1,MPPED1,RTN4RL1,CDH11,COL6A1,DOK7,KCNQ4,PDE5A,KCTD15,IGSF8,MEGF6,CTBP1,ROCK2,TARSL2,PDGFA,AEBP1,DLL1,NTF4,DLL4,PODXL,CASKIN2,MAN1C1,GPR155,SPTBN1,PLXNA4,B4GALNT4,WNT4,IRX1,FOXF2,WNT3A,FOXF1,CAV1,SAMD4A,IRF2BP2,FBXL16,SMAD6,TBX2,NFIB,DLC1,BCL2,FGFR4,FERMT2
1	467	Positive	GO_Biological_Process_2015	regulation of endothelial cell apoptotic process (GO:2000351)	5.85419e-06	0.000159065	SEMA5A,COL18A1,RAMP2,ANGPT1,KDR,TEK,GAS6
1	467	Positive	GO_Biological_Process_2015	positive regulation of cell morphogenesis involved in differentiation (GO:0010770)	6.18466e-06	0.000166544	SEMA5A,NGFR,TGFB2,WNT3A,TGFB3,TGFB1I1,LEF1,FN1,NTN1,COL1A1,GDNF,SLIT2,OBSL1
1	467	Positive	Reactome_2016	Diseases of glycosylation_Homo sapiens_R-HSA-3781865	6.34547e-06	0.000188143	SEMA5A,ADAMTSL1,ADAMTS2,NOTCH4,GPC3,BGN,CSPG4,ADAMTS8,HSPG2,THSD1,THSD4
1	467	Positive	GO_Biological_Process_2015	regulation of BMP signaling pathway (GO:0030510)	7.29419e-06	0.000194684	FZD1,GREM2,TWSG1,CAV1,GPC3,SOSTDC1,SMAD6,SMAD7,RGMA,FBN1
1	467	Positive	TRANSFAC_and_JASPAR_PWMs	CACYBP (human)	5.02698e-06	0.000201079	FKBP10,PHLDB1,WNT2B,COL14A1,TGFB1I1,RASL11A,STON1,ICAM5,LTB4R,PRX,GJA4,LEPR,TIMP2,SPEG,PTRF,EGFL7,FBXO17,PCOLCE,AP3B2,DKK3,MMP11,CLDN5,OLFM2,COL6A2,DOK7,MMRN2,CDH11,MXRA8,MXRA5,GPR124,KANK3,KANK2,ARHGEF25,ADCY4,FBLN2,ASCL2,DLL4,RNF212,GJC2,NTF3,S1PR5,PLXNA4,B4GALNT4,JAG2,CA11,SVIL,WNT10A,ACE,WNT3A,MCAM,SPRY4,FBXL16,SOD3,CYP2W1,NFIB,LEPREL2,COL5A3,BCL2
1	467	Positive	GO_Biological_Process_2015	negative regulation of transmembrane receptor protein serine/threonine kinase signaling pathway (GO:0090101)	7.60235e-06	0.000201129	FZD1,TGFBR3,GREM2,TWSG1,TGFB3,CAV1,TGFB1I1,DACT2,SOSTDC1,SMAD6,SMAD7,FBN1
1	467	Positive	GO_Biological_Process_2015	regulation of transmembrane receptor protein serine/threonine kinase signaling pathway (GO:0090092)	8.05161e-06	0.000211162	FZD1,TGFB3,CAV1,TGFB1I1,NREP,SMAD6,BMP6,SMAD7,RGMA,TGFBR3,GREM2,TWSG1,DACT2,GPC3,SOSTDC1,FBN1
1	467	Positive	GO_Biological_Process_2015	response to transforming growth factor beta (GO:0071559)	8.50769e-06	0.000217451	WNT10A,TGFB2,ITGB5,TGFB3,PDGFA,LTBP2,LTBP3,SMAD6,SMAD7,TGFBR3,COL1A1,COL3A1,COL1A2,FERMT2,WNT4
1	467	Positive	GO_Biological_Process_2015	cellular response to transforming growth factor beta stimulus (GO:0071560)	8.50769e-06	0.000217451	WNT10A,TGFB2,ITGB5,TGFB3,PDGFA,LTBP2,LTBP3,SMAD6,SMAD7,COL1A1,TGFBR3,COL3A1,COL1A2,FERMT2,WNT4
1	467	Positive	GO_Biological_Process_2015	eye morphogenesis (GO:0048592)	8.40068e-06	0.000217451	FOXF2,COL5A1,COL5A2,COL8A2,COL8A1,GLI3,TBX2,AQP1
1	467	Positive	TRANSFAC_and_JASPAR_PWMs	PCBP1 (human)	6.28303e-06	0.000219906	COL18A1,HIP1,NAB2,GLI3,CDH2,LEPR,ST6GAL2,SOX12,POU3F1,HSPG2,RGMA,DKK3,GPRIN2,OLFM2,TWSG1,SETBP1,MPPED1,CDH11,COL6A1,DOK7,KCNQ4,PDE5A,IL6ST,KCTD15,PDE9A,IGSF8,CTBP1,EPAS1,TARSL2,PDGFA,DLL1,NKD1,NTF4,DLL4,PODXL,CASKIN2,MAN1C1,SLIT2,GPR155,PLXNA4,SPTBN1,B4GALNT4,WNT4,IRX1,EVC2,ACE,FOXF1,CAV1,SPRY4,SAMD4A,IRF2BP2,FBXL16,TBX2,NFIB,DLC1,BCL6B,BCL2,FERMT2
1	467	Positive	TRANSFAC_and_JASPAR_PWMs	ZBTB7A (human)	8.35464e-06	0.000259922	COL18A1,HIP1,TGFB1I1,SOBP,SLC4A3,PTPRG,ADAMTS2,EFEMP2,GUCY1A3,SCARA3,ST6GAL2,SEMA6D,POU3F1,TLE6,CACNB2,OBSCN,MPPED1,RTN4RL1,PXDN,PDE5A,HAP1,EMID1,CTBP1,LEF1,PDGFA,TMTC1,AEBP1,NID1,GATA2,THSD1,EGFR,EFNB2,GRK5,CASKIN2,MAN1C1,SLIT2,S1PR5,MYH10,PLXNA4,B4GALNT4,JAG2,SVIL,WNT3A,CAV1,SAMD4A,FN1,RASSF8,IRF2BP2,LAMB1,PODN,SMAD7,TBX2,NFIB,COL7A1,BCL6B,BCL2,ESAM,FERMT2
1	467	Positive	GO_Biological_Process_2015	regulation of cell-substrate adhesion (GO:0010810)	1.08332e-05	0.000274563	ANGPT2,FOXF1,ROCK2,PIK3R1,NID1,FBLN2,COL1A1,SMOC2,KDR,BCL2,COL8A1,TEK,EDIL3,WNT4
1	467	Positive	GO_Biological_Process_2015	face morphogenesis (GO:0060325)	1.12729e-05	0.000280207	COL1A1,PDGFRA,TGFB2,TGFB3,CRISPLD2,MMP2,LEF1
1	467	Positive	GO_Biological_Process_2015	regulation of catenin import into nucleus (GO:0035412)	1.13037e-05	0.000280207	FZD1,SEMA5A,WNT3A,DACT3,SNAI2,EGFR
1	467	Positive	GO_Biological_Process_2015	gland morphogenesis (GO:0022612)	1.14275e-05	0.000280207	TGFB2,TWSG1,TGFB3,BCL2,EGFR
1	467	Positive	GO_Biological_Process_2015	definitive hemopoiesis (GO:0060216)	1.14275e-05	0.000280207	TGFBR3,MEIS1,TAL1,TEK,GATA2
1	467	Positive	Reactome_2016	Signaling by VEGF_Homo sapiens_R-HSA-194138	1.03274e-05	0.000291626	PDGFRA,SHC2,FLT1,ANGPT1,VWF,ROCK2,IRS1,CAV1,FN1,PDGFA,PIK3R1,EGFR,CDH5,KITLG,GDNF,KIT,KDR,NCAM1,TEK,FGFR4,SPTBN1,FGFR1
1	467	Positive	GO_Biological_Process_2015	regulation of cell shape (GO:0008360)	1.21946e-05	0.000296605	FGD5,DLC1,KIT,PDPN,FN1,KDR,ITGA7,ARAP3,PARVB,MYH10,FGD1,FERMT2
1	467	Positive	Reactome_2016	Constitutive Signaling by Aberrant PI3K in Cancer_Homo sapiens_R-HSA-2219530	1.12832e-05	0.000304134	PDGFRA,KITLG,IRS1,KIT,PDGFA,PIK3R1,FGFR4,EGFR,FGFR1
1	467	Positive	GO_Biological_Process_2015	palate development (GO:0060021)	1.33135e-05	0.000321229	TGFBR3,PDGFRA,FOXF2,WNT3A,TGFB3,LEF1,SNAI2,TBX3,GLI3,TBX2
1	467	Positive	Reactome_2016	Downstream signaling of activated FGFR1_Homo sapiens_R-HSA-5654687	1.24838e-05	0.000321864	PDGFRA,SHC2,ANGPT1,VWF,IRS1,PDE1A,ADCY4,FN1,PDGFA,PIK3R1,EGFR,KITLG,FLRT2,GDNF,FLRT3,KIT,PIP4K2B,NCAM1,TEK,FGFR4,SPTBN1,FGFR1
1	467	Positive	GO_Biological_Process_2015	negative regulation of cell development (GO:0010721)	1.40757e-05	0.000336923	SEMA5A,NGFR,WNT3A,LRP4,NTN1,ASCL2,DLL1,GLI3,SMAD7,PTPRG,TGFBR3,NPPC,COL3A1,MEIS1,EDNRB,BCL2,DACT3,SLIT2
1	467	Positive	GO_Biological_Process_2015	sprouting angiogenesis (GO:0002040)	1.47758e-05	0.000350895	RAMP2,FLT1,ANGPT1,LEF1,TEK,GPR124
1	467	Positive	KEGG_2016	Melanogenesis_Homo sapiens_hsa04916	2.18466e-05	0.000367751	FZD1,WNT10A,KITLG,WNT2B,EDNRB,WNT3A,LEF1,KIT,ADCY4,PLCB1,WNT4
1	467	Positive	GO_Biological_Process_2015	positive regulation of stem cell proliferation (GO:2000648)	1.68438e-05	0.000396881	FOXF1,IRS1,KDR,PDGFA,LTBP3,TBX3,TP63,GLI3,FGFR1
1	467	Positive	WikiPathways_2016	Angiogenesis_Homo sapiens_WP1539	1.47758e-05	0.000446967	PDGFRA,FLT1,ANGPT1,KDR,TIMP2,TEK
1	467	Positive	GO_Biological_Process_2015	blood coagulation (GO:0007596)	1.93949e-05	0.000449962	GUCY1B3,SPARC,PDE1A,PDGFA,PIK3R1,GATA2,FBLN5,EFEMP2,JAM3,GUCY1A3,TGFB2,ANGPT2,VWF,ANGPT1,TGFB3,CAV1,F2R,FN1,MERTK,COL1A1,EHD2,COL1A2,PDE5A,ESAM,TEK,GAS6,PDE9A
1	467	Positive	GO_Biological_Process_2015	coagulation (GO:0050817)	1.93949e-05	0.000449962	GUCY1B3,SPARC,PDE1A,PDGFA,PIK3R1,GATA2,FBLN5,EFEMP2,JAM3,GUCY1A3,TGFB2,ANGPT2,VWF,ANGPT1,TGFB3,CAV1,F2R,FN1,MERTK,COL1A1,EHD2,COL1A2,PDE5A,ESAM,TEK,GAS6,PDE9A
1	467	Positive	GO_Biological_Process_2015	in utero embryonic development (GO:0001701)	1.95992e-05	0.000451231	MKL2,JAG2,PDGFRA,ANGPT1,PEG3,WNT3A,FOXF1,TGFB3,HEG1,TBX3,GLI3,TMEM100,EDNRA,SPEG,SLIT2,MYH10,FGFR1
1	467	Positive	Reactome_2016	Signaling by FGFR_Homo sapiens_R-HSA-190236	1.86428e-05	0.000460632	PDGFRA,SHC2,ANGPT1,VWF,IRS1,PDE1A,ADCY4,FN1,PDGFA,PIK3R1,EGFR,KITLG,FLRT2,GDNF,FLRT3,KIT,SPRY2,PIP4K2B,NCAM1,TEK,FGFR4,SPTBN1,FGFR1
1	467	Positive	GO_Biological_Process_2015	substrate adhesion-dependent cell spreading (GO:0034446)	2.03075e-05	0.000463995	FN1,LAMB1,TEK,LAMC1,MERTK,ANTXR1,FERMT2
1	467	Positive	GO_Biological_Process_2015	negative regulation of blood vessel morphogenesis (GO:2000181)	2.17234e-05	0.000492614	DLL4,SPARC,ANGPT2,NPR1,ROCK2,MMRN2,TEK,VASH1,WNT4
1	467	Positive	GO_Biological_Process_2015	regulation of system process (GO:0044057)	2.30996e-05	0.000519914	GUCY1A3,TGFB2,CALCRL,ACE,NPR1,EPAS1,COL14A1,CAV1,F2R,EGFR,BMP6,AQP1,SMAD7,NPPC,EDNRB,UCN2,SP4,GJA5,PDE5A,IL6ST,SCN3B,GAS6,SCN2B
1	467	Positive	Reactome_2016	VEGFA-VEGFR2 Pathway_Homo sapiens_R-HSA-4420097	2.26578e-05	0.000529045	PDGFRA,SHC2,ANGPT1,VWF,ROCK2,IRS1,CAV1,FN1,PDGFA,PIK3R1,EGFR,CDH5,KITLG,GDNF,KIT,KDR,NCAM1,TEK,FGFR4,SPTBN1,FGFR1
1	467	Positive	Reactome_2016	PI5P, PP2A and IER3 Regulate PI3K/AKT Signaling_Homo sapiens_R-HSA-6811558	2.31959e-05	0.000529045	PDGFRA,KITLG,IRS1,KIT,PDGFA,PIP4K2B,PIK3R1,FGFR4,EGFR,FGFR1
1	467	Positive	GO_Biological_Process_2015	hemostasis (GO:0007599)	2.42045e-05	0.000529349	GUCY1B3,SPARC,PDE1A,PDGFA,PIK3R1,GATA2,FBLN5,EFEMP2,JAM3,GUCY1A3,TGFB2,ANGPT2,VWF,ANGPT1,TGFB3,CAV1,F2R,FN1,MERTK,COL1A1,EHD2,COL1A2,PDE5A,ESAM,TEK,GAS6,PDE9A
1	467	Positive	GO_Biological_Process_2015	epithelial cell morphogenesis (GO:0003382)	2.43964e-05	0.000529349	COL18A1,CLIC4,GDNF,HEG1,NOTCH4,DACT2,WNT4
1	467	Positive	GO_Biological_Process_2015	lung alveolus development (GO:0048286)	2.43964e-05	0.000529349	FZD1,TGFB3,FOXF1,PDPN,KDR,PDGFA,TNS3
1	467	Positive	GO_Biological_Process_2015	hair follicle development (GO:0001942)	2.43964e-05	0.000529349	TGFB2,WNT10A,LDB1,PDGFA,LRP4,LDB2,EGFR
1	467	Positive	GO_Biological_Process_2015	cGMP biosynthetic process (GO:0006182)	2.39866e-05	0.000529349	GUCY1A3,GUCY1B3,NPPC,NPR1,AQP1
1	467	Positive	GO_Biological_Process_2015	chordate embryonic development (GO:0043009)	2.46602e-05	0.000531251	JAG2,MKL2,PDGFRA,PEG3,ANGPT1,FOXF1,WNT3A,TGFB3,HEG1,TBX3,GLI3,TMEM100,EDNRA,SPEG,SLIT2,MYH10,FGFR1
1	467	Positive	GO_Biological_Process_2015	regulation of epithelial to mesenchymal transition (GO:0010717)	2.54213e-05	0.000543764	TGFBR3,COL1A1,TGFB2,TGFB3,TGFB1I1,LEF1,DACT3,SMAD7
1	467	Positive	GO_Biological_Process_2015	positive regulation of kinase activity (GO:0033674)	2.60334e-05	0.000552934	SHC2,FLT1,IRS1,ADCY4,PDGFA,EGFR,GHR,NTF3,PDGFRA,TGFB2,ANGPT1,WNT3A,TGFB3,F2R,HSPA2,KITLG,KIT,DOK7,SPRY2,PDE5A,CSPG4,TNIK,TEK,GAS6,AJUBA,FGFR1,DDR2
1	467	Positive	TRANSFAC_and_JASPAR_PWMs	KLF11 (human)	2.2743e-05	0.000578912	COL18A1,WNT2B,STON1,EVPLL,ICAM5,GLI3,ISLR,ADAMTS2,UCN2,PRX,TIMP2,STK32A,SCARF1,EGFL7,PCOLCE,NAALADL1,DKK3,CLDN5,OBSCN,MMRN2,SLCO2A1,MXRA8,KCNQ4,PDE5A,GAS6,PDE9A,IGSF8,MEGF6,C3ORF70,ARHGEF25,PHYHIP,ASCL2,RASIP1,RNF212,GJC2,ITPRIPL1,S1PR5,PLXNA4,B4GALNT4,JAG2,SVIL,KCNJ5,NGFR,FOXF2,SPRY4,FBXL16,MEIS3,SOD3,TBX3,COL1A1,LEPREL2,NFIB,COL7A1,COL5A3,BCL6B,PMP22,FGFR4
1	467	Positive	TRANSFAC_and_JASPAR_PWMs	KLF4 (human)	2.19476e-05	0.000578912	SEMA5A,COL18A1,WNT2B,STON1,EVPLL,ICAM5,GLI3,MRC2,ADAMTS2,ISLR,UCN2,PRX,TIMP2,STK32A,SCARF1,EGFL7,PCOLCE,NAALADL1,DKK3,CLDN5,OBSCN,MMRN2,SLCO2A1,MXRA8,KCNQ4,PDE5A,GAS6,PDE9A,IGSF8,MEGF6,C3ORF70,TARSL2,ARHGEF25,PHYHIP,ASCL2,RASIP1,RNF212,GJC2,ITPRIPL1,S1PR5,PLXNA4,B4GALNT4,JAG2,SVIL,KCNJ5,NGFR,FOXF2,SPRY4,FBXL16,MEIS3,SOD3,TBX3,COL1A1,LEPREL2,NFIB,COL7A1,COL5A3,BCL6B,PMP22,FGFR4
1	467	Positive	WikiPathways_2016	Spinal Cord Injury_Homo sapiens_WP2431	2.26141e-05	0.000608068	EFNB2,NGFR,SEMA6A,GDNF,ROCK2,CSPG4,SLIT2,NTN1,EGFR,LTB4R,AQP1,RGMA
1	467	Positive	GO_Biological_Process_2015	regulation of Notch signaling pathway (GO:0008593)	2.9336e-05	0.000618723	EGFL7,POSTN,KIT,IL6ST,GATA2,DLL1,TP63,DLK2
1	467	Positive	GO_Biological_Process_2015	actin cytoskeleton organization (GO:0030036)	3.01824e-05	0.000632154	PDGFRA,LIMCH1,ROCK2,PDGFA,PARVB,ANTXR1,SHROOM4,FGD1,AQP1,EHD2,FGD5,OBSCN,ABLIM3,DLC1,KIT,TNIK,MYH10,OBSL1
1	467	Positive	GO_Biological_Process_2015	developmental induction (GO:0031128)	3.06205e-05	0.000636907	WNT2B,GDNF,SPRY1,FGFR4,FGFR1,WNT4
1	467	Positive	GO_Biological_Process_2015	embryo development ending in birth or egg hatching (GO:0009792)	3.08513e-05	0.000637312	JAG2,MKL2,PDGFRA,PEG3,ANGPT1,FOXF1,WNT3A,TGFB3,HEG1,TBX3,GLI3,TMEM100,EDNRA,SPEG,SLIT2,MYH10,FGFR1
1	467	Positive	GO_Biological_Process_2015	organ induction (GO:0001759)	3.33305e-05	0.000683843	WNT2B,GDNF,SPRY1,FGFR4,FGFR1
1	467	Positive	Reactome_2016	Gastrin-CREB signalling pathway via PKC and MAPK_Homo sapiens_R-HSA-881907	3.25141e-05	0.000688603	SHC2,IRS1,ARHGEF25,PDGFA,PIK3R1,EGFR,LTB4R,EDNRA,EDNRB,GRK5,NCAM1,SPTBN1,PDGFRA,ANGPT1,VWF,F2R,FN1,GNG11,KITLG,GDNF,KIT,TEK,PLCB1,FGFR4,FGFR1
1	467	Positive	Reactome_2016	Cell junction organization_Homo sapiens_R-HSA-446728	3.17287e-05	0.000688603	CDH5,CLDN5,CADM1,CDH2,DST,CDH11,LAMA3,PARVB,PVRL3,FERMT2
1	467	Positive	GO_Biological_Process_2015	growth (GO:0040007)	3.4081e-05	0.000694515	TGFB2,CLIC4,ST6GAL2,PEG3,CADM1,WNT3A,TGFB3,LEPRE1,HEG1,LRP4,BMP6,GLI3,TBX2,TGFBR3,EVC,SLITRK6,BCL2,SPRY2,SPRY1,SLIT2,DDR2
1	467	Positive	GO_Biological_Process_2015	negative regulation of vasculature development (GO:1901343)	3.51486e-05	0.000711465	DLL4,SPARC,ANGPT2,NPR1,ROCK2,MMRN2,TEK,VASH1,WNT4
1	467	Positive	Reactome_2016	Signaling by EGFR_Homo sapiens_R-HSA-177929	3.48595e-05	0.000712817	PDGFRA,SHC2,ANGPT1,VWF,IRS1,PDE1A,ADCY4,FN1,PDGFA,PIK3R1,EGFR,KITLG,GDNF,KIT,SPRY2,PIP4K2B,NCAM1,SPRY1,TEK,FGFR4,SPTBN1,FGFR1
1	467	Positive	GO_Biological_Process_2015	cell-cell signaling involved in cell fate commitment (GO:0045168)	3.82078e-05	0.000768231	WNT2B,GDNF,SPRY1,FGFR4,FGFR1,WNT4
1	467	Positive	Reactome_2016	Signaling by FGFR4_Homo sapiens_R-HSA-5654743	3.89028e-05	0.000768978	PDGFRA,SHC2,ANGPT1,VWF,IRS1,PDE1A,ADCY4,FN1,PDGFA,PIK3R1,EGFR,KITLG,GDNF,KIT,SPRY2,PIP4K2B,NCAM1,TEK,FGFR4,SPTBN1,FGFR1
1	467	Positive	Reactome_2016	Signaling by FGFR3_Homo sapiens_R-HSA-5654741	4.06406e-05	0.000777416	PDGFRA,SHC2,ANGPT1,VWF,IRS1,PDE1A,ADCY4,FN1,PDGFA,PIK3R1,EGFR,KITLG,GDNF,KIT,SPRY2,PIP4K2B,NCAM1,TEK,FGFR4,SPTBN1,FGFR1
1	467	Positive	GO_Biological_Process_2015	renal system process (GO:0003014)	3.94305e-05	0.000787566	EDNRA,EDNRB,NPR1,MCAM,F2R,BCL2,GAS6,CD34,AQP1
1	467	Positive	GO_Biological_Process_2015	positive regulation of neurogenesis (GO:0050769)	4.0568e-05	0.000804955	SEMA5A,NGFR,SEMA6A,WNT3A,FN1,NAP1L2,NTN1,BMP6,GLI3,KIT,NTF3,BCL2,TIMP2,SLIT2,IL6ST,OBSL1,SCARF1,SHANK3,FGFR1
1	467	Positive	WikiPathways_2016	NOTCH1 regulation of human endothelial cell calcification_Homo sapiens_WP3413	3.33305e-05	0.000806599	JAG2,DLL4,GJA5,MGP,DLL1
1	467	Positive	Reactome_2016	Negative regulation of the PI3K/AKT network_Homo sapiens_R-HSA-199418	4.71782e-05	0.000874272	PDGFRA,KITLG,IRS1,KIT,PDGFA,PIP4K2B,PIK3R1,FGFR4,EGFR,FGFR1
1	467	Positive	GO_Biological_Process_2015	regulation of epithelial cell differentiation (GO:0030856)	4.90466e-05	0.000966826	TMEM100,KITLG,GDNF,ROCK2,CAV1,NOTCH4,BCL2,DLL1,BMP6,TBX3,TP63
1	467	Positive	Reactome_2016	MAPK1/MAPK3 signaling_Homo sapiens_R-HSA-5684996	5.55532e-05	0.000998274	PDGFRA,SHC2,ANGPT1,VWF,IRS1,FN1,PDGFA,EGFR,KITLG,GDNF,KIT,NCAM1,TEK,IL6ST,FGFR4,SPTBN1,FGFR1
1	467	Positive	TRANSFAC_and_JASPAR_PWMs	TEAD4 (human)	4.31212e-05	0.00100616	SEMA5A,COL18A1,TTC23,IRS1,NAB2,STON1,ANTXR1,LEPR,STK32A,ST6GAL2,RGMA,DKK3,OLFM2,BCAM,MPPED1,COL6A1,PXDN,CDH11,ITGA7,KCNQ4,PDE5A,IL6ST,PLCB1,EMID1,KCTD15,GPR124,IGSF8,ROCK2,TARSL2,PDGFA,AEBP1,LTBP3,DLL1,NTF4,ANKH,PODXL,CASKIN2,GPR155,B4GALNT4,KLHL29,IRX1,ACE,CAV1,SPRY4,FN1,IRF2BP2,FBXL16,SMAD7,NFIA,NFIB,COL7A1,SP4,DLC1,FGFR4,FERMT2
1	467	Positive	GO_Biological_Process_2015	tongue development (GO:0043586)	5.51156e-05	0.00107244	WNT10A,LEF1,EGFR,GLI3
1	467	Positive	GO_Biological_Process_2015	positive regulation of vasculogenesis (GO:2001214)	5.51156e-05	0.00107244	TMEM100,RAMP2,KDR,CD34
1	467	Positive	Reactome_2016	Signaling by Leptin_Homo sapiens_R-HSA-2586552	6.15662e-05	0.00107379	PDGFRA,SHC2,ANGPT1,VWF,IRS1,FN1,PDGFA,EGFR,KITLG,GDNF,KIT,LEPR,NCAM1,TEK,FGFR4,SPTBN1,FGFR1
1	467	Positive	GO_Biological_Process_2015	regulation of mesenchymal cell proliferation (GO:0010464)	5.63275e-05	0.001089	FOXF1,NFIB,IRS1,KDR,PDGFA,TP63,FGFR1
1	467	Positive	GO_Biological_Process_2015	positive regulation of cell projection organization (GO:0031346)	5.68361e-05	0.00109183	SEMA5A,GPM6A,NGFR,WNT3A,TGFB3,FN1,NTN1,AQP1,KIT,SLIT2,HAP1,OBSL1,SCARF1,SHANK3,FGFR1
1	467	Positive	GO_Biological_Process_2015	hair follicle morphogenesis (GO:0031069)	5.78828e-05	0.0011049	NGFR,TGFB2,WNT10A,BCL2,SOSTDC1,TP63
1	467	Positive	GO_Biological_Process_2015	peptidyl-tyrosine phosphorylation (GO:0018108)	5.98273e-05	0.00113484	PDGFRA,FLT1,F2R,MERTK,EGFR,GHR,EFEMP1,KIT,KDR,TEK,FGFR4,FGFR1,DDR2
1	467	Positive	GO_Biological_Process_2015	negative chemotaxis (GO:0050919)	6.02591e-05	0.00113588	FLRT2,FLRT3,PDGFA,SLIT2,PLXNA4
1	467	Positive	Reactome_2016	Interleukin receptor SHC signaling_Homo sapiens_R-HSA-912526	6.81464e-05	0.0011546	PDGFRA,SHC2,ANGPT1,VWF,IRS1,FN1,PDGFA,PIK3R1,EGFR,KITLG,GDNF,KIT,NCAM1,TEK,FGFR4,SPTBN1,FGFR1
1	467	Positive	WikiPathways_2016	Inflammatory Response Pathway_Homo sapiens_WP453	5.78828e-05	0.0011673	COL1A1,COL3A1,COL1A2,FN1,LAMB1,LAMC1
1	467	Positive	WikiPathways_2016	Inflammatory Response Pathway_Mus musculus_WP458	5.78828e-05	0.0011673	COL1A1,COL3A1,COL1A2,FN1,LAMB1,LAMC1
1	467	Positive	GO_Biological_Process_2015	peptidyl-tyrosine modification (GO:0018212)	6.84665e-05	0.00128258	PDGFRA,FLT1,F2R,MERTK,EGFR,GHR,EFEMP1,KIT,KDR,TEK,FGFR4,FGFR1,DDR2
1	467	Positive	GO_Biological_Process_2015	regulation of smooth muscle cell migration (GO:0014910)	7.03696e-05	0.00130205	ACE,LRP1,SEMA6D,BCL2,PDGFA,SLIT2
1	467	Positive	GO_Biological_Process_2015	adherens junction assembly (GO:0034333)	7.03696e-05	0.00130205	RAMP2,DLC1,BCL2,AJUBA,FERMT2,SMAD7
1	467	Positive	Reactome_2016	VEGFR2 mediated cell proliferation_Homo sapiens_R-HSA-5218921	7.91798e-05	0.00130427	PDGFRA,SHC2,ANGPT1,VWF,IRS1,FN1,PDGFA,EGFR,KITLG,GDNF,KIT,KDR,NCAM1,TEK,FGFR4,SPTBN1,FGFR1
1	467	Positive	Reactome_2016	L1CAM interactions_Homo sapiens_R-HSA-373760	8.21466e-05	0.00131657	SCN7A,LAMB1,NCAM1,LAMC1,SCN3B,SCN3A,EGFR,SPTBN1,FGFR1,SCN2B
1	467	Positive	Reactome_2016	Signaling by NOTCH4_Homo sapiens_R-HSA-1980150	8.50131e-05	0.00132665	JAG2,DLL4,NOTCH4,DLL1
1	467	Positive	GO_Biological_Process_2015	transforming growth factor beta receptor signaling pathway (GO:0007179)	7.33038e-05	0.00134807	TGFBR3,COL3A1,TGFB2,COL1A2,ITGB5,TGFB3,PDGFA,LTBP2,LTBP3,SMAD6,FERMT2,SMAD7
1	467	Positive	KEGG_2016	Ras signaling pathway_Homo sapiens_hsa04014	9.21949e-05	0.00143257	NGFR,PDGFRA,SHC2,ANGPT2,FLT1,ANGPT1,PDGFA,PIK3R1,GNG11,EGFR,KITLG,KIT,KDR,TEK,FGFR4,FGFR1
1	467	Positive	Reactome_2016	Downstream signaling of activated FGFR3_Homo sapiens_R-HSA-5654708	0.000102035	0.00144064	PDGFRA,SHC2,ANGPT1,VWF,IRS1,PDE1A,ADCY4,FN1,PDGFA,PIK3R1,EGFR,KITLG,GDNF,KIT,PIP4K2B,NCAM1,TEK,FGFR4,SPTBN1,FGFR1
1	467	Positive	Reactome_2016	Downstream signaling of activated FGFR4_Homo sapiens_R-HSA-5654716	0.000102035	0.00144064	PDGFRA,SHC2,ANGPT1,VWF,IRS1,PDE1A,ADCY4,FN1,PDGFA,PIK3R1,EGFR,KITLG,GDNF,KIT,PIP4K2B,NCAM1,TEK,FGFR4,SPTBN1,FGFR1
1	467	Positive	Reactome_2016	Downstream signaling of activated FGFR2_Homo sapiens_R-HSA-5654696	0.000102035	0.00144064	PDGFRA,SHC2,ANGPT1,VWF,IRS1,PDE1A,ADCY4,FN1,PDGFA,PIK3R1,EGFR,KITLG,GDNF,KIT,PIP4K2B,NCAM1,TEK,FGFR4,SPTBN1,FGFR1
1	467	Positive	Reactome_2016	Interleukin-2 signaling_Homo sapiens_R-HSA-451927	9.63223e-05	0.00144064	PDGFRA,SHC2,ANGPT1,VWF,IRS1,FN1,PDGFA,PIK3R1,EGFR,KITLG,GDNF,KIT,NCAM1,TEK,FGFR4,SPTBN1,FGFR1
1	467	Positive	GO_Biological_Process_2015	positive regulation of ERK1 and ERK2 cascade (GO:0070374)	8.02502e-05	0.00146688	PDGFRA,EDNRA,ANGPT1,F2R,KDR,SPRY2,PDGFA,TEK,FGFR4,GAS6,EGFR
1	467	Positive	WikiPathways_2016	Spinal Cord Injury_Mus musculus_WP2432	8.21466e-05	0.00152919	EFNB2,NGFR,SEMA6A,GDNF,ROCK2,CSPG4,SLIT2,NTN1,LTB4R,RGMA
1	467	Positive	GO_Biological_Process_2015	protein heterotrimerization (GO:0070208)	8.50131e-05	0.00154458	COL1A1,COL1A2,COL6A2,COL6A1
1	467	Positive	TRANSFAC_and_JASPAR_PWMs	EGR1 (mouse)	7.36935e-05	0.00158724	CLIC4,MCTP1,FLT1,LDB1,ATP8A1,IRS1,NAB2,ICAM5,LAMC1,TTC28,PTPRG,CDH2,LEPR,KDR,PIP4K2B,TNS3,CEP68,PDGFRA,SEMA6D,HEG1,POU3F1,PYGO1,MPPED1,DOK7,MMRN2,KCNQ4,TNIK,LPHN3,KCTD15,EMID1,RNF165,IGSF8,EPAS1,ROCK2,CTBP1,PDGFA,TMTC1,PRICKLE1,DLL1,FGD1,NUAK1,SERTAD4,PODXL,CASKIN2,NTF3,LRIG3,SLIT2,RAI2,JAG2,AFAP1L1,ACE,CADM1,IRF2BP2,LAMB1,TBX2,DLK2,MEIS1,COL1A2,COL5A1,LEPREL2,IL17D,PVRL3
1	467	Positive	Reactome_2016	Signaling by FGFR2_Homo sapiens_R-HSA-5654738	0.000127907	0.00158779	PDGFRA,SHC2,ANGPT1,VWF,IRS1,PDE1A,ADCY4,FN1,PDGFA,PIK3R1,EGFR,KITLG,GDNF,KIT,SPRY2,PIP4K2B,NCAM1,TEK,FGFR4,SPTBN1,FGFR1
1	467	Positive	Reactome_2016	MAPK family signaling cascades_Homo sapiens_R-HSA-5683057	0.000133687	0.00158779	PDGFRA,SHC2,ANGPT1,VWF,IRS1,MMP2,FN1,PDGFA,EGFR,KITLG,GDNF,KIT,NCAM1,TEK,IL6ST,FGFR4,SPTBN1,FGFR1
1	467	Positive	Reactome_2016	SHC1 events in ERBB4 signaling_Homo sapiens_R-HSA-1250347	0.000137979	0.00158779	PDGFRA,SHC2,ANGPT1,VWF,IRS1,FN1,PDGFA,EGFR,KITLG,GDNF,KIT,NCAM1,TEK,FGFR4,SPTBN1,FGFR1
1	467	Positive	Reactome_2016	RAF/MAP kinase cascade_Homo sapiens_R-HSA-5673001	0.000137979	0.00158779	PDGFRA,SHC2,ANGPT1,VWF,IRS1,FN1,PDGFA,EGFR,KITLG,GDNF,KIT,NCAM1,TEK,FGFR4,SPTBN1,FGFR1
1	467	Positive	Reactome_2016	FRS-mediated FGFR4 signaling_Homo sapiens_R-HSA-5654712	0.000144906	0.00158779	PDGFRA,SHC2,ANGPT1,VWF,IRS1,FN1,PDGFA,EGFR,KITLG,GDNF,KIT,NCAM1,TEK,FGFR4,SPTBN1,FGFR1
1	467	Positive	Reactome_2016	Interleukin-3, 5 and GM-CSF signaling_Homo sapiens_R-HSA-512988	0.000147266	0.00158779	PDGFRA,SHC2,ANGPT1,VWF,IRS1,FN1,PDGFA,PIK3R1,EGFR,KITLG,GDNF,KIT,NCAM1,TEK,FGFR4,SPTBN1,FGFR1
1	467	Positive	Reactome_2016	SOS-mediated signalling_Homo sapiens_R-HSA-112412	0.000137979	0.00158779	PDGFRA,SHC2,ANGPT1,VWF,IRS1,FN1,PDGFA,EGFR,KITLG,GDNF,KIT,NCAM1,TEK,FGFR4,SPTBN1,FGFR1
1	467	Positive	Reactome_2016	SHC1 events in EGFR signaling_Homo sapiens_R-HSA-180336	0.000137979	0.00158779	PDGFRA,SHC2,ANGPT1,VWF,IRS1,FN1,PDGFA,EGFR,KITLG,GDNF,KIT,NCAM1,TEK,FGFR4,SPTBN1,FGFR1
1	467	Positive	Reactome_2016	FRS-mediated FGFR1 signaling_Homo sapiens_R-HSA-5654693	0.000144906	0.00158779	PDGFRA,SHC2,ANGPT1,VWF,IRS1,FN1,PDGFA,EGFR,KITLG,GDNF,KIT,NCAM1,TEK,FGFR4,SPTBN1,FGFR1
1	467	Positive	Reactome_2016	FRS-mediated FGFR2 signaling_Homo sapiens_R-HSA-5654700	0.000144906	0.00158779	PDGFRA,SHC2,ANGPT1,VWF,IRS1,FN1,PDGFA,EGFR,KITLG,GDNF,KIT,NCAM1,TEK,FGFR4,SPTBN1,FGFR1
1	467	Positive	Reactome_2016	GRB2 events in EGFR signaling_Homo sapiens_R-HSA-179812	0.000137979	0.00158779	PDGFRA,SHC2,ANGPT1,VWF,IRS1,FN1,PDGFA,EGFR,KITLG,GDNF,KIT,NCAM1,TEK,FGFR4,SPTBN1,FGFR1
1	467	Positive	Reactome_2016	FRS-mediated FGFR3 signaling_Homo sapiens_R-HSA-5654706	0.000144906	0.00158779	PDGFRA,SHC2,ANGPT1,VWF,IRS1,FN1,PDGFA,EGFR,KITLG,GDNF,KIT,NCAM1,TEK,FGFR4,SPTBN1,FGFR1
1	467	Positive	Reactome_2016	Cell surface interactions at the vascular wall_Homo sapiens_R-HSA-202733	0.000126155	0.00158779	ANGPT2,ANGPT1,CAV1,FN1,ESAM,TEK,PIK3R1,MERTK,GAS6,JAM3
1	467	Positive	Reactome_2016	Insulin receptor signalling cascade_Homo sapiens_R-HSA-74751	0.000152413	0.00161394	PDGFRA,SHC2,ANGPT1,VWF,IRS1,FN1,PDGFA,PIK3R1,EGFR,KITLG,GDNF,KIT,GRB10,NCAM1,TEK,FGFR4,SPTBN1,FGFR1
1	467	Positive	GO_Biological_Process_2015	muscle tissue development (GO:0060537)	8.97111e-05	0.00162017	MKL2,IGSF8,SVIL,COL14A1,CAV1,ELN,ITGA7,HSPG2,TP63,TBX2
1	467	Positive	GO_Biological_Process_2015	positive regulation of epithelial cell migration (GO:0010634)	9.2434e-05	0.00165276	SEMA5A,TGFB2,SPARC,ANGPT1,KDR,TEK,AMOTL1,AQP1,GPR124
1	467	Positive	GO_Biological_Process_2015	stem cell differentiation (GO:0048863)	9.31595e-05	0.00165276	GPM6A,WNT10A,TGFB2,ACE,TAL1,KIT,FGFR1,WNT4
1	467	Positive	GO_Biological_Process_2015	kidney epithelium development (GO:0072073)	9.31595e-05	0.00165276	SPRY1,SLIT2,SMAD6,CD34,DLL1,SMAD7,FGFR1,AQP1
1	467	Positive	TRANSFAC_and_JASPAR_PWMs	TEAD2 (mouse)	8.48493e-05	0.00165848	GUCY1B3,PHLDB1,ROBO4,LDB1,ITGB5,IRS1,LDB2,LAMC1,GHR,MRC2,CDH2,SPEG,HMCN1,GPRASP2,PDGFRA,BGN,UBE2QL1,SOX12,SHROOM4,DKK3,RGMA,CACNB2,BCAM,MPPED1,COL6A2,COL4A6,MXRA8,COL4A5,COL8A1,KCNQ4,SHANK3,OBSL1,LPHN3,KCTD15,PDE9A,BRSK1,COL13A1,LRP1,GLS2,LEF1,LRP4,PDGFA,GATA2,DLL4,NUAK1,ABLIM3,CASKIN2,NTF3,WNT4,WNT3A,MCAM,CRIM1,HSPA2,MEIS3,SMAD6,TBX4,TBX2,EHD2,PTPRB,GDNF,NFIB
1	467	Positive	TRANSFAC_and_JASPAR_PWMs	E2F6 (human)	8.88469e-05	0.00165848	COL18A1,FLT1,HIP1,WNT2B,LDB1,TGFB1I1,ELN,NAB2,LAMC1,SOBP,LTB4R,EFEMP2,BOC,KAL1,TIMP2,DACT2,SPEG,CEP68,ST6GAL2,LIMCH1,SEMA6D,PCOLCE,CYS1,POU3F1,HSPG2,CACNB2,OBSCN,SETBP1,COL6A2,CDH11,GPR126,KCNQ4,PDE5A,PDGFA,LTBP3,PRICKLE1,GATA2,DLL1,NKD1,EFNB2,ANKH,MAN1C1,S1PR5,PLXNA4,B4GALNT4,WNT4,IRX1,KLHL29,SVIL,SAMD4A,IRF2BP2,SMAD7,SMOC2,NFIB
1	467	Positive	Reactome_2016	Downstream signal transduction_Homo sapiens_R-HSA-186763	0.000165073	0.00168392	PDGFRA,SHC2,ANGPT1,VWF,IRS1,PDE1A,ADCY4,FN1,PDGFA,PIK3R1,EGFR,KITLG,GDNF,KIT,PIP4K2B,NCAM1,TEK,FGFR4,SPTBN1,FGFR1
1	467	Positive	Reactome_2016	ARMS-mediated activation_Homo sapiens_R-HSA-170984	0.00016754	0.00168392	PDGFRA,SHC2,ANGPT1,VWF,IRS1,FN1,PDGFA,EGFR,KITLG,GDNF,KIT,NCAM1,TEK,FGFR4,SPTBN1,FGFR1
1	467	Positive	Reactome_2016	Signalling to p38 via RIT and RIN_Homo sapiens_R-HSA-187706	0.00016754	0.00168392	PDGFRA,SHC2,ANGPT1,VWF,IRS1,FN1,PDGFA,EGFR,KITLG,GDNF,KIT,NCAM1,TEK,FGFR4,SPTBN1,FGFR1
1	467	Positive	KEGG_2016	Renin secretion_Homo sapiens_hsa04924	0.000117092	0.00168947	GUCY1A3,GUCY1B3,EDNRA,ACE,NPR1,PDE1A,PLCB1,AQP1
1	467	Positive	Reactome_2016	Frs2-mediated activation_Homo sapiens_R-HSA-170968	0.000175739	0.00173689	PDGFRA,SHC2,ANGPT1,VWF,IRS1,FN1,PDGFA,EGFR,KITLG,GDNF,KIT,NCAM1,TEK,FGFR4,SPTBN1,FGFR1
1	467	Positive	Reactome_2016	PI3K/AKT Signaling in Cancer_Homo sapiens_R-HSA-2219528	0.000178878	0.00173893	PDGFRA,KITLG,IRS1,KIT,PDGFA,PIK3R1,FGFR4,EGFR,FGFR1
1	467	Positive	WikiPathways_2016	Alpha 6 Beta 4 signaling pathway_Homo sapiens_WP244	0.000101754	0.00175889	LAMA2,IRS1,LAMA3,LAMB1,PIK3R1,LAMC1
1	467	Positive	WikiPathways_2016	Differentiation Pathway_Homo sapiens_WP2848	0.000116398	0.00177101	NTF4,KITLG,WNT2B,TGFB3,WNT3A,KIT,PDGFA
1	467	Positive	WikiPathways_2016	Alpha6-Beta4 Integrin Signaling Pathway_Mus musculus_WP488	0.000117092	0.00177101	LAMA2,IRS1,LAMA3,LAMB1,LAMC1,PIK3R1,NTN1,EGFR
1	467	Positive	Reactome_2016	DAP12 signaling_Homo sapiens_R-HSA-2424491	0.000185398	0.00177324	PDGFRA,SHC2,ANGPT1,VWF,IRS1,PDE1A,ADCY4,FN1,PDGFA,PIK3R1,EGFR,KITLG,GDNF,KIT,PIP4K2B,NCAM1,TEK,FGFR4,SPTBN1,FGFR1
1	467	Positive	Reactome_2016	Prolonged ERK activation events_Homo sapiens_R-HSA-169893	0.000193192	0.00181845	PDGFRA,SHC2,ANGPT1,VWF,IRS1,FN1,PDGFA,EGFR,KITLG,GDNF,KIT,NCAM1,TEK,FGFR4,SPTBN1,FGFR1
1	467	Positive	Reactome_2016	Defective B3GALTL causes Peters-plus syndrome (PpS)_Homo sapiens_R-HSA-5083635	0.000197373	0.00182878	SEMA5A,ADAMTSL1,ADAMTS2,ADAMTS8,THSD1,THSD4
1	467	Positive	KEGG_2016	Platelet activation_Homo sapiens_hsa04611	0.000136792	0.00184213	GUCY1A3,COL1A1,GUCY1B3,COL3A1,COL1A2,VWF,ROCK2,F2R,ADCY4,PIK3R1,PLCB1
1	467	Positive	KEGG_2016	Phospholipase D signaling pathway_Homo sapiens_hsa04072	0.000146215	0.00184596	CYTH3,PDGFRA,KITLG,SHC2,PPAP2B,F2R,KIT,ADCY4,PDGFA,PIK3R1,PLCB1,EGFR
1	467	Positive	GO_Biological_Process_2015	cellular response to fibroblast growth factor stimulus (GO:0044344)	0.000105774	0.00186558	PDGFRA,IRS1,PDE1A,ADCY4,PDGFA,PIK3R1,EGFR,DLL4,KITLG,KIT,SNAI2,SPRY2,FGFR4,FGFR1
1	467	Positive	GO_Biological_Process_2015	regulation of small GTPase mediated signal transduction (GO:0051056)	0.000116644	0.00202959	STARD13,STARD8,F2R,ARHGAP29,ARAP3,FGD1,CYTH3,COL3A1,KITLG,ARHGAP31,OBSCN,DLC1,CHN1,TIMP2,SPRY2,SPRY1,SLIT2
1	467	Positive	GO_Biological_Process_2015	regulation of cardiac muscle tissue development (GO:0055024)	0.000116398	0.00202959	EFNB2,JPH2,WNT3A,COL14A1,PRICKLE1,FGFR1,TBX2
1	467	Positive	GO_Biological_Process_2015	negative regulation of angiogenesis (GO:0016525)	0.000117092	0.00202959	DLL4,SPARC,ANGPT2,NPR1,ROCK2,MMRN2,TEK,VASH1
1	467	Positive	Reactome_2016	Signalling to RAS_Homo sapiens_R-HSA-167044	0.000232663	0.00209044	PDGFRA,SHC2,ANGPT1,VWF,IRS1,FN1,PDGFA,EGFR,KITLG,GDNF,KIT,NCAM1,TEK,FGFR4,SPTBN1,FGFR1
1	467	Positive	Reactome_2016	O-glycosylation of TSR domain-containing proteins_Homo sapiens_R-HSA-5173214	0.000229806	0.00209044	SEMA5A,ADAMTSL1,ADAMTS2,ADAMTS8,THSD1,THSD4
1	467	Positive	GO_Biological_Process_2015	glomerular filtration (GO:0003094)	0.00012517	0.00212086	EDNRA,MCAM,CD34,AQP1
1	467	Positive	GO_Biological_Process_2015	extracellular fibril organization (GO:0043206)	0.00012517	0.00212086	MFAP5,MFAP4,COL3A1,COL5A1
1	467	Positive	GO_Biological_Process_2015	enteric nervous system development (GO:0048484)	0.00012517	0.00212086	EDNRA,EDNRB,GDNF,NTF3
1	467	Positive	GO_Biological_Process_2015	endothelial cell morphogenesis (GO:0001886)	0.00012517	0.00212086	COL18A1,CLIC4,HEG1,NOTCH4
1	467	Positive	GO_Biological_Process_2015	positive regulation of angiogenesis (GO:0045766)	0.000126155	0.00212561	SEMA5A,RAMP2,ANGPT2,FLT1,KDR,TEK,GATA2,CD34,CX3CL1,AQP1
1	467	Positive	Reactome_2016	Signaling by SCF-KIT_Homo sapiens_R-HSA-1433557	0.000248807	0.0021383	PDGFRA,SHC2,ANGPT1,VWF,IRS1,FN1,PDGFA,PIK3R1,EGFR,KITLG,GDNF,KIT,GRB10,PIP4K2B,NCAM1,TEK,FGFR4,SPTBN1,FGFR1
1	467	Positive	Reactome_2016	Nitric oxide stimulates guanylate cyclase_Homo sapiens_R-HSA-392154	0.000245272	0.0021383	GUCY1A3,GUCY1B3,PDE1A,PDE5A,PDE9A
1	467	Positive	Reactome_2016	Receptor-ligand binding initiates the second proteolytic cleavage of Notch receptor_Homo sapiens_R-HSA-156988	0.00024389	0.0021383	JAG2,DLL4,NOTCH4,DLL1
1	467	Positive	GO_Biological_Process_2015	response to fibroblast growth factor (GO:0071774)	0.000133058	0.00221781	PDGFRA,IRS1,PDE1A,ADCY4,PDGFA,PIK3R1,EGFR,DLL4,KITLG,KIT,SNAI2,SPRY2,FGFR4,FGFR1
1	467	Positive	GO_Biological_Process_2015	positive regulation of fibroblast proliferation (GO:0048146)	0.000133098	0.00221781	PDGFRA,NGFR,PDGFA,GAS6,EGFR,AQP1,DDR2
1	467	Positive	GO_Biological_Process_2015	regulation of muscle cell differentiation (GO:0051147)	0.000136792	0.00224219	EFNB2,EHD2,CDH2,FOXF1,WNT3A,COL14A1,BOC,BCL2,PRICKLE1,PLCB1,TBX3
1	467	Positive	GO_Biological_Process_2015	kidney development (GO:0001822)	0.000136792	0.00224219	PYGO1,ACE,GDNF,BCL2,LRP4,SPRY1,SLIT2,BMP6,GLI3,WNT4,FBN1
1	467	Positive	GO_Biological_Process_2015	positive regulation of ossification (GO:0045778)	0.000135978	0.00224219	NPPC,TGFB2,TGFB3,IL6ST,TP63,BMP6,GLI3,WNT4,DDR2
1	467	Positive	Reactome_2016	Collagen degradation_Homo sapiens_R-HSA-1442490	0.000266291	0.00225586	MMP11,COL18A1,COL13A1,COL14A1,MMP2,COL12A1
1	467	Positive	GO_Biological_Process_2015	patterning of blood vessels (GO:0001569)	0.00014335	0.00233699	SEMA5A,DLL4,EDNRA,FLT1,NOTCH4,LEF1
1	467	Positive	GO_Biological_Process_2015	regulation of behavior (GO:0050795)	0.000146647	0.00237789	SEMA5A,PDGFRA,ANGPT2,WNT3A,EFNB2,EDNRA,NTF3,KDR,SLIT2,GAS6,PLXNA4,JAM3,GPR124
1	467	Positive	GO_Biological_Process_2015	regulation of peptidyl-tyrosine phosphorylation (GO:0050730)	0.00014885	0.0024007	ANGPT1,WNT3A,CAV1,PDGFA,EGFR,GHR,KITLG,PPAP2B,KIT,NTF3,DOK7,CSPG4,IL6ST,GAS6
1	467	Positive	GO_Biological_Process_2015	positive regulation of nervous system development (GO:0051962)	0.000153993	0.00247044	SEMA5A,NGFR,SEMA6A,WNT3A,FN1,NAP1L2,NTN1,BMP6,GLI3,KIT,NTF3,BCL2,TIMP2,SLIT2,IL6ST,OBSL1,SCARF1,SHANK3,FGFR1
1	467	Positive	Reactome_2016	Signaling by ERBB4_Homo sapiens_R-HSA-1236394	0.000301394	0.00251728	PDGFRA,SHC2,ANGPT1,VWF,IRS1,FN1,PDGFA,PIK3R1,EGFR,GHR,KITLG,GDNF,KIT,PIP4K2B,NCAM1,TEK,FGFR4,SPTBN1,FGFR1
1	467	Positive	GO_Biological_Process_2015	taxis (GO:0042330)	0.000161357	0.00254151	SEMA5A,PDGFRA,TGFB2,FLT1,ANGPT1,LEF1,PDGFA,CX3CL1,EDNRB,FLRT2,FLRT3,KIT,NTF3,KAL1,SLIT2,GAS6,PLXNA4
1	467	Positive	GO_Biological_Process_2015	chemotaxis (GO:0006935)	0.000161357	0.00254151	SEMA5A,PDGFRA,TGFB2,FLT1,ANGPT1,LEF1,PDGFA,CX3CL1,EDNRB,FLRT2,FLRT3,KIT,NTF3,KAL1,SLIT2,GAS6,PLXNA4
1	467	Positive	GO_Biological_Process_2015	regulation of striated muscle cell differentiation (GO:0051153)	0.000163479	0.00254151	EFNB2,EHD2,WNT3A,COL14A1,BOC,BCL2,PRICKLE1,PLCB1,TBX3
1	467	Positive	GO_Biological_Process_2015	striated muscle tissue development (GO:0014706)	0.000163479	0.00254151	MKL2,IGSF8,SVIL,COL14A1,CAV1,ELN,ITGA7,HSPG2,TBX2
1	467	Positive	GO_Biological_Process_2015	vasculogenesis (GO:0001570)	0.000162336	0.00254151	TMEM100,RAMP2,EGFL7,FOXF1,CAV1,HEG1,KDR,RASIP1
1	467	Positive	GO_Biological_Process_2015	positive regulation of phospholipase C activity (GO:0010863)	0.000162336	0.00254151	PDGFRA,EDNRA,FLT1,PDE1A,KIT,ADCY4,EGFR,FGFR1
1	467	Positive	GO_Biological_Process_2015	regulation of phosphatidylinositol 3-kinase activity (GO:0043551)	0.00016866	0.00259529	PDGFRA,FLT1,IRS1,KIT,TEK,PIK3R1
1	467	Positive	GO_Biological_Process_2015	blood vessel remodeling (GO:0001974)	0.00016866	0.00259529	DLL4,TGFB2,ACE,EPAS1,ELN,BGN
1	467	Positive	Reactome_2016	Signalling to ERKs_Homo sapiens_R-HSA-187687	0.0003187	0.00262485	PDGFRA,SHC2,ANGPT1,VWF,IRS1,FN1,PDGFA,EGFR,KITLG,GDNF,KIT,NCAM1,TEK,FGFR4,SPTBN1,FGFR1
1	467	Positive	Reactome_2016	DAP12 interactions_Homo sapiens_R-HSA-2172127	0.000323647	0.00262908	PDGFRA,SHC2,ANGPT1,VWF,IRS1,PDE1A,ADCY4,FN1,PDGFA,PIK3R1,EGFR,KITLG,GDNF,KIT,PIP4K2B,NCAM1,TEK,FGFR4,SPTBN1,FGFR1
1	467	Positive	TRANSFAC_and_JASPAR_PWMs	ZNF148 (human)	0.000152926	0.0026762	COL18A1,STON1,EVPLL,ICAM5,GLI3,ADAMTS2,PRX,GJA4,TIMP2,STK32A,EGFL7,PCOLCE,SOX12,NAALADL1,DKK3,CLDN5,MMP11,OLFM2,OBSCN,MMRN2,SLCO2A1,MXRA8,KCNQ4,PDE5A,GAS6,PDE9A,MEGF6,C3ORF70,ARHGEF25,PDGFA,PRICKLE1,ASCL2,FBLN5,RASIP1,RNF212,GJC2,ITPRIPL1,MARVELD1,MAN1C1,C11ORF45,S1PR5,PLXNA4,B4GALNT4,JAG2,SVIL,NGFR,ACE,CADM1,FOXF2,SPRY4,FBXL16,TBX4,TBX3,COL1A1,LEPREL2,NFIB,COL7A1,DLC1,BCL6B,FGFR4
1	467	Positive	WikiPathways_2016	Regulation of Actin Cytoskeleton_Mus musculus_WP523	0.000189285	0.00269453	PDGFRA,ROCK2,F2R,FN1,PDGFA,PIP4K2B,PIK3R1,FGFR4,MYH10,FGD1,EGFR,FGFR1
1	467	Positive	GO_Biological_Process_2015	vascular process in circulatory system (GO:0003018)	0.000178878	0.00271104	NPPC,RAMP2,EDNRA,EDNRB,ANGPT1,NPR1,CAV1,TEK,SLIT2
1	467	Positive	GO_Biological_Process_2015	response to amino acid (GO:0043200)	0.000178878	0.00271104	COL1A1,PDGFRA,COL3A1,COL1A2,MMP2,COL6A1,COL5A2,COL4A6,EGFR
1	467	Positive	GO_Biological_Process_2015	renal filtration (GO:0097205)	0.000177472	0.00271104	EDNRA,MCAM,CD34,AQP1
1	467	Positive	GO_Biological_Process_2015	epidermal growth factor receptor signaling pathway (GO:0007173)	0.000185352	0.00279511	PDGFRA,IRS1,PDE1A,ADCY4,PDGFA,PIK3R1,EGFR,KITLG,EFEMP1,KIT,SPRY2,SPRY1,FGFR4,FGFR1
1	467	Positive	WikiPathways_2016	Regulation of Actin Cytoskeleton_Homo sapiens_WP51	0.0002146	0.00288518	PDGFRA,ROCK2,F2R,FN1,PDGFA,PIP4K2B,PIK3R1,FGFR4,MYH10,FGD1,EGFR,FGFR1
1	467	Positive	GO_Biological_Process_2015	positive regulation of mesenchymal cell proliferation (GO:0002053)	0.000197373	0.00296157	FOXF1,IRS1,KDR,PDGFA,TP63,FGFR1
1	467	Positive	GO_Biological_Process_2015	positive regulation of protein kinase activity (GO:0045860)	0.000199405	0.0029688	TGFB2,SHC2,FLT1,ANGPT1,WNT3A,TGFB3,F2R,ADCY4,PDGFA,HSPA2,EGFR,GHR,KITLG,NTF3,KIT,DOK7,SPRY2,PDE5A,CSPG4,TNIK,GAS6,AJUBA,FGFR1,DDR2
1	467	Positive	GO_Biological_Process_2015	regulation of phospholipase C activity (GO:1900274)	0.000199823	0.0029688	PDGFRA,EDNRA,FLT1,PDE1A,KIT,ADCY4,EGFR,FGFR1
1	467	Positive	BioCarta_2016	Sprouty regulation of tyrosine kinase signals_Homo sapiens_h_spryPathway	7.881e-05	0.00311715	PTPRB,SPRY4,SPRY2,SPRY1,EGFR
1	467	Positive	BioCarta_2016	Regulators of Bone Mineralization_Homo sapiens_h_npp1Pathway	8.50131e-05	0.00311715	ANKH,COL4A4,COL4A6,COL4A5
1	467	Positive	GO_Biological_Process_2015	regulation of endothelial cell proliferation (GO:0001936)	0.000213315	0.00313833	SEMA5A,EGFL7,SPARC,ANGPT1,CAV1,KDR,TEK,VASH1,BMP6
1	467	Positive	GO_Biological_Process_2015	negative regulation of cell morphogenesis involved in differentiation (GO:0010771)	0.000213315	0.00313833	SEMA5A,TGFBR3,NGFR,WNT3A,DACT3,LRP4,SLIT2,NTN1,SMAD7
1	467	Positive	Reactome_2016	IRS-mediated signalling_Homo sapiens_R-HSA-112399	0.00039673	0.00313844	PDGFRA,SHC2,ANGPT1,VWF,IRS1,FN1,PDGFA,PIK3R1,EGFR,KITLG,GDNF,KIT,NCAM1,TEK,FGFR4,SPTBN1,FGFR1
1	467	Positive	Reactome_2016	Signaling by Insulin receptor_Homo sapiens_R-HSA-74752	0.000405067	0.00313844	PDGFRA,SHC2,ANGPT1,VWF,IRS1,FN1,PDGFA,PIK3R1,EGFR,KITLG,GDNF,KIT,GRB10,NCAM1,TEK,FGFR4,SPTBN1,FGFR1
1	467	Positive	Reactome_2016	Signalling by NGF_Homo sapiens_R-HSA-166520	0.000407068	0.00313844	NGFR,PDGFRA,SHC2,ANGPT1,VWF,IRS1,PDE1A,ADCY4,FN1,PDGFA,PIK3R1,FGD1,EGFR,KITLG,OBSCN,GDNF,KIT,PIP4K2B,NCAM1,TEK,FGFR4,SPTBN1,FGFR1
1	467	Positive	Reactome_2016	Signaling by NOTCH1 t(7;9)(NOTCH1:M1580_K2555) Translocation Mutant_Homo sapiens_R-HSA-2660825	0.000412814	0.00313844	JAG2,DLL4,DLL1
1	467	Positive	Reactome_2016	Constitutive Signaling by NOTCH1 t(7;9)(NOTCH1:M1580_K2555) Translocation Mutant_Homo sapiens_R-HSA-2660826	0.000412814	0.00313844	JAG2,DLL4,DLL1
1	467	Positive	GO_Biological_Process_2015	ERBB signaling pathway (GO:0038127)	0.00021757	0.0031854	PDGFRA,IRS1,PDE1A,ADCY4,PDGFA,PIK3R1,EGFR,KITLG,EFEMP1,KIT,SPRY2,SPRY1,FGFR4,FGFR1
1	467	Positive	KEGG_2016	Basal cell carcinoma_Homo sapiens_hsa05217	0.000278779	0.00331255	FZD1,WNT10A,WNT2B,WNT3A,LEF1,GLI3,WNT4
1	467	Positive	GO_Biological_Process_2015	endocytosis (GO:0006897)	0.000230135	0.00335308	COLEC12,RAMP2,SCARA3,CALCRL,HIP1,CD93,LRP1,CAV1,STON1,LRP4,ICAM5,MERTK,GATA2,GHR,MRC2,EHD2,NOSTRIN,GAS6,SCARF1
1	467	Positive	GO_Biological_Process_2015	regulation of phospholipase activity (GO:0010517)	0.000232496	0.00337119	PDGFRA,EDNRA,FLT1,LRP1,PDE1A,KIT,ADCY4,EGFR,FGFR1
1	467	Positive	Reactome_2016	IGF1R signaling cascade_Homo sapiens_R-HSA-2428924	0.000465469	0.00340769	PDGFRA,SHC2,ANGPT1,VWF,IRS1,FN1,PDGFA,PIK3R1,EGFR,KITLG,GDNF,KIT,NCAM1,TEK,FGFR4,SPTBN1,FGFR1
1	467	Positive	Reactome_2016	Signaling by Type 1 Insulin-like Growth Factor 1 Receptor (IGF1R)_Homo sapiens_R-HSA-2404192	0.000465469	0.00340769	PDGFRA,SHC2,ANGPT1,VWF,IRS1,FN1,PDGFA,PIK3R1,EGFR,KITLG,GDNF,KIT,NCAM1,TEK,FGFR4,SPTBN1,FGFR1
1	467	Positive	Reactome_2016	IRS-related events triggered by IGF1R_Homo sapiens_R-HSA-2428928	0.000465469	0.00340769	PDGFRA,SHC2,ANGPT1,VWF,IRS1,FN1,PDGFA,PIK3R1,EGFR,KITLG,GDNF,KIT,NCAM1,TEK,FGFR4,SPTBN1,FGFR1
1	467	Positive	GO_Biological_Process_2015	positive regulation of phosphatidylinositol 3-kinase activity (GO:0043552)	0.000245272	0.00347296	PDGFRA,FLT1,IRS1,KIT,TEK
1	467	Positive	GO_Biological_Process_2015	cellular response to vascular endothelial growth factor stimulus (GO:0035924)	0.000245272	0.00347296	DLL4,PDGFRA,RAMP2,FLT1,KDR
1	467	Positive	GO_Biological_Process_2015	negative regulation of fibroblast growth factor receptor signaling pathway (GO:0040037)	0.00024389	0.00347296	NGFR,SPRY2,SPRY1,WNT4
1	467	Positive	GO_Biological_Process_2015	fibril organization (GO:0097435)	0.00024389	0.00347296	MFAP5,MFAP4,COL3A1,COL5A1
1	467	Positive	GO_Biological_Process_2015	regulation of vasculogenesis (GO:2001212)	0.00024389	0.00347296	TMEM100,RAMP2,KDR,CD34
1	467	Positive	GO_Biological_Process_2015	neuron projection morphogenesis (GO:0048812)	0.000247338	0.00348204	FZD1,GPM6A,BRSK1,DST,LRP4,EGFR,MAP2,NFIB,CDH11,SLITRK6,BCL2,SHANK3,PLXNA4
1	467	Positive	GO_Biological_Process_2015	digestive tract development (GO:0048565)	0.000248222	0.00348204	TGFB2,COL3A1,FOXF2,TGFB3,FOXF1,KIT,GLI3
1	467	Positive	GO_Biological_Process_2015	regulation of MAP kinase activity (GO:0043405)	0.000250944	0.00350392	SHC2,FLT1,TGFB3,CAV1,SPRY4,PDGFA,EGFR,GHR,KITLG,KIT,NTF3,SPRY2,CSPG4,PDE5A,SPRY1,AJUBA,FGFR1
1	467	Positive	GO_Biological_Process_2015	negative regulation of epithelial cell proliferation (GO:0050680)	0.000255651	0.00355319	EFNB2,TGFBR3,TGFB2,SPARC,NFIB,CAV1,GPC3,SNAI2,VASH1,MCC
1	467	Positive	GO_Biological_Process_2015	negative regulation of small GTPase mediated signal transduction (GO:0051058)	0.000266291	0.00366727	DLC1,TIMP2,SPRY2,ARAP3,SPRY1,SLIT2
1	467	Positive	GO_Biological_Process_2015	positive regulation of stem cell differentiation (GO:2000738)	0.000266291	0.00366727	COL1A1,TGFB2,TGFB3,TGFB1I1,LEF1,LTBP3
1	467	Positive	Reactome_2016	Interaction between L1 and Ankyrins_Homo sapiens_R-HSA-445095	0.000507671	0.00367133	SCN7A,SCN3B,SCN3A,SPTBN1,SCN2B
1	467	Positive	GO_Biological_Process_2015	regulation of biomineral tissue development (GO:0070167)	0.000269136	0.00368961	ANKH,TGFB3,MGP,LTBP3,GAS6,BMP6,WNT4,DDR2
1	467	Positive	GO_Biological_Process_2015	response to acid chemical (GO:0001101)	0.000273309	0.00372986	COL18A1,PDGFRA,SPARC,WNT3A,MMP2,PDGFA,EGFR,BMP6,AQP1,COL1A1,TGFBR3,COL3A1,COL1A2,COL6A1,COL5A2,COL4A6,BCL2
1	467	Positive	GO_Biological_Process_2015	synapse organization (GO:0050808)	0.000275218	0.003739	GPM6A,CACNB2,TG,CADM1,F2R,DOK7,SLITRK6,COL4A5,LRP4,SHANK3
1	467	Positive	GO_Biological_Process_2015	positive regulation of endothelial cell migration (GO:0010595)	0.000278779	0.00377039	SEMA5A,SPARC,ANGPT1,KDR,AMOTL1,TEK,GPR124
1	467	Positive	Reactome_2016	NGF signalling via TRKA from the plasma membrane_Homo sapiens_R-HSA-187037	0.00054467	0.00386982	PDGFRA,SHC2,ANGPT1,VWF,IRS1,PDE1A,ADCY4,FN1,PDGFA,PIK3R1,EGFR,KITLG,GDNF,KIT,PIP4K2B,NCAM1,TEK,FGFR4,SPTBN1,FGFR1
1	467	Positive	Reactome_2016	PIP3 activates AKT signaling_Homo sapiens_R-HSA-1257604	0.000586516	0.00386982	PDGFRA,KITLG,IRS1,KIT,PDGFA,PIP4K2B,PIK3R1,FGFR4,EGFR,FGFR1
1	467	Positive	Reactome_2016	PI-3K cascade:FGFR4_Homo sapiens_R-HSA-5654720	0.000586516	0.00386982	PDGFRA,KITLG,IRS1,KIT,PDGFA,PIP4K2B,PIK3R1,FGFR4,EGFR,FGFR1
1	467	Positive	Reactome_2016	PI-3K cascade:FGFR3_Homo sapiens_R-HSA-5654710	0.000586516	0.00386982	PDGFRA,KITLG,IRS1,KIT,PDGFA,PIP4K2B,PIK3R1,FGFR4,EGFR,FGFR1
1	467	Positive	Reactome_2016	PI3K events in ERBB4 signaling_Homo sapiens_R-HSA-1250342	0.000586516	0.00386982	PDGFRA,KITLG,IRS1,KIT,PDGFA,PIP4K2B,PIK3R1,FGFR4,EGFR,FGFR1
1	467	Positive	Reactome_2016	PI-3K cascade:FGFR2_Homo sapiens_R-HSA-5654695	0.000586516	0.00386982	PDGFRA,KITLG,IRS1,KIT,PDGFA,PIP4K2B,PIK3R1,FGFR4,EGFR,FGFR1
1	467	Positive	Reactome_2016	PI-3K cascade:FGFR1_Homo sapiens_R-HSA-5654689	0.000586516	0.00386982	PDGFRA,KITLG,IRS1,KIT,PDGFA,PIP4K2B,PIK3R1,FGFR4,EGFR,FGFR1
1	467	Positive	Reactome_2016	Diseases associated with O-glycosylation of proteins_Homo sapiens_R-HSA-3906995	0.000587324	0.00386982	SEMA5A,ADAMTSL1,ADAMTS2,NOTCH4,ADAMTS8,THSD1,THSD4
1	467	Positive	GO_Biological_Process_2015	epithelial cell differentiation (GO:0030855)	0.000296393	0.00392325	FZD1,CLIC4,FOXF1,TGFB1I1,LEF1,POU3F1,GLI3,TMEM100,LATS2,EDNRB,NFIB,KIT,KDR,BCL2,ALDOC,CD34,TP63,WNT4
1	467	Positive	GO_Biological_Process_2015	actin filament-based process (GO:0030029)	0.000296393	0.00392325	PDGFRA,LIMCH1,ROCK2,PDGFA,PARVB,ANTXR1,SHROOM4,FGD1,AQP1,EHD2,FGD5,OBSCN,ABLIM3,DLC1,KIT,TNIK,MYH10,OBSL1
1	467	Positive	GO_Biological_Process_2015	regulation of developmental growth (GO:0048638)	0.000292568	0.00392325	SEMA5A,WNT3A,COL14A1,FN1,SLIT2,PLCB1,NTN1,NKD1,PLXNA4,FGFR1,TBX2
1	467	Positive	GO_Biological_Process_2015	positive regulation of lipid kinase activity (GO:0090218)	0.000297886	0.00392325	PDGFRA,FLT1,IRS1,KIT,TEK
1	467	Positive	GO_Biological_Process_2015	positive regulation of embryonic development (GO:0040019)	0.000297886	0.00392325	WNT2B,GDNF,WNT3A,PLCB1,WNT4
1	467	Positive	GO_Biological_Process_2015	positive regulation of epithelial to mesenchymal transition (GO:0010718)	0.000297886	0.00392325	COL1A1,TGFB2,TGFB3,TGFB1I1,LEF1
1	467	Positive	Reactome_2016	Hemostasis_Homo sapiens_R-HSA-109582	0.000604894	0.00394178	GUCY1B3,SPARC,PDE1A,PDGFA,PIK3R1,GATA2,ISLR,PDPN,JAM3,GUCY1A3,TGFB2,ANGPT2,ANGPT1,VWF,TGFB3,CAV1,F2R,FN1,MERTK,GNG11,EHD2,ESAM,PDE5A,TEK,GAS6,PDE9A
1	467	Positive	GO_Biological_Process_2015	pattern specification process (GO:0007389)	0.000307073	0.00402666	IRX1,SEMA5A,FLT1,WNT2B,LDB1,FOXF1,WNT3A,NOTCH4,LEF1,LRP4,SMAD6,DLL1,TBX3,GLI3,NTF4,DLL4,GREM2,EDNRA,GPC3,SOSTDC1,TP63
1	467	Positive	TRANSFAC_and_JASPAR_PWMs	E2F1 (human)	0.000247333	0.00407372	GOLT1A,NAB2,ICAM5,SLC4A3,FADS3,EFEMP2,EDNRB,LEPR,FADS1,CSGALNACT1,SCARA3,ST6GAL2,SEMA6A,LIMCH1,SLC6A15,SEMA6D,F2R,FBXO17,VASH1,DKK3,CLDN5,CACNB2,GPRIN2,OBSCN,CERCAM,COL4A6,SPARCL1,TNIK,IL6ST,OBSL1,MXRA5,EMID1,KCTD15,CTBP1,NPR1,EPAS1,PDGFA,XPC,TMTC1,AEBP1,LTBP3,GATA2,RNF212,GRK5,MAP2,TSPAN7,MYH10,SLC38A5,B4GALNT4,JAG2,KLHL29,PRNP,ACE,CADM1,FOXF2,FOXF1,CAV1,CRIM1,RASSF8,IRF2BP2,HSPA2,SMAD6,BMP6,SMA…
1	467	Positive	GO_Biological_Process_2015	positive regulation of cell-substrate adhesion (GO:0010811)	0.000324125	0.00423187	SMOC2,FOXF1,KDR,COL8A1,TEK,NID1,FBLN2,EDIL3,WNT4
1	467	Positive	GO_Biological_Process_2015	extracellular matrix assembly (GO:0085029)	0.000326464	0.00424403	MFAP4,GAS6,THSD4,FBLN5
1	467	Positive	GO_Biological_Process_2015	regulation of blood circulation (GO:1903522)	0.000328033	0.00424613	TGFB2,ACE,NPR1,EPAS1,CAV1,F2R,EGFR,SMAD7,NPPC,SP4,GJA5,PDE5A,SCN3B,SCN2B
1	467	Positive	Reactome_2016	PI3K/AKT activation_Homo sapiens_R-HSA-198203	0.000709569	0.0044292	PDGFRA,KITLG,IRS1,KIT,PDGFA,PIP4K2B,PIK3R1,FGFR4,EGFR,FGFR1
1	467	Positive	Reactome_2016	GAB1 signalosome_Homo sapiens_R-HSA-180292	0.000709569	0.0044292	PDGFRA,KITLG,IRS1,KIT,PDGFA,PIP4K2B,PIK3R1,FGFR4,EGFR,FGFR1
1	467	Positive	Reactome_2016	Adherens junctions interactions_Homo sapiens_R-HSA-418990	0.000699025	0.0044292	CDH5,CADM1,CDH2,CDH11,PVRL3
1	467	Positive	Reactome_2016	Tie2 Signaling_Homo sapiens_R-HSA-210993	0.000692291	0.0044292	ANGPT2,ANGPT1,PIK3R1,TEK
1	467	Positive	GO_Biological_Process_2015	regulation of fibroblast proliferation (GO:0048145)	0.000356966	0.0046009	PDGFRA,NGFR,DACH1,PDGFA,GAS6,EGFR,AQP1,DDR2
1	467	Positive	GO_Biological_Process_2015	regulation of vascular permeability (GO:0043114)	0.000358628	0.00460265	RAMP2,ANGPT1,NPR1,TEK,SLIT2
1	467	Positive	KEGG_2016	Endocytosis_Homo sapiens_hsa04144	0.000413079	0.00463566	PDGFRA,TGFB2,FLT1,TGFB3,CAV1,F2R,VPS37D,ARAP3,HSPA2,EGFR,CYTH3,EHD2,GRK5,KIT,KDR,FGFR4
1	467	Positive	KEGG_2016	Toxoplasmosis_Homo sapiens_hsa05145	0.000450382	0.00466198	TGFB2,LAMA2,TGFB3,LAMA4,LAMA3,BCL2,LAMB1,PIK3R1,HSPA2,LAMC1
1	467	Positive	KEGG_2016	Wnt signaling pathway_Homo sapiens_hsa04310	0.000512692	0.00466198	FZD1,WNT10A,WNT2B,ROCK2,WNT3A,CTBP1,LEF1,PRICKLE1,PLCB1,NKD1,WNT4
1	467	Positive	KEGG_2016	Regulation of actin cytoskeleton_Homo sapiens_hsa04810	0.00053082	0.00466198	PDGFRA,ITGB5,ROCK2,F2R,FN1,PDGFA,PIK3R1,FGD1,EGFR,ITGA7,PIP4K2B,FGFR4,MYH10,FGFR1
1	467	Positive	KEGG_2016	Signaling pathways regulating pluripotency of stem cells_Homo sapiens_hsa04550	0.000512692	0.00466198	FZD1,WNT10A,MEIS1,WNT2B,WNT3A,PIK3R1,IL6ST,FGFR4,TBX3,FGFR1,WNT4
1	467	Positive	KEGG_2016	Vascular smooth muscle contraction_Homo sapiens_hsa04270	0.00051473	0.00466198	GUCY1A3,GUCY1B3,RAMP2,EDNRA,CALCRL,ROCK2,CALD1,NPR1,ADCY4,PLCB1
1	467	Positive	GO_Biological_Process_2015	negative regulation of cell adhesion (GO:0007162)	0.000366479	0.00468348	SEMA5A,COL1A1,ANGPT2,ANGPT1,PODXL,LEF1,DACT2,SNAI2,LAMB1,PIK3R1
1	467	Positive	Reactome_2016	Class B/2 (Secretin family receptors)_Homo sapiens_R-HSA-373080	0.00076874	0.00474857	FZD1,WNT10A,RAMP2,CALCRL,WNT2B,WNT3A,GNG11,WNT4
1	467	Positive	GO_Biological_Process_2015	regulation of cell projection organization (GO:0031344)	0.000376991	0.00479749	SEMA5A,GPM6A,NGFR,WNT3A,TGFB3,FN1,LRP4,NTN1,AQP1,PTPRG,PODXL,CHN1,KIT,SLIT2,HAP1,TNIK,SCARF1,OBSL1,SHANK3,PLXNA4,FGFR1
1	467	Positive	TRANSFAC_and_JASPAR_PWMs	HINFP (human)	0.000312182	0.00485616	GOLT1A,NAB2,AQP1,FADS3,ISLR,EFEMP1,DACH1,CDH2,GJA4,RASSF6,LEPR,GRB10,STK32A,TP63,ST6GAL2,SEMA6D,F2R,FBXO17,KIAA1462,SETMAR,HSPG2,DKK3,GPRIN2,OLFM2,BCAM,TWSG1,DOK7,SPARCL1,MXRA7,EMID1,TARSL2,EPAS1,PDGFA,TMTC1,AEBP1,GATA2,GLB1L3,ITPRIPL1,ANKH,PODXL,CASKIN2,MYH10,SPTBN1,B4GALNT4,ACE,FOXF2,FOXF1,WNT3A,CAV1,IRF2BP2,ABCA8,SMTN,SNAI2,COL18A1,TTC23,HIP1,TGFB1I1,ELN,STON1,CLEC14A,LDB2,GLI3,WISP2,SHE,JPH2,…
1	467	Positive	WikiPathways_2016	Kit receptor signaling pathway_Homo sapiens_WP304	0.000432601	0.00498521	KITLG,KIT,BCL2,GRB10,SNAI2,PIK3R1,TBX2
1	467	Positive	WikiPathways_2016	Endochondral Ossification_Mus musculus_WP1270	0.000432601	0.00498521	GHR,TGFB2,MGP,BMP6,GLI3,DDR2,FGFR1
1	467	Positive	WikiPathways_2016	Hair Follicle Development: Induction (Part 1 of 3)_Homo sapiens_WP2804	0.000403603	0.00498521	FZD1,WNT10A,LEF1,EGFR,TP63,FGFR1
1	467	Positive	Reactome_2016	Scavenging by Class A Receptors_Homo sapiens_R-HSA-3000480	0.000860832	0.00505419	COLEC12,COL1A1,COL3A1,COL1A2
1	467	Positive	Reactome_2016	Defective B3GAT3 causes JDSSDHD_Homo sapiens_R-HSA-3560801	0.000860832	0.00505419	BGN,GPC3,CSPG4,HSPG2
1	467	Positive	Reactome_2016	Defective B3GALT6 causes EDSP2 and SEMDJL1_Homo sapiens_R-HSA-4420332	0.000860832	0.00505419	BGN,GPC3,CSPG4,HSPG2
1	467	Positive	Reactome_2016	Defective B4GALT7 causes EDS, progeroid type_Homo sapiens_R-HSA-3560783	0.000860832	0.00505419	BGN,GPC3,CSPG4,HSPG2
1	467	Positive	Reactome_2016	Other semaphorin interactions_Homo sapiens_R-HSA-416700	0.000860832	0.00505419	SEMA5A,SEMA6A,SEMA6D,PLXNA4
1	467	Positive	GO_Biological_Process_2015	regulation of lipid kinase activity (GO:0043550)	0.000403603	0.00511456	PDGFRA,FLT1,IRS1,KIT,TEK,PIK3R1
1	467	Positive	GO_Biological_Process_2015	regulation of ERK1 and ERK2 cascade (GO:0070372)	0.000411504	0.00519287	PDGFRA,EDNRA,ANGPT1,F2R,KDR,SPRY2,PDGFA,SPRY1,TEK,FGFR4,GAS6,EGFR
1	467	Positive	GO_Biological_Process_2015	positive regulation of peptidyl-tyrosine phosphorylation (GO:0050731)	0.00042763	0.00532947	GHR,KITLG,ANGPT1,WNT3A,PPAP2B,KIT,NTF3,DOK7,CSPG4,IL6ST,GAS6
1	467	Positive	GO_Biological_Process_2015	cAMP biosynthetic process (GO:0006171)	0.000427289	0.00532947	RAMP2,CALCRL,UCN2,ADCY4
1	467	Positive	GO_Biological_Process_2015	somatic stem cell division (GO:0048103)	0.000427289	0.00532947	TGFB2,LEF1,KIT,FGFR1
1	467	Positive	GO_Biological_Process_2015	positive regulation of osteoblast differentiation (GO:0045669)	0.000432601	0.00536923	NPPC,IL6ST,GLI3,TP63,BMP6,WNT4,DDR2
1	467	Positive	TRANSFAC_and_JASPAR_PWMs	WT1 (human)	0.000369103	0.00543941	SEMA5A,FKBP10,COL18A1,IRS1,TGFB1I1,NAB2,STON1,ICAM5,SLC4A3,CX3CL1,GLI3,GHR,CDH5,CDH2,BOC,LEPR,GRB10,SCARF1,EGFL7,SCARA3,TMEM150A,MMP2,FBXO17,UBE2QL1,POU3F1,HSPG2,POMGNT1,RGMA,DKK3,CLDN5,MMP11,OLFM2,LATS2,MPPED1,SETBP1,RTN4RL1,CDH11,KCNQ4,PLCB1,KCTD15,KANK3,RNF165,IGSF8,RAMP2,GLS2,LEF1,PDGFA,GATA2,NTN1,PHYHIP,DLL1,CYTH3,EFNB2,FAM171A1,ANKH,PODXL,CASKIN2,PLAGL1,MAN1C1,GPC3,SLIT2,S1PR5,PLXNA4,B4GALN…
1	467	Positive	GO_Biological_Process_2015	fibroblast growth factor receptor signaling pathway (GO:0008543)	0.000460129	0.0056875	PDGFRA,KITLG,IRS1,PDE1A,KIT,ADCY4,SPRY2,PDGFA,PIK3R1,FGFR4,EGFR,FGFR1
1	467	Positive	GO_Biological_Process_2015	positive regulation of peptidyl-serine phosphorylation (GO:0033138)	0.000466837	0.0057235	ANGPT1,WNT3A,CAV1,NTF3,BCL2,SPRY2,TEK,GAS6
1	467	Positive	GO_Biological_Process_2015	positive regulation of protein kinase B signaling (GO:0051897)	0.000466837	0.0057235	SEMA5A,ANGPT1,SPRY2,PDGFA,TEK,MEIS3,GAS6,EGFR
1	467	Positive	GO_Biological_Process_2015	regulation of peptidyl-serine phosphorylation (GO:0033135)	0.000478709	0.00583789	ANGPT1,WNT3A,CAV1,NTF3,BCL2,SPRY2,TEK,GAS6,SMAD7
1	467	Positive	GO_Biological_Process_2015	inner ear morphogenesis (GO:0042472)	0.000480039	0.00583789	WNT3A,SPRY2,KCNQ4,GATA2,SOBP,NTN1,FGFR1
1	467	Positive	GO_Biological_Process_2015	developmental growth involved in morphogenesis (GO:0060560)	0.000509023	0.00611639	EVC,CADM1,WNT3A,SPRY2,SPRY1,SLIT2,TBX2,DDR2
1	467	Positive	GO_Biological_Process_2015	smooth muscle cell differentiation (GO:0051145)	0.000507671	0.00611639	MKL2,EDNRB,FOXF1,NTF3,WNT4
1	467	Positive	GO_Biological_Process_2015	regulation of organ formation (GO:0003156)	0.000507671	0.00611639	WNT2B,GDNF,SPRY1,FGFR4,FGFR1
1	467	Positive	GO_Biological_Process_2015	cell fate determination (GO:0001709)	0.000522171	0.00622477	NTF4,NOTCH4,NTF3,GATA2,DLL1,TBX2
1	467	Positive	GO_Biological_Process_2015	vasculature development (GO:0001944)	0.000522171	0.00622477	FZD1,PDGFRA,ANGPT2,ANGPT1,FOXF1,AQP1
1	467	Positive	TRANSFAC_and_JASPAR_PWMs	SMAD3 (human)	0.000459918	0.00643885	IRX1,TWSG1,TGFB3,FOXF1,ELN,PDE9A
1	467	Positive	GO_Biological_Process_2015	regulation of actin cytoskeleton organization (GO:0032956)	0.000549368	0.00647224	SEMA5A,PDGFRA,KIRREL,LRP1,ROCK2,ELN,PDGFA,DLC1,NTF3,SLIT2,TEK,SHANK3,SPTBN1,WNT4,JAM3
1	467	Positive	GO_Biological_Process_2015	regulation of axon guidance (GO:1902667)	0.000548508	0.00647224	SEMA5A,WNT3A,SLIT2,PLXNA4
1	467	Positive	GO_Biological_Process_2015	camera-type eye morphogenesis (GO:0048593)	0.000548508	0.00647224	COL8A2,COL8A1,GLI3,AQP1
1	467	Positive	GO_Biological_Process_2015	establishment or maintenance of cell polarity (GO:0007163)	0.000555466	0.00649336	CYTH3,BRSK1,CLIC4,DST,FOXF1,PARVB,AMOTL1,AQP1,JAM3
1	467	Positive	GO_Biological_Process_2015	positive regulation of phospholipase activity (GO:0010518)	0.000554244	0.00649336	PDGFRA,EDNRA,FLT1,PDE1A,KIT,ADCY4,EGFR,FGFR1
1	467	Positive	WikiPathways_2016	Extracellular vesicle-mediated signaling in recipient cells_Homo sapiens_WP2870	0.000597629	0.00657392	TGFBR3,TGFB2,TGFB3,WNT3A,EGFR
1	467	Positive	GO_Biological_Process_2015	heart development (GO:0007507)	0.00057201	0.00666094	RAMP2,COL3A1,TGFB2,EDNRA,SPARC,CALCRL,FOXF1,HEG1,TEK,MYH10,GLI3,FBN1
1	467	Positive	KEGG_2016	Axon guidance_Homo sapiens_hsa04360	0.000802861	0.00675742	SEMA5A,EFNB2,EPHB6,SEMA6A,ABLIM3,ROCK2,SEMA6D,SEMA3G,SLIT2,NTN1
1	467	Positive	GO_Biological_Process_2015	ensheathment of neurons (GO:0007272)	0.000587324	0.00678686	CLDN5,LAMA2,PRX,NTF3,NAB2,POU3F1,JAM3
1	467	Positive	GO_Biological_Process_2015	axon ensheathment (GO:0008366)	0.000587324	0.00678686	CLDN5,LAMA2,PRX,NTF3,NAB2,POU3F1,JAM3
1	467	Positive	GO_Biological_Process_2015	regulation of blood vessel endothelial cell migration (GO:0043535)	0.000590782	0.00680076	DLL4,ANGPT2,ANGPT1,MMRN2,AMOTL1,VASH1
1	467	Positive	GO_Biological_Process_2015	negative regulation of neurogenesis (GO:0050768)	0.000602347	0.00690752	SEMA5A,NGFR,WNT3A,LRP4,NTN1,ASCL2,DLL1,GLI3,PTPRG,COL3A1,MEIS1,EDNRB,SLIT2
1	467	Positive	GO_Biological_Process_2015	positive regulation of neuron differentiation (GO:0045666)	0.000609335	0.00696119	SEMA5A,NGFR,WNT3A,FN1,NAP1L2,NTN1,BMP6,BCL2,TIMP2,SLIT2,SCARF1,OBSL1,SHANK3,FGFR1
1	467	Positive	WikiPathways_2016	Notch Signaling Pathway_Homo sapiens_WP268	0.000666187	0.00700944	JAG2,DLL4,KCNJ5,CTBP1,NOTCH4,DLL1
1	467	Positive	GO_Biological_Process_2015	regulation of cytoskeleton organization (GO:0051493)	0.000620777	0.00706514	SEMA5A,PDGFRA,CLIC4,KIRREL,DST,LRP1,WNT3A,ROCK2,ELN,PDGFA,DLC1,NTF3,SLIT2,TEK,SHANK3,NES,SPTBN1,JAM3,WNT4
1	467	Positive	GO_Biological_Process_2015	ameboidal-type cell migration (GO:0001667)	0.000625399	0.007091	EFNB2,KITLG,EDNRB,GDNF,LEF1,KIT,KDR,SLIT2,TNS1,GPR124
1	467	Positive	WikiPathways_2016	Endochondral Ossification_Homo sapiens_WP474	0.000712829	0.00718769	GHR,TGFB2,MGP,BMP6,GLI3,DDR2,FGFR1
1	467	Positive	TargetScan_microRNA	TAATAAT,MIR-126	7.47735e-05	0.00721564	COLEC12,LRP1,SEMA6D,NKD1,GHR,COL1A1,TMEM47,NUAK1,CLEC1A,DACH1,FLRT2,RTN4RL1,GPR116,ERG,C11ORF45,RUNX1T1
1	467	Positive	GO_Biological_Process_2015	endothelium development (GO:0003158)	0.00064906	0.0072772	GJA4,KDR,CD34
1	467	Positive	GO_Biological_Process_2015	blood vessel maturation (GO:0001955)	0.00064906	0.0072772	CDH5,MMP2,RECK
1	467	Positive	GO_Biological_Process_2015	regulation of atrial cardiac muscle cell membrane depolarization (GO:0060371)	0.00064906	0.0072772	GJA5,SCN3B,SCN2B
1	467	Positive	GO_Biological_Process_2015	positive regulation of cyclic nucleotide biosynthetic process (GO:0030804)	0.000654434	0.00731027	AKAP12,GUCY1A3,NPPC,RAMP2,EDNRA,CALCRL,NPR1,TIMP2
1	467	Positive	GO_Biological_Process_2015	artery morphogenesis (GO:0048844)	0.000666187	0.00735978	DLL4,LRP1,FOXF1,GJA5,SMAD7,TBX2
1	467	Positive	GO_Biological_Process_2015	positive regulation of striated muscle tissue development (GO:0045844)	0.000666187	0.00735978	EFNB2,MKL2,WNT3A,BCL2,TBX2,FGFR1
1	467	Positive	GO_Biological_Process_2015	positive regulation of muscle organ development (GO:0048636)	0.000666187	0.00735978	EFNB2,MKL2,WNT3A,BCL2,TBX2,FGFR1
1	467	Positive	GO_Biological_Process_2015	cellular response to acid chemical (GO:0071229)	0.000685727	0.00752055	COL1A1,PDGFRA,COL3A1,COL1A2,WNT3A,MMP2,COL5A2,COL6A1,COL4A6,EGFR,AQP1
1	467	Positive	GO_Biological_Process_2015	negative regulation of neuron differentiation (GO:0045665)	0.000685727	0.00752055	SEMA5A,NGFR,MEIS1,EDNRB,WNT3A,LRP4,SLIT2,NTN1,DLL1,GLI3,PTPRG
1	467	Positive	GO_Biological_Process_2015	sensory organ development (GO:0007423)	0.000689265	0.00753197	WNT10A,TWSG1,TGFB2,LEF1,BCL2,NES,BMP6,EGFR,GLI3
1	467	Positive	GO_Biological_Process_2015	negative regulation of endothelial cell migration (GO:0010596)	0.000699025	0.00761104	DLL4,ANGPT2,MMRN2,SLIT2,VASH1
1	467	Positive	Reactome_2016	FCERI mediated MAPK activation_Homo sapiens_R-HSA-2871796	0.00132998	0.00773212	PDGFRA,SHC2,ANGPT1,VWF,IRS1,FN1,PDGFA,EGFR,KITLG,GDNF,KIT,NCAM1,TEK,FGFR4,SPTBN1,FGFR1
1	467	Positive	GO_Biological_Process_2015	cellular response to organonitrogen compound (GO:0071417)	0.000720219	0.0078136	PDGFRA,SHC2,IRS1,MMP2,ADCY4,PIK3R1,GNG11,SOGA1,EGFR,AQP1,GHR,COL1A1,COL3A1,COL1A2,COL5A2,COL6A1,COL4A6,GRB10,SLIT2,FGFR4,FGFR1
1	467	Positive	GO_Biological_Process_2015	positive regulation of muscle tissue development (GO:1901863)	0.000748832	0.0080949	EFNB2,MKL2,WNT3A,BCL2,TBX2,FGFR1
1	467	Positive	GO_Biological_Process_2015	neurotrophin TRK receptor signaling pathway (GO:0048011)	0.000760097	0.0081638	PDGFRA,NGFR,SHC2,IRS1,PDE1A,ADCY4,PDGFA,PIK3R1,FGD1,EGFR,KITLG,OBSCN,KIT,HAP1,FGFR4,FGFR1
1	467	Positive	GO_Biological_Process_2015	neuron differentiation (GO:0030182)	0.000762072	0.0081638	FZD1,BRSK1,WNT10A,WNT2B,LDB1,WNT3A,LEF1,GATA2,NKD1,NTF4,TAL1,NTF3,SHANK3,WNT4
1	467	Positive	GO_Biological_Process_2015	positive regulation of MAP kinase activity (GO:0043406)	0.000765954	0.0081638	SHC2,FLT1,TGFB3,PDGFA,EGFR,GHR,KITLG,KIT,NTF3,CSPG4,PDE5A,AJUBA,FGFR1
1	467	Positive	GO_Biological_Process_2015	positive regulation of nucleotide biosynthetic process (GO:0030810)	0.00076874	0.0081638	AKAP12,GUCY1A3,NPPC,RAMP2,EDNRA,CALCRL,NPR1,TIMP2
1	467	Positive	GO_Biological_Process_2015	positive regulation of purine nucleotide biosynthetic process (GO:1900373)	0.00076874	0.0081638	AKAP12,GUCY1A3,NPPC,RAMP2,EDNRA,CALCRL,NPR1,TIMP2
1	467	Positive	GO_Biological_Process_2015	response to ketone (GO:1901654)	0.000792266	0.00838412	TGFBR3,RAMP2,TGFB2,TGFB3,CAV1,SLIT2,GAS6,EGFR,AQP1
1	467	Positive	GO_Biological_Process_2015	negative regulation of cytokine-mediated signaling pathway (GO:0001960)	0.000812749	0.00854094	CAV1,PXDN,SLIT2,IL6ST,GAS6
1	467	Positive	GO_Biological_Process_2015	neuroepithelial cell differentiation (GO:0060563)	0.000812749	0.00854094	EDNRB,KIT,BCL2,GLI3,WNT4
1	467	Positive	GO_Biological_Process_2015	phagocytosis (GO:0006909)	0.00083918	0.00875767	CD93,LRP1,ICAM5,MERTK,GATA2,GAS6
1	467	Positive	GO_Biological_Process_2015	negative regulation of axonogenesis (GO:0050771)	0.00083918	0.00875767	SEMA5A,NGFR,WNT3A,LRP4,SLIT2,NTN1
1	467	Positive	GO_Biological_Process_2015	regulation of osteoblast differentiation (GO:0045667)	0.000848275	0.00879175	NPPC,TWSG1,SNAI2,IL6ST,BMP6,TP63,GLI3,DDR2,WNT4
1	467	Positive	GO_Biological_Process_2015	hematopoietic progenitor cell differentiation (GO:0002244)	0.000848275	0.00879175	PYGO1,PDGFRA,ACE,TAL1,KIT,DACT2,BCL2,THSD1,JAM3
1	467	Positive	GO_Biological_Process_2015	regulation of bone mineralization (GO:0030500)	0.000858667	0.00886099	ANKH,TGFB3,MGP,LTBP3,BMP6,WNT4,DDR2
1	467	Positive	GO_Biological_Process_2015	regulation of cardiac muscle cell differentiation (GO:2000725)	0.000860832	0.00886099	EFNB2,WNT3A,COL14A1,PRICKLE1
1	467	Positive	GO_Biological_Process_2015	neurotrophin signaling pathway (GO:0038179)	0.000886538	0.00909456	NGFR,PDGFRA,SHC2,IRS1,PDE1A,ADCY4,PDGFA,PIK3R1,EGFR,FGD1,KITLG,OBSCN,KIT,HAP1,FGFR4,FGFR1
1	467	Positive	GO_Biological_Process_2015	positive regulation of Wnt signaling pathway (GO:0030177)	0.000898572	0.00918676	COL1A1,WNT2B,WNT3A,CAV1,GPC3,LGR6,NKD1,WNT4
1	467	Positive	GO_Biological_Process_2015	tissue homeostasis (GO:0001894)	0.000906014	0.00923155	LDB1,EPAS1,COL14A1,F2R,GPR116,KDR,BCL2,LDB2,GATA2,CD34
1	467	Positive	GO_Biological_Process_2015	synapse assembly (GO:0007416)	0.000937703	0.00952227	GPM6A,TG,CADM1,SLITRK6,LRP4,SHANK3
1	467	Positive	GO_Biological_Process_2015	regulation of cardioblast differentiation (GO:0051890)	0.000956745	0.00961848	TGFB2,WNT3A,PRICKLE1
1	467	Positive	GO_Biological_Process_2015	lymph vessel development (GO:0001945)	0.000956745	0.00961848	EFNB2,HEG1,KDR
1	467	Positive	GO_Biological_Process_2015	negative regulation of catenin import into nucleus (GO:0035414)	0.000956745	0.00961848	FZD1,SNAI2,DACT3
1	467	Positive	Reactome_2016	Binding and Uptake of Ligands by Scavenger Receptors_Homo sapiens_R-HSA-2173782	0.00169182	0.00974028	COL1A1,COLEC12,COL3A1,COL1A2,SPARC,LRP1,SCARF1
1	467	Positive	Transcription_Factor_PPIs	CTNNB1	6.82943e-05	0.00976609	FLT1,CTBP1,IRS1,EPAS1,CAV1,LEF1,PIK3R1,PTPN14,EGFR,PTPRG,SMAD7,PYGO1,AKAP12,CDH5,PTPRB,CDH2,CDH11,BOC,DACT2,KDR,DACT3,FGFR1,WNT4
1	467	Positive	GO_Biological_Process_2015	cell projection morphogenesis (GO:0048858)	0.000986938	0.00988905	FZD1,GPM6A,BRSK1,DST,LRP4,EGFR,MAP2,NFIB,CDH11,SLITRK6,BCL2,NES,SHANK3,PLXNA4
1	467	Positive	GO_Biological_Process_2015	axonogenesis (GO:0007409)	0.0010359	0.0102772	FZD1,BRSK1,DST,NFIB,MAP2,CDH11,SLITRK6,BCL2,PLXNA4
1	467	Positive	GO_Biological_Process_2015	regulation of Ras protein signal transduction (GO:0046578)	0.0010359	0.0102772	CYTH3,KITLG,COL3A1,DLC1,F2R,TIMP2,SPRY2,ARAP3,SPRY1
1	467	Positive	GO_Biological_Process_2015	muscle structure development (GO:0061061)	0.0010359	0.0102772	MKL2,SMTN,EVC,LAMA2,SPEG,ITGA7,COL6A3,AEBP1,NKD1
1	467	Positive	Reactome_2016	Signaling by BMP_Homo sapiens_R-HSA-201451	0.00182667	0.0103163	GREM2,SMAD6,FSTL1,SMAD7
1	467	Positive	Reactome_2016	Signaling by NOTCH3_Homo sapiens_R-HSA-1980148	0.00181496	0.0103163	JAG2,DLL4,DLL1
1	467	Positive	GO_Biological_Process_2015	epithelial to mesenchymal transition (GO:0001837)	0.00104489	0.0103324	TGFBR3,TGFB2,FOXF2,LEF1,SNAI2,WNT4
1	467	Positive	GO_Biological_Process_2015	negative regulation of blood vessel endothelial cell migration (GO:0043537)	0.00105634	0.0104115	DLL4,ANGPT2,MMRN2,VASH1
1	467	Positive	GO_Biological_Process_2015	regulation of membrane depolarization (GO:0003254)	0.00108084	0.0105839	GJA5,BCL2,SCN3B,SMAD7,SCN2B
1	467	Positive	GO_Biological_Process_2015	negative regulation of epithelial cell differentiation (GO:0030857)	0.00108084	0.0105839	CAV1,NOTCH4,DLL1,TBX3,TP63
1	467	Positive	GO_Biological_Process_2015	regulation of actin filament-based process (GO:0032970)	0.00110441	0.0107136	SEMA5A,PDGFRA,KIRREL,LRP1,ROCK2,ELN,PDGFA,DLC1,NTF3,SLIT2,TEK,SHANK3,SPTBN1,WNT4,JAM3
1	467	Positive	GO_Biological_Process_2015	positive regulation of protein serine/threonine kinase activity (GO:0071902)	0.00110441	0.0107136	SHC2,FLT1,TGFB3,PDGFA,HSPA2,EGFR,GHR,KITLG,KIT,NTF3,SPRY2,CSPG4,PDE5A,AJUBA,FGFR1
1	467	Positive	GO_Biological_Process_2015	platelet activation (GO:0030168)	0.00110475	0.0107136	TGFB2,SPARC,VWF,TGFB3,F2R,FN1,PDGFA,PIK3R1,MERTK,COL1A1,COL3A1,COL1A2,GAS6
1	467	Positive	GO_Biological_Process_2015	odontogenesis of dentin-containing tooth (GO:0042475)	0.00112047	0.0108313	JAG2,PDGFRA,LEF1,SOSTDC1,LRP4,GLI3,TP63
1	467	Positive	BioCarta_2016	Actions of Nitric Oxide in the Heart_Homo sapiens_h_no1Pathway	0.000403603	0.0110991	GUCY1A3,GUCY1B3,FLT1,CAV1,KDR,PIK3R1
1	467	Positive	GO_Biological_Process_2015	columnar/cuboidal epithelial cell differentiation (GO:0002065)	0.00116123	0.0111183	EDNRB,KIT,BCL2,TP63,GLI3,WNT4
1	467	Positive	GO_Biological_Process_2015	regulation of axon extension (GO:0030516)	0.00116123	0.0111183	SEMA5A,WNT3A,FN1,SLIT2,NTN1,PLXNA4
1	467	Positive	GO_Biological_Process_2015	positive regulation of axonogenesis (GO:0050772)	0.00116123	0.0111183	SEMA5A,NGFR,WNT3A,FN1,SLIT2,NTN1
1	467	Positive	GO_Biological_Process_2015	regulation of homeostatic process (GO:0032844)	0.00121427	0.0115165	TGFB2,LDB1,NPR1,CAV1,F2R,LTBP3,GATA2,SMAD7,EDNRA,KITLG,EDNRB,TAL1,GJA5,BCL2,FGFR4,SCN3B,SCN2B
1	467	Positive	GO_Biological_Process_2015	positive regulation of lipase activity (GO:0060193)	0.00121084	0.0115165	PDGFRA,EDNRA,FLT1,PDE1A,KIT,ADCY4,EGFR,FGFR1
1	467	Positive	GO_Biological_Process_2015	positive regulation of endocytosis (GO:0045807)	0.00121084	0.0115165	HIP1,ANGPT1,WNT3A,NTF3,GPC3,MERTK,GATA2,GAS6
1	467	Positive	GO_Biological_Process_2015	positive regulation of muscle cell differentiation (GO:0051149)	0.00122041	0.0115384	EFNB2,EHD2,CDH2,WNT3A,BOC,BCL2,PLCB1
1	467	Positive	GO_Biological_Process_2015	metanephros development (GO:0001656)	0.00123709	0.0115872	GDNF,BCL2,SPRY1,SLIT2,GLI3
1	467	Positive	GO_Biological_Process_2015	regulation of skeletal muscle fiber development (GO:0048742)	0.00123709	0.0115872	BOC,BCL2,PRICKLE1,PLCB1,TBX3
1	467	Positive	GO_Biological_Process_2015	cAMP metabolic process (GO:0046058)	0.00123709	0.0115872	RAMP2,CALCRL,UCN2,PDE1A,ADCY4
1	467	Positive	BioCarta_2016	Ion Channels and Their Functional Role in Vascular Endothelium_Homo sapiens_h_raccPathway	0.000590782	0.0117674	GUCY1A3,GUCY1B3,EDNRA,EDNRB,CAV1,KCNQ4
1	467	Positive	BioCarta_2016	Agrin in Postsynaptic Differentiation_Homo sapiens_h_agrPathway	0.000748832	0.0117674	LAMA2,LAMA4,LAMA3,LAMB1,LAMC1,EGFR
1	467	Positive	BioCarta_2016	Inhibition of Matrix Metalloproteinases_Homo sapiens_h_reckPathway	0.00064906	0.0117674	MMP2,TIMP2,RECK
1	467	Positive	GO_Biological_Process_2015	regulation of peptidase activity (GO:0052547)	0.00127548	0.0119098	NGFR,HIP1,PCOLCE2,WNT3A,CAV1,LEF1,F2R,CRIM1,FN1,PCOLCE,AQP1,COL7A1,DLC1,KAL1,TIMP2,GPC3,COL6A3,GAS6,RECK
1	467	Positive	GO_Biological_Process_2015	homeostasis of number of cells within a tissue (GO:0048873)	0.00128101	0.0119245	COL14A1,F2R,BCL2,GATA2
1	467	Positive	GO_Biological_Process_2015	positive regulation of cyclic nucleotide metabolic process (GO:0030801)	0.00130103	0.0120735	GUCY1A3,AKAP12,NPPC,RAMP2,EDNRA,CALCRL,NPR1,TIMP2
1	467	Positive	KEGG_2016	Cytokine-cytokine receptor interaction_Homo sapiens_hsa04060	0.0014971	0.0120966	NGFR,PDGFRA,TGFB2,FLT1,TSLP,TGFB3,PDGFA,CX3CL1,EGFR,GHR,KITLG,KIT,KDR,LEPR,IL6ST
1	467	Positive	GO_Biological_Process_2015	positive regulation of developmental growth (GO:0048639)	0.00132719	0.0122785	SEMA5A,WNT3A,FN1,PLCB1,NTN1,TBX2,FGFR1
1	467	Positive	GO_Biological_Process_2015	positive regulation of odontogenesis (GO:0042482)	0.00134316	0.0123505	NGFR,EDNRA,CD34
1	467	Positive	GO_Biological_Process_2015	surfactant homeostasis (GO:0043129)	0.00134316	0.0123505	EPAS1,GPR116,KDR
1	467	Positive	TRANSFAC_and_JASPAR_PWMs	SP1 (mouse)	0.000942543	0.0125672	SEMA5A,WNT2B,LDB1,ITGB5,FAM13C,IRS1,NAB2,LAMC1,GLI3,AKAP12,FADS3,EFEMP2,CDH2,GRB10,DACT3,PIP4K2B,EGFL7,HEG1,FBXO17,VPS37D,ARAP3,SOX12,POU3F1,KIF7,HSPG2,RGMA,PYGO1,GPRIN2,LATS2,SETBP1,MPPED1,DOK7,MMRN2,MXRA8,KCNQ4,PDE5A,SHANK3,KCTD15,RNF165,IGSF8,SHC2,HLF,LRP1,ROCK2,CTBP1,TARSL2,LEF1,AMIGO2,PDGFA,PIK3R1,GATA2,SNX31,EFNB2,DLL4,NUAK1,SERTAD4,PODXL,CASKIN2,GPR155,RAI2,WNT4,B4GALNT4,JAG2,ACE,WNT3A,SPR…
1	467	Positive	Reactome_2016	Rho GTPase cycle_Homo sapiens_R-HSA-194840	0.00227413	0.0127223	ARHGAP31,STARD13,OBSCN,STARD8,DLC1,CHN1,ARHGAP29,ARAP3,FGD1
1	467	Positive	GO_Biological_Process_2015	regulation of protein kinase B signaling (GO:0051896)	0.00142227	0.012892	SEMA5A,ANGPT1,SESN3,SPRY2,PDGFA,TEK,MEIS3,GAS6,EGFR
1	467	Positive	GO_Biological_Process_2015	regulation of axonogenesis (GO:0050770)	0.00142227	0.012892	SEMA5A,NGFR,WNT3A,CHN1,FN1,LRP4,SLIT2,NTN1,PLXNA4
1	467	Positive	GO_Biological_Process_2015	neuropeptide signaling pathway (GO:0007218)	0.00142227	0.012892	NPBWR1,GPR116,GPR126,ELTD1,SORCS2,LPHN3,GPR133,GPR125,GPR124
1	467	Positive	GO_Biological_Process_2015	regulation of epidermis development (GO:0045682)	0.00142342	0.012892	NGFR,TGFB2,ROCK2,NAB2,DLL1,TP63
1	467	Positive	GO_Biological_Process_2015	negative regulation of response to cytokine stimulus (GO:0060761)	0.00140942	0.012892	CAV1,PXDN,SLIT2,IL6ST,GAS6
1	467	Positive	GO_Biological_Process_2015	negative regulation of nervous system development (GO:0051961)	0.00143409	0.0129498	SEMA5A,NGFR,WNT3A,LRP4,ASCL2,NTN1,DLL1,GLI3,PTPRG,COL3A1,MEIS1,EDNRB,SLIT2
1	467	Positive	GO_Biological_Process_2015	reproductive structure development (GO:0048608)	0.0014971	0.0134783	FZD1,PDGFRA,WNT2B,VWF,FOXF2,PCDH12,MERTK,ASCL2,TBX3,BMP6,KITLG,KIT,KDR,BCL2,WNT4
1	467	Positive	GO_Biological_Process_2015	negative regulation of axon extension (GO:0030517)	0.00153706	0.0137153	SEMA5A,WNT3A,SLIT2,NTN1
1	467	Positive	GO_Biological_Process_2015	melanocyte differentiation (GO:0030318)	0.00153706	0.0137153	EDNRB,KIT,BCL2,GLI3
1	467	Positive	GO_Biological_Process_2015	Notch receptor processing (GO:0007220)	0.00153706	0.0137153	JAG2,DLL4,NOTCH4,DLL1
1	467	Positive	GO_Biological_Process_2015	epithelial cell proliferation (GO:0050673)	0.00156257	0.0139018	SEMA5A,KIT,COL8A2,COL8A1,TEK,CD34,TP63
1	467	Positive	GO_Biological_Process_2015	cellular response to nitrogen compound (GO:1901699)	0.00159105	0.0140994	PDGFRA,SHC2,IRS1,MMP2,ADCY4,PIK3R1,GNG11,SOGA1,EGFR,AQP1,COL1A1,GHR,COL3A1,COL1A2,COL6A1,COL5A2,COL4A6,GRB10,SLIT2,FGFR4,FGFR1
1	467	Positive	GO_Biological_Process_2015	developmental growth (GO:0048589)	0.0015944	0.0140994	EVC,CADM1,WNT3A,BCL2,SPRY2,LRP4,SPRY1,SLIT2,GLI3,DDR2,TBX2
1	467	Positive	GO_Biological_Process_2015	positive regulation of kidney development (GO:0090184)	0.0015988	0.0140994	EDNRA,WNT2B,GDNF,PDGFA,WNT4
1	467	Positive	GO_Biological_Process_2015	regulation of cyclic nucleotide biosynthetic process (GO:0030802)	0.00160604	0.0141219	AKAP12,GUCY1A3,NPPC,RAMP2,EDNRA,EDNRB,CALCRL,NPR1,TIMP2
1	467	Positive	GO_Biological_Process_2015	response to UV (GO:0009411)	0.00170481	0.0149468	MFAP4,BRSK1,SCARA3,BCL2,XPC,PIK3R1,TP63,EGFR,AQP1
1	467	Positive	KEGG_2016	cGMP-PKG signaling pathway_Homo sapiens_hsa04022	0.00193282	0.0150165	GUCY1A3,GUCY1B3,EDNRA,EDNRB,ROCK2,IRS1,NPR1,ADCY4,PDE5A,PIK3R1,PLCB1
1	467	Positive	GO_Biological_Process_2015	cell-cell adhesion via plasma-membrane adhesion molecules (GO:0098742)	0.00175245	0.01532	TRO,CDH5,CLDN5,CDH2,CADM1,CDHR1,AMIGO2,CDH11,ESAM,PCDH12,PVRL3,AJUBA
1	467	Positive	GO_Biological_Process_2015	cell-cell adhesion (GO:0098609)	0.00183149	0.0154295	TRO,CDH5,CLDN5,CDH2,CADM1,CDHR1,AMIGO2,CDH11,ESAM,PCDH12,PVRL3,AJUBA
1	467	Positive	GO_Biological_Process_2015	wound healing (GO:0042060)	0.00182923	0.0154295	PDGFRA,COL3A1,TGFB2,SPARC,PDGFA,GLI3,AQP1
1	467	Positive	GO_Biological_Process_2015	genitalia development (GO:0048806)	0.00180623	0.0154295	PDGFRA,FOXF2,MERTK,TBX3,BMP6
1	467	Positive	GO_Biological_Process_2015	negative regulation of stem cell differentiation (GO:2000737)	0.00180623	0.0154295	TGFBR3,WNT3A,DACT3,PRICKLE1,SMAD7
1	467	Positive	GO_Biological_Process_2015	negative regulation of Ras protein signal transduction (GO:0046580)	0.00180623	0.0154295	DLC1,TIMP2,SPRY2,ARAP3,SPRY1
1	467	Positive	GO_Biological_Process_2015	focal adhesion assembly (GO:0048041)	0.00182667	0.0154295	DLC1,BCL2,AJUBA,FERMT2
1	467	Positive	GO_Biological_Process_2015	cell-substrate adherens junction assembly (GO:0007045)	0.00182667	0.0154295	DLC1,BCL2,AJUBA,FERMT2
1	467	Positive	GO_Biological_Process_2015	regulation of branching involved in salivary gland morphogenesis (GO:0060693)	0.00181496	0.0154295	PDGFA,SNAI2,FGFR1
1	467	Positive	GO_Biological_Process_2015	negative regulation of vascular permeability (GO:0043116)	0.00181496	0.0154295	RAMP2,ANGPT1,SLIT2
1	467	Positive	GO_Biological_Process_2015	basement membrane organization (GO:0071711)	0.00181496	0.0154295	MMP11,RAMP2,NID1
1	467	Positive	GO_Biological_Process_2015	positive regulation of catenin import into nucleus (GO:0035413)	0.00181496	0.0154295	SEMA5A,WNT3A,EGFR
1	467	Positive	GO_Biological_Process_2015	negative regulation of axon guidance (GO:1902668)	0.00181496	0.0154295	SEMA5A,WNT3A,SLIT2
1	467	Positive	GO_Biological_Process_2015	angiogenesis involved in wound healing (GO:0060055)	0.00181496	0.0154295	MCAM,CD34,CX3CL1
1	467	Positive	GO_Biological_Process_2015	response to estrogen (GO:0043627)	0.00184319	0.0154848	GHR,COL1A1,RAMP2,TGFB3,CAV1,PDGFA,TEK,SMAD6,EGFR,GLI3,AQP1
1	467	Positive	WikiPathways_2016	Wnt Signaling Pathway and Pluripotency_Mus musculus_WP723	0.00160403	0.015527	FZD1,WNT10A,WNT2B,WNT3A,CTBP1,LEF1,NKD1,WNT4
1	467	Positive	GO_Biological_Process_2015	homophilic cell adhesion via plasma membrane adhesion molecules (GO:0007156)	0.00187359	0.0156965	TRO,CDH5,CDH2,CADM1,CDHR1,AMIGO2,CDH11,ESAM,PCDH12,PVRL3
1	467	Positive	Reactome_2016	Cell-cell junction organization_Homo sapiens_R-HSA-421270	0.00294466	0.0158744	CDH5,CLDN5,CADM1,CDH2,CDH11,PVRL3
1	467	Positive	Reactome_2016	WNT ligand biogenesis and trafficking_Homo sapiens_R-HSA-3238698	0.00291833	0.0158744	WNT10A,WNT2B,WNT3A,WNT4
1	467	Positive	Reactome_2016	Diseases associated with glycosaminoglycan metabolism_Homo sapiens_R-HSA-3560782	0.00291833	0.0158744	BGN,GPC3,CSPG4,HSPG2
1	467	Positive	Reactome_2016	A tetrasaccharide linker sequence is required for GAG synthesis_Homo sapiens_R-HSA-1971475	0.00291833	0.0158744	BGN,GPC3,CSPG4,HSPG2
1	467	Positive	GO_Biological_Process_2015	regulation of purine nucleotide biosynthetic process (GO:1900371)	0.00191694	0.0159709	AKAP12,GUCY1A3,NPPC,RAMP2,EDNRA,EDNRB,CALCRL,NPR1,TIMP2
1	467	Positive	GO_Biological_Process_2015	regulation of nucleotide biosynthetic process (GO:0030808)	0.00191694	0.0159709	AKAP12,GUCY1A3,NPPC,RAMP2,EDNRA,EDNRB,CALCRL,NPR1,TIMP2
1	467	Positive	GO_Biological_Process_2015	regulation of lipid metabolic process (GO:0019216)	0.00194621	0.0161702	PDGFRA,FLT1,IRS1,CAV1,PDGFA,PIK3R1,BMP6,DKK3,KIT,GPR116,SNAI2,TEK,FGFR4,WNT4
1	467	Positive	GO_Biological_Process_2015	regeneration (GO:0031099)	0.00196036	0.016243	TGFBR3,ANGPT2,RTN4RL1,BCL2,ALDOC,TEK,NREP,GAS6
1	467	Positive	GO_Biological_Process_2015	regulation of protein serine/threonine kinase activity (GO:0071900)	0.00197248	0.016263	SHC2,FLT1,TGFB3,CAV1,SPRY4,PDGFA,HSPA2,EGFR,GHR,KITLG,LATS2,PKIA,KIT,NTF3,SPRY2,CSPG4,PDE5A,SPRY1,AJUBA,FGFR1
1	467	Positive	GO_Biological_Process_2015	regulation of protein import into nucleus (GO:0042306)	0.00197356	0.016263	SEMA5A,FZD1,WNT3A,TGFB3,PKIA,SNAI2,DACT3,GAS6,EGFR,GLI3
1	467	Positive	GO_Biological_Process_2015	heart morphogenesis (GO:0003007)	0.00203269	0.0166141	MKL2,TGFBR3,TGFB2,COL5A1,DLC1
1	467	Positive	GO_Biological_Process_2015	positive regulation of cell-cell adhesion (GO:0022409)	0.00203269	0.0166141	WNT3A,PODXL,LEF1,CX3CL1,SMAD7
1	467	Positive	GO_Biological_Process_2015	embryo implantation (GO:0007566)	0.00203269	0.0166141	TRO,MMP2,KLF9,LAMB1,RECK
1	467	Positive	KEGG_2016	Estrogen signaling pathway_Homo sapiens_hsa04915	0.00223062	0.0166884	KCNJ5,SHC2,MMP2,ADCY4,PIK3R1,HSPA2,PLCB1,EGFR
1	467	Positive	GO_Biological_Process_2015	positive regulation of neuron projection development (GO:0010976)	0.00207778	0.0169148	SEMA5A,NGFR,WNT3A,FN1,SLIT2,OBSL1,SCARF1,NTN1,SHANK3,FGFR1
1	467	Positive	GO_Biological_Process_2015	regulation of myotube differentiation (GO:0010830)	0.0020807	0.0169148	EHD2,BOC,BCL2,PRICKLE1,PLCB1,TBX3
1	467	Positive	GO_Biological_Process_2015	osteoblast differentiation (GO:0001649)	0.00209206	0.0169614	MRC2,COL1A1,WNT3A,LEF1,COL6A1,TMEM119,SNAI2,BMP6
1	467	Positive	Reactome_2016	Platelet degranulation_Homo sapiens_R-HSA-114608	0.00321996	0.0172021	TGFB2,ISLR,SPARC,VWF,TGFB3,FN1,PDGFA,GAS6
1	467	Positive	GO_Biological_Process_2015	regulation of neuron projection development (GO:0010975)	0.00214646	0.0172618	SEMA5A,NGFR,WNT3A,FN1,LRP4,NTN1,PTPRG,CHN1,TNIK,SLIT2,SCARF1,OBSL1,SHANK3,PLXNA4,FGFR1
1	467	Positive	GO_Biological_Process_2015	pigment cell differentiation (GO:0050931)	0.002152	0.0172618	EDNRB,KIT,BCL2,GLI3
1	467	Positive	GO_Biological_Process_2015	embryonic hemopoiesis (GO:0035162)	0.002152	0.0172618	KITLG,TAL1,KIT,KDR
1	467	Positive	GO_Biological_Process_2015	trabecula formation (GO:0060343)	0.002152	0.0172618	TGFBR3,COL1A1,MMP2,TEK
1	467	Positive	TRANSFAC_and_JASPAR_PWMs	TFAP2A (mouse)	0.00135642	0.0172636	COL18A1,FAM13C,COL14A1,CX3CL1,EDNRB,TIMP2,SPEG,SCARF1,TNS1,CEP68,PDGFRA,SCARA3,EGFL7,SEMA6A,MMP2,F2R,PCOLCE,KIF7,SORCS2,INMT,GPRIN2,BCAM,LATS2,CRISPLD2,SLCO2A1,MMRN2,MXRA8,TNIK,SHANK3,OBSL1,PDE9A,BRSK1,LRP4,LTBP2,PCDH12,NKD1,GLB1L3,FAM171A1,NUAK1,ITPRIPL1,SERTAD4,SV2A,CASKIN2,SCN3B,RASSF8,FBXL16,SMAD6,TBX2,COL1A1,CYP2W1,NFIA,COL5A1,NFIB,COL7A1,BCL6B,CSPG4,PVRL3,FGFR1
1	467	Positive	GO_Biological_Process_2015	cell part morphogenesis (GO:0032990)	0.00217734	0.0174187	FZD1,GPM6A,BRSK1,DST,LRP4,EGFR,MAP2,NFIB,CDH11,SLITRK6,BCL2,NES,SHANK3,PLXNA4
1	467	Positive	GO_Biological_Process_2015	protein autophosphorylation (GO:0046777)	0.00222324	0.0177388	PDGFRA,FLT1,GRK5,KIT,KDR,TNIK,TEK,FGFR4,EGFR,FGFR1,DDR2
1	467	Positive	GO_Biological_Process_2015	regulation of lipase activity (GO:0060191)	0.00227413	0.0180421	PDGFRA,EDNRA,FLT1,LRP1,PDE1A,KIT,ADCY4,EGFR,FGFR1
1	467	Positive	GO_Biological_Process_2015	regulation of extrinsic apoptotic signaling pathway in absence of ligand (GO:2001239)	0.0022759	0.0180421	TGFB2,GDNF,BCL2,SNAI2,CX3CL1,FGFR1
1	467	Positive	GO_Biological_Process_2015	ureteric bud development (GO:0001657)	0.00227919	0.0180421	SPRY1,SLIT2,SMAD6,SMAD7,FGFR1
1	467	Positive	WikiPathways_2016	Mesodermal Commitment Pathway_Homo sapiens_WP2857	0.00197514	0.018384	TWSG1,WNT3A,LEF1,SMAD6,DLL1,TBX3,FGFR1
1	467	Positive	Reactome_2016	Phase 0 - rapid depolarisation_Homo sapiens_R-HSA-5576892	0.00348583	0.0184562	CACNB2,SCN7A,SCN3B,SCN3A,SCN2B
1	467	Positive	GO_Biological_Process_2015	multicellular organismal development (GO:0007275)	0.00238285	0.0186667	WNT10A,PIWIL4,HLF,ST6GAL2,SEMA6A,LDB1,SPRY4,SEMA3G,PCOLCE,TBX4,FGD1,DKK3,MMP11,OBSCN,OLFML3,LEPR,SPRY1,ERG,EDIL3,KCTD15,WNT4
1	467	Positive	GO_Biological_Process_2015	negative regulation of smooth muscle cell migration (GO:0014912)	0.00237823	0.0186667	LRP1,SEMA6D,SLIT2
1	467	Positive	GO_Biological_Process_2015	chemical homeostasis within a tissue (GO:0048875)	0.00237823	0.0186667	EPAS1,GPR116,KDR
1	467	Positive	GO_Biological_Process_2015	hemidesmosome assembly (GO:0031581)	0.00237823	0.0186667	DST,LAMA3,LAMC1
1	467	Positive	Reactome_2016	Disease_Homo sapiens_R-HSA-1643685	0.00359757	0.0188793	SEMA5A,CTBP1,IRS1,NOTCH4,PDGFA,PIK3R1,DLL1,THSD1,ANTXR1,FGD1,EGFR,THSD4,DLL4,ADAMTSL1,ADAMTS2,SV2A,GPC3,ADAMTS8,JAG2,PDGFRA,WNT3A,BGN,VPS37D,HSPG2,KITLG,KIT,CSPG4,FGFR4,FGFR1
1	467	Positive	GO_Biological_Process_2015	positive regulation of canonical Wnt signaling pathway (GO:0090263)	0.00248458	0.019363	COL1A1,WNT2B,WNT3A,CAV1,LGR6,WNT4
1	467	Positive	GO_Biological_Process_2015	myelination (GO:0042552)	0.00248458	0.019363	CLDN5,LAMA2,NTF3,NAB2,POU3F1,JAM3
1	467	Positive	GO_Biological_Process_2015	proximal/distal pattern formation (GO:0009954)	0.00251518	0.019551	IRX1,LRP4,GLI3,TP63
1	467	Positive	GO_Biological_Process_2015	tube morphogenesis (GO:0035239)	0.0025293	0.01956	DLL4,WNT3A,PDPN,GPC3,DLL1,NTN1,TBX3,TP63
1	467	Positive	GO_Biological_Process_2015	protein localization to nucleus (GO:0034504)	0.0025293	0.01956	PYGO1,COL1A1,TGFB2,IRS1,TGFB3,F2R,PIK3R1,PRICKLE1
1	467	Positive	GO_Biological_Process_2015	regulation of chondrocyte differentiation (GO:0032330)	0.00254674	0.0195943	EFEMP1,SNAI2,LTBP3,GLI3,BMP6
1	467	Positive	GO_Biological_Process_2015	chondrocyte differentiation (GO:0002062)	0.00254674	0.0195943	NPPC,WNT2B,NFIB,HSPG2,FGFR1
1	467	Positive	BioCarta_2016	Regulation of BAD phosphorylation_Homo sapiens_h_badPathway	0.00182667	0.0200934	KITLG,KIT,BCL2,PIK3R1
1	467	Positive	BioCarta_2016	CTCF: First Multivalent Nuclear Factor_Homo sapiens_h_ctcfPathway	0.00182667	0.0200934	TGFB2,TGFB3,PIK3R1,SMAD6
1	467	Positive	BioCarta_2016	Intrinsic Prothrombin Activation Pathway_Homo sapiens_h_intrinsicPathway	0.00182667	0.0200934	COL4A4,F2R,COL4A6,COL4A5
1	467	Positive	GO_Biological_Process_2015	positive regulation of DNA replication (GO:0045740)	0.0027073	0.0207767	PDGFRA,KITLG,TGFB3,PDGFA,EGFR,BMP6
1	467	Positive	GO_Biological_Process_2015	negative regulation of immune system process (GO:0002683)	0.0027887	0.021293	PRNP,TGFB2,LDB1,FOXF1,TGFB3,PIK3R1,GATA2,MERTK,DLL1,GLI3,MEIS1,KITLG,COL3A1,PDE5A,SLIT2,PLCB1
1	467	Positive	GO_Biological_Process_2015	response to steroid hormone (GO:0048545)	0.00278334	0.021293	RAMP2,TGFB2,SPARC,TGFB3,CAV1,LEF1,PDGFA,SMAD6,EGFR,BMP6,GLI3,AQP1,GHR,COL1A1,UCN2,BCL2,SLIT2,TEK
1	467	Positive	GO_Biological_Process_2015	purine ribonucleotide biosynthetic process (GO:0009152)	0.0028306	0.0215583	GUCY1A3,GUCY1B3,NPPC,RAMP2,CALCRL,NPR1,UCN2,ADCY4,AQP1
1	467	Positive	GO_Biological_Process_2015	platelet degranulation (GO:0002576)	0.0028446	0.0216103	TGFB2,SPARC,VWF,TGFB3,FN1,PDGFA,GAS6
1	467	Positive	GO_Biological_Process_2015	regulation of odontogenesis (GO:0042481)	0.00291833	0.0220593	NGFR,EDNRA,WNT10A,CD34
1	467	Positive	GO_Biological_Process_2015	stem cell division (GO:0017145)	0.00291833	0.0220593	TGFB2,LEF1,KIT,FGFR1
1	467	Positive	GO_Biological_Process_2015	glial cell differentiation (GO:0010001)	0.00294466	0.0222027	CDH2,NFIB,PPAP2B,LEF1,NAB2,GLI3
1	467	Positive	Reactome_2016	Response to elevated platelet cytosolic Ca2+_Homo sapiens_R-HSA-76005	0.00427977	0.0222623	TGFB2,ISLR,SPARC,VWF,TGFB3,FN1,PDGFA,GAS6
1	467	Positive	WikiPathways_2016	Neural Crest Differentiation_Homo sapiens_WP2064	0.0025293	0.0226701	DLL4,CDH2,WNT3A,NOTCH4,PMP22,SNAI2,DLL1,FGFR1
1	467	Positive	GO_Biological_Process_2015	regulation of cell maturation (GO:1903429)	0.00303845	0.0227394	NPPC,EDNRB,BCL2
1	467	Positive	GO_Biological_Process_2015	pathway-restricted SMAD protein phosphorylation (GO:0060389)	0.00303845	0.0227394	TGFBR3,TGFB2,SMAD7
1	467	Positive	GO_Biological_Process_2015	vascular endothelial growth factor signaling pathway (GO:0038084)	0.00303845	0.0227394	PDGFRA,FLT1,KDR
1	467	Positive	WikiPathways_2016	Wnt Signaling Pathway and Pluripotency_Homo sapiens_WP399	0.00268992	0.0232486	FZD1,WNT10A,WNT2B,WNT3A,CTBP1,LEF1,NKD1,WNT4
1	467	Positive	GO_Biological_Process_2015	aging (GO:0007568)	0.00315343	0.0235415	COL3A1,EDNRA,EDNRB,LRP1,TGFB3,TIMP2,BCL2,ALDOC,TBX3,TP63,FADS1,TBX2
1	467	Positive	KEGG_2016	Hypertrophic cardiomyopathy (HCM)_Homo sapiens_hsa05410	0.00326447	0.0235508	CACNB2,TGFB2,ACE,LAMA2,ITGB5,TGFB3,ITGA7
1	467	Positive	GO_Biological_Process_2015	regulation of nucleocytoplasmic transport (GO:0046822)	0.00317397	0.0236363	SEMA5A,FZD1,WNT3A,TGFB3,PKIA,DACT3,SNAI2,GAS6,PTPN14,EGFR,GLI3
1	467	Positive	WikiPathways_2016	Delta-Notch Signaling Pathway_Mus musculus_WP265	0.0028446	0.0237377	DLL4,JAG2,NOTCH4,LEF1,PIK3R1,DLL1,EGFR
1	467	Positive	GO_Biological_Process_2015	regulation of extent of cell growth (GO:0061387)	0.00319723	0.0237509	SEMA5A,WNT3A,FN1,SLIT2,NTN1,PLXNA4
1	467	Positive	Reactome_2016	Semaphorin interactions_Homo sapiens_R-HSA-373755	0.00470902	0.0238671	SEMA5A,SEMA6A,ROCK2,SEMA6D,MYH10,PLXNA4
1	467	Positive	Reactome_2016	Signaling by NOTCH1 HD Domain Mutants in Cancer_Homo sapiens_R-HSA-2691230	0.00466914	0.0238671	JAG2,DLL4,DLL1
1	467	Positive	Reactome_2016	Constitutive Signaling by NOTCH1 HD Domain Mutants_Homo sapiens_R-HSA-2691232	0.00466914	0.0238671	JAG2,DLL4,DLL1
1	467	Positive	Reactome_2016	Role of LAT2/NTAL/LAB on calcium mobilization_Homo sapiens_R-HSA-2730905	0.00484065	0.0243263	PDGFRA,KITLG,IRS1,KIT,PDGFA,PIP4K2B,PIK3R1,FGFR4,EGFR,FGFR1
1	467	Positive	GO_Biological_Process_2015	negative regulation of chemotaxis (GO:0050922)	0.00336349	0.0248027	SEMA5A,ANGPT2,WNT3A,SLIT2
1	467	Positive	GO_Biological_Process_2015	regulation of myoblast differentiation (GO:0045661)	0.00336349	0.0248027	BOC,PRICKLE1,PLCB1,TBX3
1	467	Positive	GO_Biological_Process_2015	developmental programmed cell death (GO:0010623)	0.00336349	0.0248027	JAG2,KITLG,LEF1,KIT
1	467	Positive	GO_Biological_Process_2015	muscle organ development (GO:0007517)	0.00341357	0.0251105	MKL2,SMTN,EVC,LAMA2,SPEG,ITGA7,COL6A3,AEBP1
1	467	Positive	GO_Biological_Process_2015	regulation of response to wounding (GO:1903034)	0.0034491	0.0253102	PDGFRA,CALCRL,FOXF1,CAV1,F2R,PDGFA,CX3CL1,EGFR,EDNRA,EDNRB,C7,PDPN,TEK,IL6ST,CD34,SCARF1,WNT4
1	467	Positive	GO_Biological_Process_2015	positive regulation of homeostatic process (GO:0032846)	0.00348957	0.0253123	EDNRA,TGFB2,EDNRB,NPR1,TAL1,CAV1,F2R,LTBP3,GATA2
1	467	Positive	GO_Biological_Process_2015	canonical Wnt signaling pathway (GO:0060070)	0.00349135	0.0253123	FZD1,WNT2B,WNT3A,PPAP2B,LEF1,SNAI2,WNT4
1	467	Positive	GO_Biological_Process_2015	mesonephric tubule development (GO:0072164)	0.00348583	0.0253123	SPRY1,SLIT2,SMAD6,SMAD7,FGFR1
1	467	Positive	GO_Biological_Process_2015	branching involved in ureteric bud morphogenesis (GO:0001658)	0.00348583	0.0253123	GDNF,GPC3,BCL2,GLI3,WNT4
1	467	Positive	GO_Biological_Process_2015	somatic stem cell maintenance (GO:0035019)	0.00348583	0.0253123	LDB1,KIT,LDB2,GATA2,ASCL2
1	467	Positive	Reactome_2016	Signaling by Interleukins_Homo sapiens_R-HSA-449147	0.00521137	0.02554	PDGFRA,SHC2,ANGPT1,VWF,IRS1,FN1,PDGFA,PIK3R1,EGFR,KITLG,GDNF,KIT,NCAM1,TEK,IL6ST,FGFR4,SPTBN1,FGFR1
1	467	Positive	Reactome_2016	IRS activation_Homo sapiens_R-HSA-74713	0.00519217	0.02554	IRS1,GRB10
1	467	Positive	Reactome_2016	NOSTRIN mediated eNOS trafficking_Homo sapiens_R-HSA-203641	0.00519217	0.02554	CAV1,NOSTRIN
1	467	Positive	GO_Biological_Process_2015	negative regulation of neuron death (GO:1901215)	0.00354419	0.0256338	GHR,ANGPT1,LRP1,GDNF,TGFB3,F2R,NTF3,BCL2,CD34,NES
1	467	Positive	Transcription_Factor_PPIs	LMO2	0.000459918	0.026419	LDB1,TAL1,CTBP1,LDB2,ERG,GATA2
1	467	Positive	Transcription_Factor_PPIs	GFI1B	0.000554244	0.026419	EFEMP2,MEGF6,EGFL7,EFEMP1,LAMB1,AJUBA,HSPG2,FBLN5
1	467	Positive	TargetScan_microRNA	TATTATA,MIR-374	0.000413035	0.0265719	GPM6A,STARD13,HLF,CRIM1,ABCA8,SMAD6,BACE1,TMEM47,NUAK1,MEIS1,DACH1,MAP2,PKIA,SP4,NTF3,SPRY2,SCN2B
1	467	Positive	GO_Biological_Process_2015	regulation of protein transport (GO:0051223)	0.00368656	0.0265997	SEMA5A,FZD1,TGFB2,CADM1,LRP1,WNT3A,TGFB3,LEPRE1,F2R,PTPN14,EGFR,BMP6,GLI3,PKIA,SNAI2,DACT3,GAS6,CD34
1	467	Positive	GO_Biological_Process_2015	regulation of protein localization to nucleus (GO:1900180)	0.00371029	0.026707	SEMA5A,FZD1,WNT3A,TGFB3,PKIA,SNAI2,DACT3,GAS6,EGFR,GLI3
1	467	Positive	GO_Biological_Process_2015	megakaryocyte development (GO:0035855)	0.00380061	0.0269709	MEIS1,TAL1,KIT
1	467	Positive	GO_Biological_Process_2015	regulation of endothelial cell differentiation (GO:0045601)	0.00380061	0.0269709	TMEM100,NOTCH4,BMP6
1	467	Positive	GO_Biological_Process_2015	cartilage development involved in endochondral bone morphogenesis (GO:0060351)	0.00380061	0.0269709	GHR,COL1A1,HSPG2
1	467	Positive	GO_Biological_Process_2015	apoptotic cell clearance (GO:0043277)	0.00380061	0.0269709	LRP1,MERTK,GAS6
1	467	Positive	GO_Biological_Process_2015	negative regulation of epidermis development (GO:0045683)	0.00380061	0.0269709	NGFR,DLL1,TP63
1	467	Positive	GO_Biological_Process_2015	regulation of steroid hormone biosynthetic process (GO:0090030)	0.00380061	0.0269709	BMP6,DKK3,WNT4
1	467	Positive	GO_Biological_Process_2015	purine nucleotide biosynthetic process (GO:0006164)	0.00386134	0.0271464	GUCY1A3,GUCY1B3,NPPC,RAMP2,CALCRL,NPR1,UCN2,ADCY4,AQP1
1	467	Positive	GO_Biological_Process_2015	mesonephric epithelium development (GO:0072163)	0.00384771	0.0271464	SPRY1,SLIT2,SMAD6,SMAD7,FGFR1
1	467	Positive	GO_Biological_Process_2015	cardiac muscle tissue development (GO:0048738)	0.00385269	0.0271464	MKL2,COL14A1,HSPG2,TBX2
1	467	Positive	GO_Biological_Process_2015	peripheral nervous system development (GO:0007422)	0.00385269	0.0271464	ALDH3A2,EDNRB,NTF3,PMP22
1	467	Positive	Reactome_2016	Fc epsilon receptor (FCERI) signaling_Homo sapiens_R-HSA-2454202	0.00562817	0.0273566	PDGFRA,SHC2,ANGPT1,VWF,IRS1,FN1,PDGFA,PIK3R1,EGFR,KITLG,GDNF,KIT,PIP4K2B,NCAM1,TEK,FGFR4,SPTBN1,FGFR1
1	467	Positive	GO_Biological_Process_2015	regulation of cell growth (GO:0001558)	0.00391121	0.027433	SEMA5A,TGFB2,NPR1,WNT3A,COL14A1,LEF1,CRIM1,FN1,NTN1,FBLN5,WISP2,TRO,BCL2,DACT3,SLIT2,PLXNA4
1	467	Positive	GO_Biological_Process_2015	regulation of establishment of protein localization (GO:0070201)	0.00392343	0.0274549	SEMA5A,FZD1,TGFB2,LRP1,CADM1,TGFB3,WNT3A,LEPRE1,F2R,PIK3R1,PTPN14,EGFR,BMP6,GLI3,PKIA,BCL2,DACT3,SNAI2,GAS6,CD34
1	467	Positive	GO_Biological_Process_2015	muscle system process (GO:0003012)	0.00394052	0.0275107	GUCY1A3,ITGB5,ROCK2,LTB4R,EDNRA,SMTN,EDNRB,GDNF,CALD1,SCN7A,PDE5A,SCN3B,SCN2B
1	467	Positive	GO_Biological_Process_2015	regulation of blood pressure (GO:0008217)	0.00405849	0.0281388	GUCY1A3,RAMP2,EDNRA,ENPEP,EDNRB,ACE,COL1A2,NPR1,CD34
1	467	Positive	GO_Biological_Process_2015	regulation of cyclic nucleotide metabolic process (GO:0030799)	0.00405849	0.0281388	GUCY1A3,AKAP12,NPPC,RAMP2,EDNRA,EDNRB,CALCRL,NPR1,TIMP2
1	467	Positive	GO_Biological_Process_2015	stem cell maintenance (GO:0019827)	0.00404891	0.0281388	CDH2,LDB1,KIT,LDB2,GATA2,ASCL2,DLL1,TBX3
1	467	Positive	KEGG_2016	Oxytocin signaling pathway_Homo sapiens_hsa04921	0.00406096	0.0282867	GUCY1A3,CACNB2,GUCY1B3,KCNJ5,ROCK2,NPR1,ADCY4,PIK3R1,PLCB1,EGFR
1	467	Positive	BioCarta_2016	Thrombin signaling and protease-activated receptors_Homo sapiens_h_Par1Pathway	0.00336349	0.0284603	CYTH3,F2R,PIK3R1,PLCB1
1	467	Positive	BioCarta_2016	Multi-step Regulation of Transcription by Pitx2_Homo sapiens_h_pitx2Pathway	0.00336349	0.0284603	FZD1,LDB1,LEF1,NKD1
1	467	Positive	BioCarta_2016	Melanocyte Development and Pigmentation Pathway_Homo sapiens_h_melanocytepathway	0.00303845	0.0284603	KITLG,KIT,BCL2
1	467	Positive	Reactome_2016	Chondroitin sulfate/dermatan sulfate metabolism_Homo sapiens_R-HSA-1793185	0.0060687	0.0292581	CSGALNACT1,GPC3,BGN,CSPG4,HSPG2
1	467	Positive	GO_Biological_Process_2015	negative regulation of developmental growth (GO:0048640)	0.0042357	0.0293002	SEMA5A,WNT3A,SLIT2,NTN1,NKD1
1	467	Positive	GO_Biological_Process_2015	cellular response to external stimulus (GO:0071496)	0.0042517	0.0293436	COL1A1,EDNRA,WNT2B,CAV1,BCL2,GAS6,BMP6,FADS1,EGFR,AQP1,WNT4
1	467	Positive	BioCarta_2016	Platelet Amyloid Precursor Protein Pathway_Homo sapiens_h_plateletAppPathway	0.00380061	0.0298619	COL4A4,COL4A6,COL4A5
1	467	Positive	Reactome_2016	Activation of Matrix Metalloproteinases_Homo sapiens_R-HSA-1592389	0.00628835	0.0300725	MMP11,COL18A1,MMP2,TIMP2
1	467	Positive	GO_Biological_Process_2015	positive regulation of cardiac muscle tissue development (GO:0055025)	0.0043879	0.0301455	EFNB2,WNT3A,TBX2,FGFR1
1	467	Positive	GO_Biological_Process_2015	regulation of fibroblast growth factor receptor signaling pathway (GO:0040036)	0.0043879	0.0301455	NGFR,SPRY2,SPRY1,WNT4
1	467	Positive	KEGG_2016	Prostate cancer_Homo sapiens_hsa05215	0.0048107	0.0303676	PDGFRA,LEF1,BCL2,PDGFA,PIK3R1,EGFR,FGFR1
1	467	Positive	KEGG_2016	Gap junction_Homo sapiens_hsa04540	0.00452087	0.0303676	GUCY1A3,PDGFRA,GUCY1B3,ADCY4,PDGFA,PLCB1,EGFR
1	467	Positive	KEGG_2016	Central carbon metabolism in cancer_Homo sapiens_hsa05230	0.00470902	0.0303676	PDGFRA,GLS2,KIT,PIK3R1,EGFR,FGFR1
1	467	Positive	KEGG_2016	Dilated cardiomyopathy_Homo sapiens_hsa05414	0.00511431	0.030385	CACNB2,TGFB2,LAMA2,ITGB5,TGFB3,ADCY4,ITGA7
1	467	Positive	KEGG_2016	Notch signaling pathway_Homo sapiens_hsa04330	0.00509401	0.030385	JAG2,DLL4,CTBP1,NOTCH4,DLL1
1	467	Positive	GO_Biological_Process_2015	regulation of ion homeostasis (GO:2000021)	0.00443733	0.0304159	EDNRA,EDNRB,NPR1,CAV1,GJA5,F2R,BCL2,SCN3B,SCN2B,SMAD7
1	467	Positive	TRANSFAC_and_JASPAR_PWMs	EGR1 (human)	0.00286939	0.0309011	FLT1,HIP1,EPAS1,STON1,PDGFA,LTBP2,PIK3R1,EGFR,TTC28,TMEM25,CDH2,PODXL,RASSF6,RUNX1T1,AFAP1L1,ACE,FOXF1,WNT3A,LHFP,MCAM,F2R,FN1,FBXL16,HSPG2,SMAD7,SP4,PXDN,EMID1
1	467	Positive	TRANSFAC_and_JASPAR_PWMs	RBPJ (human)	0.00270732	0.0309011	COL18A1,PHLDB1,ROBO4,MCTP1,GOLT1A,FAM13C,ICAM4,SLC4A3,CDH5,JPH2,RUSC2,NCKAP5,TMEM150A,VWF,LEPRE1,SLC6A15,UBE2QL1,PCOLCE,INMT,COL4A6,MXRA8,COL4A5,MXRA7,GPR125,EMID1,PDE9A,SLC43A3,LEF1,PRICKLE1,FBLN5,GLB1L3,OLFML3,MARVELD1,CALD1,MAP2,TSPAN7,SLITRK6,C11ORF45,SLC38A5,PLXNA4,WNT4,AFAP1L1,ANGPT1,TSLP,LHFP,WNT3A,SMOC2,TRPV6,NFIA,RCAN2,PMP22,SNAI2,FGFR4
1	467	Positive	TRANSFAC_and_JASPAR_PWMs	GLI2 (human)	0.00275616	0.0309011	FKBP10,PLVAP,HIP1,WNT2B,LTB4R,GLI3,FADS3,JPH2,ADAMTS2,SLC22A17,PRX,GJA4,GRB10,STK32A,SCARF1,CSGALNACT1,SEMA6A,PEG3,BGN,POU3F1,TLE6,MMP11,SETBP1,RTN4RL1,MXRA8,MXRA5,KANK3,RNF165,C3ORF70,COL13A1,LEF1,PDGFA,LTBP2,GATA2,FBLN5,DLL4,PLXNA4,RUNX1T1,B4GALNT4,JAG2,SPRY4,IRF2BP2,SMAD7,CYP2W1,SMTN,TRPV6,COL5A1,COL7A1,PMP22,FGFR4,SCN2B
1	467	Positive	TRANSFAC_and_JASPAR_PWMs	NFE2 (human)	0.00278706	0.0309011	COL18A1,PHLDB1,ROBO4,EVPLL,ANTXR1,LTB4R,AQP1,ISLR,ADAMTS2,SLC22A17,UCN2,LEPR,SPEG,ADAMTS8,GPRASP2,PTRF,SCARA3,ST6GAL2,LIMCH1,STARD8,BGN,VPS37D,PCOLCE,POU3F1,AP3B2,TLE6,INMT,EVC,OBSCN,MMRN2,PXDN,KIT,DOK7,MXRA8,KCNQ4,HAP1,GAS6,OBSL1,KANK3,DDR2,BRSK1,COL13A1,LRP1,SLC43A3,ARHGEF25,LEF1,LAMA3,AMIGO2,PDGFA,LTBP2,PCDH12,PRICKLE1,AEBP1,LTBP3,GATA2,FBLN2,RNF212,GJC2,ABLIM3,CASKIN2,MAN1C1,GPC3,S1PR5,C11ORF…
1	467	Positive	TRANSFAC_and_JASPAR_PWMs	CBEPA (human)	0.00305693	0.0312518	EPHB6,LRP1,IRS1,AMIGO2,STON1,LAMC1,GATA2,EGFR,LOXL1,AQP1,NTF4,TMEM100,JPH2,EDNRB,SERTAD4,CALD1,GJA5,PDPN,BOC,TSPAN7,TIMP2,LEPR,PIP4K2B,C11ORF45,EDIL3,SPTBN1,RAI2,EVC2,CA11,SCARA3,ANGPT1,SAMD4A,SETMAR,IRF2BP2,PCOLCE,ALDH3A2,OLFM2,RTN4RL1,CDHR1,PKIA,DLC1,KIT,COL4A5,GAS6,PLCB1,GPR125,FGFR1,RBMS3
1	467	Positive	TRANSFAC_and_JASPAR_PWMs	ETV4 (human)	0.00312518	0.0312518	SEMA5A,COL18A1,PHLDB1,PLVAP,ROBO4,ATP8A1,ITGB5,NAB2,STON1,ANTXR1,AQP1,MRC2,EDNRB,GJA5,STARD8,BGN,CLDN5,MMRN2,CDH11,DOK7,GAS6,OBSL1,KCTD15,KANK2,GPM6A,RAMP2,CTBP1,NOTCH4,AMIGO2,AEBP1,LTBP3,THSD1,NTN1,PHYHIP,RUNX1T1,ACE,KIRREL,FOXF2,SAMD4A,HSPA2,TBX4,COL1A1,TG,COL7A1,PKIA,COL5A3,MFAP2,ESAM,ZNF697
1	467	Positive	GO_Biological_Process_2015	smooth muscle contraction (GO:0006939)	0.0046508	0.0313633	EDNRA,SMTN,EDNRB,GDNF,ROCK2
1	467	Positive	GO_Biological_Process_2015	negative regulation of alcohol biosynthetic process (GO:1902931)	0.00466914	0.0313633	SNAI2,DKK3,WNT4
1	467	Positive	GO_Biological_Process_2015	morphogenesis of an epithelial fold (GO:0060571)	0.00466914	0.0313633	SOSTDC1,EGFR,TP63
1	467	Positive	GO_Biological_Process_2015	negative regulation of chondrocyte differentiation (GO:0032331)	0.00466914	0.0313633	EFEMP1,SNAI2,LTBP3
1	467	Positive	GO_Biological_Process_2015	response to laminar fluid shear stress (GO:0034616)	0.00466914	0.0313633	TGFB3,SMAD6,SMAD7
1	467	Positive	GO_Biological_Process_2015	regulation of mesoderm development (GO:2000380)	0.00466914	0.0313633	WNT3A,TP63,FGFR1
1	467	Positive	GO_Biological_Process_2015	response to UV-B (GO:0010224)	0.00466914	0.0313633	MFAP4,BCL2,XPC
1	467	Positive	GO_Biological_Process_2015	regulation of axon extension involved in axon guidance (GO:0048841)	0.00466914	0.0313633	SEMA5A,WNT3A,PLXNA4
1	467	Positive	GO_Biological_Process_2015	cell migration involved in sprouting angiogenesis (GO:0002042)	0.00466914	0.0313633	EFNB2,KDR,SLIT2
1	467	Positive	GO_Biological_Process_2015	phosphatidylinositol-mediated signaling (GO:0048015)	0.00469746	0.0314136	PDGFRA,KITLG,IRS1,KIT,PDGFA,PIK3R1,FGFR4,EGFR,FGFR1
1	467	Positive	GO_Biological_Process_2015	inositol lipid-mediated signaling (GO:0048017)	0.00469746	0.0314136	PDGFRA,KITLG,IRS1,KIT,PDGFA,PIK3R1,FGFR4,EGFR,FGFR1
1	467	Positive	GO_Biological_Process_2015	negative regulation of response to external stimulus (GO:0032102)	0.00479792	0.0320145	SEMA5A,PDGFRA,ANGPT2,CALCRL,FOXF1,WNT3A,SNAI2,PDGFA,SLIT2,TEK,CD34,WNT4
1	467	Positive	GO_Biological_Process_2015	positive regulation of growth (GO:0045927)	0.00498735	0.0332049	GHR,SEMA5A,TGFB2,WNT3A,LEF1,BCL2,FN1,PLCB1,NTN1,FGFR1,TBX2
1	467	Positive	TRANSFAC_and_JASPAR_PWMs	SP3 (mouse)	0.00345592	0.0333675	EPHB6,ATP8A1,LRP1,ITGB5,IRS1,EPAS1,ADCY4,AEBP1,NID1,ANTXR1,RASIP1,GHR,EFNB2,CDH5,DACH1,FLRT2,CASKIN2,DACT2,GPR155,SLC38A5,EVC2,PDGFRA,SLC6A15,RASSF8,MERTK,TBX4,SOD3,PYGO1,MFAP4,OLFM2,EVC,NFIA,COL5A3,MGP,MFAP2,COL8A2,ALDOC,NACAD,IL6ST,NES,KCTD15
1	467	Positive	WikiPathways_2016	Notch Signaling Pathway_Mus musculus_WP29	0.0042357	0.034168	JAG2,DLL4,CTBP1,NOTCH4,DLL1
1	467	Positive	BioCarta_2016	VEGF, Hypoxia, and Angiogenesis_Homo sapiens_h_vegfPathway	0.00497101	0.0345157	FLT1,CAV1,KDR,PIK3R1
1	467	Positive	BioCarta_2016	The IGF-1 Receptor and Longevity_Homo sapiens_h_longevityPathway	0.00564803	0.0345157	IRS1,PIK3R1,SOD3
1	467	Positive	BioCarta_2016	Role of PI3K subunit p85 in regulation of Actin Organization and Cell Migration_Homo sapiens_h_cdc42racPathway	0.00564803	0.0345157	PDGFRA,PDGFA,PIK3R1
1	467	Positive	BioCarta_2016	Phospholipase C Signaling Pathway_Homo sapiens_h_plcPathway	0.00519217	0.0345157	PIK3R1,PLCB1
1	467	Positive	KEGG_2016	Cell adhesion molecules (CAMs)_Homo sapiens_hsa04514	0.00620802	0.0348339	CDH5,CLDN5,CADM1,CDH2,ESAM,NCAM1,PVRL3,CD34,JAM3
1	467	Positive	KEGG_2016	Hedgehog signaling pathway_Homo sapiens_hsa04340	0.0060687	0.0348339	WNT10A,WNT2B,WNT3A,GLI3,WNT4
1	467	Positive	WikiPathways_2016	DNA Damage Response (only ATM dependent)_Homo sapiens_WP710	0.00452063	0.0352901	WNT10A,WNT2B,WNT3A,IRS1,LEF1,BCL2,PIK3R1,WNT4
1	467	Positive	WikiPathways_2016	Rac1/Pak1/p38/MMP-2 pathway_Homo sapiens_WP3303	0.00470902	0.035612	ANGPT2,ANGPT1,FN1,TEK,PIK3R1,EGFR
1	467	Positive	GO_Biological_Process_2015	negative regulation of neuron projection development (GO:0010977)	0.00543208	0.0360862	SEMA5A,NGFR,WNT3A,LRP4,SLIT2,NTN1,PTPRG
1	467	Positive	GO_Biological_Process_2015	regulation of intracellular transport (GO:0032386)	0.00548632	0.0363664	SEMA5A,FZD1,FOXF1,WNT3A,TGFB3,CAV1,F2R,PTPN14,EGFR,GLI3,EHD2,EDNRA,PKIA,BCL2,SNAI2,DACT3,HAP1,GAS6
1	467	Positive	GO_Biological_Process_2015	regulation of endocytosis (GO:0030100)	0.00549901	0.0363707	HIP1,ANGPT1,WNT3A,CAV1,NTF3,STON1,GPC3,GATA2,GAS6,MERTK
1	467	Positive	GO_Biological_Process_2015	regulation of heart contraction (GO:0008016)	0.00566806	0.0364496	TGFB2,EPAS1,SP4,CAV1,GJA5,PDE5A,SCN3B,SMAD7,SCN2B
1	467	Positive	GO_Biological_Process_2015	ribonucleotide biosynthetic process (GO:0009260)	0.00566806	0.0364496	GUCY1A3,GUCY1B3,NPPC,RAMP2,CALCRL,NPR1,UCN2,ADCY4,AQP1
1	467	Positive	GO_Biological_Process_2015	response to corticosteroid (GO:0031960)	0.00566806	0.0364496	GHR,COL1A1,SPARC,UCN2,BCL2,SLIT2,BMP6,EGFR,AQP1
1	467	Positive	GO_Biological_Process_2015	establishment of cell polarity (GO:0030010)	0.00556632	0.0364496	CYTH3,BRSK1,FOXF1,AMOTL1,JAM3
1	467	Positive	GO_Biological_Process_2015	regulation of collagen metabolic process (GO:0010712)	0.0056039	0.0364496	MFAP4,TGFB3,F2R,WNT4
1	467	Positive	GO_Biological_Process_2015	regulation of gastrulation (GO:0010470)	0.0056039	0.0364496	COL5A1,WNT3A,COL5A2,FGFR1
1	467	Positive	GO_Biological_Process_2015	protein kinase B signaling (GO:0043491)	0.0056039	0.0364496	TMEM100,IRS1,MERTK,GAS6
1	467	Positive	GO_Biological_Process_2015	regulation of Rho protein signal transduction (GO:0035023)	0.0056039	0.0364496	COL3A1,DLC1,F2R,ARAP3
1	467	Positive	GO_Biological_Process_2015	negative regulation of anoikis (GO:2000811)	0.00564803	0.0364496	CAV1,BCL2,SNAI2
1	467	Positive	GO_Biological_Process_2015	sympathetic nervous system development (GO:0048485)	0.00564803	0.0364496	GDNF,TP63,PLXNA4
1	467	Positive	GO_Biological_Process_2015	cardiac myofibril assembly (GO:0055003)	0.00564803	0.0364496	PDGFRA,MYH10,OBSL1
1	467	Positive	GO_Biological_Process_2015	axon regeneration (GO:0031103)	0.00564803	0.0364496	RTN4RL1,BCL2,NREP
1	467	Positive	GO_Biological_Process_2015	regulation of cellular senescence (GO:2000772)	0.00564803	0.0364496	NUAK1,VASH1,TP63
1	467	Positive	GO_Biological_Process_2015	regulation of vesicle-mediated transport (GO:0060627)	0.00578883	0.0371471	HIP1,ANGPT1,FOXF1,WNT3A,CAV1,STON1,GATA2,MERTK,EHD2,TRPV6,NTF3,GPC3,HAP1,PLCB1,GAS6
1	467	Positive	Reactome_2016	cGMP effects_Homo sapiens_R-HSA-418457	0.00795048	0.0374177	PDE1A,PDE5A,PDE9A
1	467	Positive	Reactome_2016	Activation of SMO_Homo sapiens_R-HSA-5635838	0.00795048	0.0374177	EVC2,EVC,BOC
1	467	Positive	Reactome_2016	Diseases of signal transduction_Homo sapiens_R-HSA-5663202	0.00807841	0.0377205	JAG2,PDGFRA,CTBP1,WNT3A,IRS1,PDGFA,PIK3R1,DLL1,EGFR,DLL4,KITLG,KIT,FGFR4,FGFR1
1	467	Positive	GO_Biological_Process_2015	negative regulation of growth (GO:0045926)	0.00594837	0.0380898	TRO,SEMA5A,TGFB2,NPR1,WNT3A,BCL2,GPC3,DACT3,MT1X,SLIT2,NTN1,NKD1
1	467	Positive	GO_Biological_Process_2015	regulation of protein targeting (GO:1903533)	0.00597543	0.038182	SEMA5A,FZD1,TGFB3,WNT3A,PKIA,SNAI2,DACT3,GAS6,EGFR,GLI3
1	467	Positive	Transcription_Factor_PPIs	CBFB	0.00108084	0.0386402	NGFR,DST,MAP2,COL7A1,SPARCL1
1	467	Positive	GO_Biological_Process_2015	regulation of cell junction assembly (GO:1901888)	0.0060687	0.038696	ROCK2,KDR,SNAI2,TEK,WNT4
1	467	Positive	GO_Biological_Process_2015	muscle contraction (GO:0006936)	0.00627597	0.0399332	EDNRA,SMTN,EDNRB,GDNF,ITGB5,CALD1,ROCK2,SCN7A,SCN3B,LTB4R,SCN2B
1	467	Positive	KEGG_2016	Adherens junction_Homo sapiens_hsa04520	0.00763121	0.0405659	PTPRB,LEF1,SNAI2,PVRL3,EGFR,FGFR1
1	467	Positive	KEGG_2016	Arrhythmogenic right ventricular cardiomyopathy (ARVC)_Homo sapiens_hsa05412	0.00763121	0.0405659	CACNB2,CDH2,LAMA2,ITGB5,LEF1,ITGA7
1	467	Positive	GO_Biological_Process_2015	regulation of cell-cell adhesion (GO:0022407)	0.00647443	0.0411092	WNT3A,PODXL,LEF1,SNAI2,CX3CL1,SMAD7,WNT4
1	467	Positive	GO_Biological_Process_2015	activation of protein kinase activity (GO:0032147)	0.00653897	0.0414318	SHC2,TGFB2,ANGPT1,TGFB3,F2R,ADCY4,EGFR,GHR,KIT,NTF3,CSPG4,TNIK,GAS6
1	467	Positive	GO_Biological_Process_2015	organ regeneration (GO:0031100)	0.00660212	0.0416569	TGFBR3,ANGPT2,ALDOC,TEK,GAS6
1	467	Positive	GO_Biological_Process_2015	regulation of glucose import (GO:0046324)	0.00660212	0.0416569	NGFR,IRS1,GPC3,GRB10,PIK3R1
1	467	Positive	GO_Biological_Process_2015	positive regulation of blood circulation (GO:1903524)	0.00669043	0.0420382	NPPC,TGFB2,CAV1,F2R,SCN3B,EGFR
1	467	Positive	GO_Biological_Process_2015	smoothened signaling pathway (GO:0007224)	0.00669043	0.0420382	EVC2,EVC,FOXF1,BOC,KIF7,GLI3
1	467	Positive	GO_Biological_Process_2015	regulation of developmental pigmentation (GO:0048070)	0.00674078	0.0422665	KITLG,KIT,BCL2
1	467	Positive	GO_Biological_Process_2015	positive regulation of epithelial cell proliferation (GO:0050679)	0.00678673	0.0422909	SEMA5A,EGFL7,KDR,LAMB1,LAMC1,TEK,BMP6,TP63,EGFR
1	467	Positive	GO_Biological_Process_2015	regulation of muscle system process (GO:0090257)	0.00678673	0.0422909	GUCY1A3,CALCRL,COL14A1,GJA5,CAV1,F2R,PDE5A,IL6ST,SMAD7
1	467	Positive	GO_Biological_Process_2015	ribose phosphate biosynthetic process (GO:0046390)	0.00678673	0.0422909	GUCY1A3,GUCY1B3,NPPC,RAMP2,CALCRL,NPR1,UCN2,ADCY4,AQP1
1	467	Positive	GO_Biological_Process_2015	regulation of neuron death (GO:1901214)	0.00682972	0.042456	GHR,TGFB2,ANGPT1,LRP1,GDNF,TGFB3,F2R,NTF3,BCL2,CD34,NES,TP63
1	467	Positive	GO_Biological_Process_2015	muscle cell differentiation (GO:0042692)	0.00684138	0.042456	MKL2,EDNRB,CDH2,FOXF1,BOC,NTF3,TBX3,WNT4
1	467	Positive	Transcription_Factor_PPIs	SMAD4	0.00194621	0.0425058	NOTCH4,LEF1,FN1,SOX12,GATA2,SMAD6,GLI3,SMAD7,COL1A1,COL3A1,EFEMP1,DACH1,COL5A1,SPTBN1
1	467	Positive	Transcription_Factor_PPIs	STAT5A	0.00183528	0.0425058	GHR,PDGFRA,TSLP,EPAS1,KIT,FN1,TEK,EGFR
1	467	Positive	Transcription_Factor_PPIs	TCF4	0.0020807	0.0425058	CTBP1,TAL1,LEF1,DACT2,RUNX1T1,SMAD7
1	467	Positive	Reactome_2016	Gap junction assembly_Homo sapiens_R-HSA-190861	0.00927979	0.0429915	GJC2,GJA5,GJA4
1	467	Positive	GO_Biological_Process_2015	response to progesterone (GO:0032570)	0.0070261	0.0434236	TGFB2,RAMP2,TGFB3,CAV1
1	467	Positive	GO_Biological_Process_2015	lamellipodium assembly (GO:0030032)	0.0070261	0.0434236	ABLIM3,KIT,PARVB,AJUBA
1	467	Positive	GO_Biological_Process_2015	negative regulation of transforming growth factor beta receptor signaling pathway (GO:0030512)	0.00714964	0.0439376	TGFBR3,TGFB3,TGFB1I1,SMAD6,SMAD7,FBN1
1	467	Positive	GO_Biological_Process_2015	positive regulation of transmembrane receptor protein serine/threonine kinase signaling pathway (GO:0090100)	0.00714964	0.0439376	TGFBR3,TWSG1,TGFB3,TGFB1I1,GPC3,BMP6
1	467	Positive	GO_Biological_Process_2015	regulation of kidney development (GO:0090183)	0.00716754	0.0439376	EDNRA,WNT2B,GDNF,PDGFA,WNT4
1	467	Positive	GO_Biological_Process_2015	positive regulation of epithelial cell differentiation (GO:0030858)	0.00716754	0.0439376	TMEM100,KITLG,GDNF,BCL2,BMP6
1	467	Positive	GO_Biological_Process_2015	fat cell differentiation (GO:0045444)	0.00724754	0.0443379	CTBP1,LAMA4,GPR116,SNAI2,SMAD6,PLCB1,RUNX1T1
1	467	Positive	KEGG_2016	Prion diseases_Homo sapiens_hsa05020	0.00866805	0.044896	PRNP,C7,NCAM1,LAMC1
1	467	Positive	GO_Biological_Process_2015	purine-containing compound biosynthetic process (GO:0072522)	0.00740595	0.0452153	GUCY1A3,GUCY1B3,NPPC,RAMP2,CALCRL,NPR1,UCN2,ADCY4,AQP1
1	467	Positive	GO_Biological_Process_2015	cellular response to starvation (GO:0009267)	0.00763121	0.0464964	WNT2B,CAV1,BCL2,GAS6,FADS1,WNT4
1	467	Positive	Reactome_2016	GLI proteins bind promoters of Hh responsive genes to promote transcription_Homo sapiens_R-HSA-5635851	0.0105704	0.046778	BOC,GLI3
1	467	Positive	Reactome_2016	Defective CHST3 causes SEDCJD_Homo sapiens_R-HSA-3595172	0.0105704	0.046778	BGN,CSPG4
1	467	Positive	Reactome_2016	Defective CHST14 causes EDS, musculocontractural type_Homo sapiens_R-HSA-3595174	0.0105704	0.046778	BGN,CSPG4
1	467	Positive	Reactome_2016	Defective CHSY1 causes TPBS_Homo sapiens_R-HSA-3595177	0.0105704	0.046778	BGN,CSPG4
1	467	Positive	Reactome_2016	Anchoring fibril formation_Homo sapiens_R-HSA-2214320	0.0105704	0.046778	COL7A1,LAMA3
1	467	Positive	Reactome_2016	Nectin/Necl trans heterodimerization_Homo sapiens_R-HSA-420597	0.0105704	0.046778	CADM1,PVRL3
1	467	Positive	GO_Biological_Process_2015	regulation of Rho GTPase activity (GO:0032319)	0.00790051	0.047017	FGD5,OBSCN,ARHGEF25,DLC1,CHN1,ARHGAP29,ARAP3,RASIP1,FGD1,WNT4
1	467	Positive	GO_Biological_Process_2015	regulation of steroid biosynthetic process (GO:0050810)	0.00776588	0.047017	SNAI2,FGFR4,BMP6,WNT4,DKK3
1	467	Positive	GO_Biological_Process_2015	negative regulation of protein import into nucleus (GO:0042308)	0.00776588	0.047017	FZD1,PKIA,DACT3,SNAI2,GAS6
1	467	Positive	GO_Biological_Process_2015	regulation of morphogenesis of a branching structure (GO:0060688)	0.00776588	0.047017	WNT2B,GDNF,SNAI2,PDGFA,FGFR1
1	467	Positive	GO_Biological_Process_2015	neuron fate commitment (GO:0048663)	0.0078188	0.047017	JAG2,DLL4,TGFB2,GATA2
1	467	Positive	GO_Biological_Process_2015	neuromuscular junction development (GO:0007528)	0.0078188	0.047017	CACNB2,DOK7,COL4A5,LRP4
1	467	Positive	GO_Biological_Process_2015	axis elongation (GO:0003401)	0.00795048	0.047017	WNT3A,SPRY2,SPRY1
1	467	Positive	GO_Biological_Process_2015	embryonic digestive tract development (GO:0048566)	0.00795048	0.047017	TGFB2,FOXF2,GLI3
1	467	Positive	GO_Biological_Process_2015	positive regulation of cell junction assembly (GO:1901890)	0.00795048	0.047017	KDR,TEK,WNT4
1	467	Positive	GO_Biological_Process_2015	muscle cell proliferation (GO:0033002)	0.00795048	0.047017	TGFBR3,TGFB2,EDNRA
1	467	Positive	GO_Biological_Process_2015	positive regulation of focal adhesion assembly (GO:0051894)	0.00795048	0.047017	KDR,TEK,WNT4
1	467	Positive	GO_Biological_Process_2015	aorta morphogenesis (GO:0035909)	0.00795048	0.047017	DLL4,LRP1,TBX2
1	467	Positive	GO_Biological_Process_2015	regulation of establishment or maintenance of cell polarity (GO:0032878)	0.00795048	0.047017	CDH5,ROCK2,TEK
1	467	Positive	GO_Biological_Process_2015	viral genome replication (GO:0019079)	0.00795048	0.047017	NFIA,CTBP1,GAS6
1	467	Positive	GO_Biological_Process_2015	positive regulation of cGMP biosynthetic process (GO:0030828)	0.00795048	0.047017	GUCY1A3,NPPC,NPR1
1	467	Positive	Reactome_2016	Chondroitin sulfate biosynthesis_Homo sapiens_R-HSA-2022870	0.010731	0.0471369	CSGALNACT1,BGN,CSPG4
1	467	Positive	TRANSFAC_and_JASPAR_PWMs	HNF1B (human)	0.00511431	0.0477335	KITLG,SPARC,CALD1,RASSF8,PIK3R1,HMCN1,RGMA
1	467	Positive	GO_Biological_Process_2015	cartilage development (GO:0051216)	0.00813573	0.0480183	GHR,COL1A1,CSGALNACT1,EVC,HSPG2,BMP6
1	467	Positive	TRANSFAC_and_JASPAR_PWMs	ZNF281 (human)	0.00551665	0.0488665	SEMA5A,IGSF8,MEGF6,ATP8A1,GOLT1A,TARSL2,STON1,PDGFA,PRICKLE1,LAMC1,GATA2,FBLN5,DLL4,PODXL,MARVELD1,GJA4,KDR,C11ORF45,SPTBN1,B4GALNT4,NGFR,FOXF2,CADM1,BGN,SOX12,OLFM2,COL1A2,COL7A1,DLC1,CDH11,COL6A1,TMEM119,KCNQ4,OBSL1,GPR125,PDE9A
1	467	Positive	TRANSFAC_and_JASPAR_PWMs	ARNT (human)	0.00558474	0.0488665	COLEC12,COL18A1,C3ORF70,ELN,LEF1,NAB2,TMTC1,GATA2,ANTXR1,ISLR,EDNRB,SERTAD4,MAP2,UCN2,CHN1,PDPN,GPR133,CEP68,ST6GAL2,ANGPT1,KIAA1462,SETMAR,UBE2QL1,VASH1,SMAD6,AP3B2,HSPG2,SMAD7,RGMA,SMOC2,MEIS1,KITLG,COL5A1,COL7A1,CDH11,PXDN,COL4A6,PMP22,BCL2,TMEM119,COL4A5,SPRY1,ESAM,IL6ST,RNF165
1	467	Positive	GO_Biological_Process_2015	positive regulation of protein transport (GO:0051222)	0.00834135	0.0491358	SEMA5A,TGFB2,LRP1,CADM1,TGFB3,WNT3A,F2R,GAS6,CD34,EGFR,BMP6,GLI3
1	467	Positive	GO_Biological_Process_2015	negative regulation of protein phosphorylation (GO:0001933)	0.00839851	0.04928	PRNP,KIRREL,CAV1,SPRY4,SMAD6,SMAD7,LATS2,PPAP2B,PKIA,NTF3,SPRY2,SPRY1,SLIT2
1	467	Positive	GO_Biological_Process_2015	regulation of cartilage development (GO:0061035)	0.00839808	0.04928	EFEMP1,SNAI2,LTBP3,BMP6,GLI3
1	467	Positive	GO_Biological_Process_2015	response to mechanical stimulus (GO:0009612)	0.00852983	0.0499533	COL1A1,EDNRA,COL3A1,ANGPT2,KIT,SLITRK6,SHANK3,BMP6,EGFR,AQP1
2	49	Negative	BioCarta_2016	IFN alpha signaling pathway_Homo sapiens_h_ifnaPathway	0.0218395	0.0436789	IFNAR1
2	49	Negative	BioCarta_2016	Neuroregulin receptor degredation protein-1 Controls ErbB3 receptor recycling_Homo sapiens_h_ErbB3Pathway	0.0146121	0.0436789	RNF41
2	686	Positive	WikiPathways_2016	mRNA Processing_Homo sapiens_WP411	1.17481e-12	2.13815e-10	SFSWAP,NXF1,PABPN1,SNRNP70,SF3B1,SRSF10,RBM5,RBM17,RBM39,FUS,METTL3,CLK4,PTBP2,CLK2,CLK1,SFPQ,HNRNPH1,PRPF3,SRSF2,SRSF4,SRSF5,SREK1,SRSF6,SRSF7,SUGP2
2	686	Positive	GO_Biological_Process_2015	mRNA processing (GO:0006397)	1.28837e-13	2.71202e-10	ZCCHC8,RBM28,DDX5,RBM25,RBM26,SFSWAP,CELF6,AKAP17A,RNPC3,U2AF1L4,PNN,PABPN1,PCF11,SNRNP70,TRA2A,SRSF10,SF3B1,SRSF11,RBM5,SRRM2,RBM39,RBM17,CPSF7,PRPF38B,ZRANB2,FUS,METTL3,THOC1,PAN2,PRPF39,SFPQ,PAN3,DDX39B,HNRNPH1,PRPF3,CNOT3,SRSF2,ACIN1,SRSF4,SNRNP48,SRSF5,PABPC1L,SREK1,SRSF6,SRSF7,SUGP2,SF1
2	686	Positive	GO_Biological_Process_2015	RNA splicing (GO:0008380)	7.70116e-13	8.10547e-10	ZCCHC8,RBM28,DDX5,RBM25,AKAP17A,RNPC3,U2AF1L4,PNN,PABPN1,SNRNP70,PCF11,TRA2A,SRSF10,SF3B1,SRSF11,RBM5,SRRM2,RBM39,RBM17,CPSF7,PRPF38B,ZRANB2,FUS,THOC1,PRPF39,SFPQ,DDX39B,HNRNPH1,PRPF3,SRSF2,LUC7L3,ACIN1,SRSF4,SNRNP48,SRSF5,SREK1,SRSF6,SRSF7,SUGP2,SF1
2	686	Positive	WikiPathways_2016	mRNA processing_Mus musculus_WP310	1.10204e-10	1.00286e-08	RBM28,DDX5,RBM26,SFSWAP,CSAD,RNPC3,NXF1,PABPN1,HNRNPDL,SNRNP70,SAFB2,SF3B1,SRSF10,SRSF11,RBM5,RBM6,TTC14,RBM17,RBM39,TIA1,CPSF7,METTL3,DDX56,RBM19,ELMOD3,CLK4,PTBP2,U2SURP,CLK2,CLK1,ILF3,SFPQ,DDX39B,HNRNPH1,PRPF3,SRSF2,ACIN1,SRSF4,SREK1,SRSF6,SRSF7,SUGP2
2	686	Positive	GO_Biological_Process_2015	regulation of RNA splicing (GO:0043484)	3.26226e-11	2.28902e-08	DDX5,TIA1,RBM25,SFSWAP,CELF6,AKAP17A,CLK4,PTBP2,CLK2,CLK1,HNRNPH1,SNRNP70,ACIN1,SRSF4,SRSF6,SRSF10,SRSF7,RBM5
2	686	Positive	GO_Biological_Process_2015	mRNA splicing, via spliceosome (GO:0000398)	1.9922e-09	8.38716e-07	ZCCHC8,DDX5,PNN,PABPN1,PCF11,SNRNP70,TRA2A,SRSF10,SF3B1,SRSF11,RBM5,SRRM2,RBM17,CPSF7,FUS,SFPQ,DDX39B,HNRNPH1,PRPF3,SRSF2,SRSF4,SRSF5,SRSF6,SRSF7,SF1
2	686	Positive	GO_Biological_Process_2015	RNA splicing, via transesterification reactions with bulged adenosine as nucleophile (GO:0000377)	1.9922e-09	8.38716e-07	ZCCHC8,DDX5,PNN,PABPN1,PCF11,SNRNP70,TRA2A,SRSF10,SF3B1,SRSF11,RBM5,SRRM2,RBM17,CPSF7,FUS,SFPQ,DDX39B,HNRNPH1,PRPF3,SRSF2,SRSF4,SRSF5,SRSF6,SRSF7,SF1
2	686	Positive	KEGG_2016	Spliceosome_Homo sapiens_hsa03040	5.91644e-09	1.08271e-06	TCERG1,RBM17,PRPF38B,DDX5,RBM25,DDX42,THOC1,U2SURP,U2AF1L4,DDX39B,SNRNP70,PRPF3,TRA2A,SRSF2,ACIN1,SRSF4,SRSF5,SRSF6,SRSF7,SF3B1,SRSF10
2	686	Positive	GO_Biological_Process_2015	RNA splicing, via transesterification reactions (GO:0000375)	4.49936e-09	1.57853e-06	ZCCHC8,DDX5,PNN,PABPN1,PCF11,SNRNP70,TRA2A,SRSF10,SF3B1,SRSF11,RBM5,SRRM2,RBM17,CPSF7,FUS,SFPQ,DDX39B,HNRNPH1,PRPF3,SRSF2,SRSF4,SRSF5,SRSF6,SRSF7,SF1
2	686	Positive	Reactome_2016	Processing of Capped Intron-Containing Pre-mRNA_Homo sapiens_R-HSA-72203	1.20698e-08	7.8695e-06	DDX5,SRRT,AAAS,RNPC3,NXF1,PABPN1,SNRNP70,PCF11,SF3B1,SRSF11,RBM5,CPSF7,FUS,METTL3,THOC1,DDX39B,HNRNPH1,ZC3H11A,PRPF3,SRSF2,SRSF4,SNRNP48,SRSF5,SRSF6,SRSF7
2	686	Positive	Reactome_2016	Post-Elongation Processing of Intron-Containing pre-mRNA_Homo sapiens_R-HSA-112296	1.12122e-07	2.43678e-05	CPSF7,DDX39B,PABPN1,PCF11,ZC3H11A,SRSF2,THOC1,SRSF4,SRSF5,SRSF6,SRSF7,SRSF11
2	686	Positive	Reactome_2016	mRNA 3'-end processing_Homo sapiens_R-HSA-72187	1.12122e-07	2.43678e-05	CPSF7,DDX39B,PABPN1,PCF11,ZC3H11A,SRSF2,THOC1,SRSF4,SRSF5,SRSF6,SRSF7,SRSF11
2	686	Positive	Reactome_2016	Gene Expression_Homo sapiens_R-HSA-74160	2.12045e-07	3.45634e-05	ZNF133,TRMU,ZNF692,CCNT2,ZC3H8,MED12,EDC4,ING5,SNRNP70,PCF11,ZNF248,ZNF445,ZNF202,ZNF169,ZNF443,RBM5,ZNF320,ZNF682,ZNF160,METTL3,THOC1,ZNF10,CSNK1D,TSC1,ZNF75D,ZNF75A,QTRT1,KAT2A,DDX39B,ZNF519,HNRNPH1,ZC3H11A,PRPF3,SRSF2,ZNF514,SRSF4,ZNF711,SRSF5,SRSF6,SRSF7,ZNF793,ZNF550,DDX5,SRRT,NOL9,RNPC3,AAAS,KRBA1,NR2C1,ZNF26,KRBOX4,OSGEP,NXF1,TAF1D,EXOSC10,PABPN1,TAF1C,ZNF506,ZNF547,ZNF700,ZNF226,ZNF589,ZN…
2	686	Positive	GO_Biological_Process_2015	regulation of mRNA splicing, via spliceosome (GO:0048024)	1.9495e-07	5.86241e-05	TIA1,DDX5,RBM25,SFSWAP,ACIN1,CELF6,SRSF4,SRSF6,SRSF10,SRSF7,RBM5
2	686	Positive	Reactome_2016	mRNA Splicing_Homo sapiens_R-HSA-72172	5.07135e-07	6.07207e-05	CPSF7,DDX5,FUS,SRRT,RNPC3,PABPN1,SNRNP70,PCF11,HNRNPH1,PRPF3,SRSF2,SRSF4,SNRNP48,SRSF5,SRSF6,SRSF7,SF3B1,RBM5,SRSF11
2	686	Positive	Reactome_2016	Post-Elongation Processing of the Transcript_Homo sapiens_R-HSA-76044	7.45039e-07	6.07207e-05	CPSF7,DDX39B,PABPN1,PCF11,ZC3H11A,SRSF2,THOC1,SRSF4,SRSF5,SRSF6,SRSF7,SRSF11
2	686	Positive	Reactome_2016	Cleavage of Growing Transcript in the Termination Region_Homo sapiens_R-HSA-109688	7.45039e-07	6.07207e-05	CPSF7,DDX39B,PABPN1,PCF11,ZC3H11A,SRSF2,THOC1,SRSF4,SRSF5,SRSF6,SRSF7,SRSF11
2	686	Positive	Reactome_2016	RNA Polymerase II Transcription Termination_Homo sapiens_R-HSA-73856	7.45039e-07	6.07207e-05	CPSF7,DDX39B,PABPN1,PCF11,ZC3H11A,SRSF2,THOC1,SRSF4,SRSF5,SRSF6,SRSF7,SRSF11
2	686	Positive	Reactome_2016	Generic Transcription Pathway_Homo sapiens_R-HSA-212436	1.25906e-06	9.12117e-05	ZNF133,ZNF692,CCNT2,MED12,ING5,ZNF248,ZNF445,ZNF202,ZNF169,ZNF443,ZNF320,ZNF682,ZNF160,ZNF10,TSC1,ZNF75D,ZNF75A,KAT2A,ZNF519,ZNF514,ZNF711,ZNF793,ZNF550,KRBA1,NR2C1,ZNF26,KRBOX4,ZNF506,ZNF547,ZNF700,ZNF226,ZNF589,ZNF225,ZNF224,ZNF785,ZNF300,ZNF266,ZNF662,ZNF263,ZNF141,ZNF140,ESR2,NR6A1,AGO3,ZNF419,CENPJ,CNOT3,MDM4,ZNF337,ZNF655,ZNF354A,ZNF333,TNRC6A,COX20,ZNF354B
2	686	Positive	GO_Biological_Process_2015	mRNA splice site selection (GO:0006376)	5.71141e-07	0.000133583	SFSWAP,LUC7L,LUC7L3,SRSF5,SRSF6,SRSF10,PTBP2,SF1
2	686	Positive	GO_Biological_Process_2015	regulation of mRNA processing (GO:0050684)	5.34893e-07	0.000133583	DDX5,CDK11A,RBM25,TIA1,SFSWAP,CELF6,PABPN1,ACIN1,SRSF4,SRSF6,SRSF10,SRSF7,RBM5
2	686	Positive	Reactome_2016	mRNA Splicing - Major Pathway_Homo sapiens_R-HSA-72163	3.46582e-06	0.000225972	CPSF7,DDX5,FUS,SRRT,PABPN1,SNRNP70,PCF11,HNRNPH1,PRPF3,SRSF2,SRSF4,SRSF5,SRSF6,SRSF7,SF3B1,RBM5,SRSF11
2	686	Positive	GO_Biological_Process_2015	regulation of mRNA metabolic process (GO:1903311)	1.69534e-06	0.000324426	DDX5,CDK11A,RBM25,TIA1,SFSWAP,CELF6,PABPN1,ACIN1,SRSF4,SRSF6,SRSF10,SRSF7,RBM5
2	686	Positive	GO_Biological_Process_2015	RNA export from nucleus (GO:0006405)	1.69534e-06	0.000324426	THOC1,TSC1,NXF1,PABPN1,DDX39B,ZC3H11A,SRSF2,SRSF4,SRSF5,SRSF6,SRSF10,SRSF7,SRSF11
2	686	Positive	GO_Biological_Process_2015	negative regulation of RNA splicing (GO:0033119)	1.90407e-06	0.000334006	SFSWAP,ACIN1,SRSF4,SRSF6,SRSF10,SRSF7,PTBP2
2	686	Positive	GO_Biological_Process_2015	mRNA export from nucleus (GO:0006406)	3.53974e-06	0.000573166	NXF1,PABPN1,DDX39B,ZC3H11A,THOC1,SRSF2,SRSF4,SRSF5,SRSF6,SRSF10,SRSF7,SRSF11
2	686	Positive	GO_Biological_Process_2015	negative regulation of mRNA splicing, via spliceosome (GO:0048025)	6.11805e-06	0.000867127	SFSWAP,ACIN1,SRSF4,SRSF6,SRSF7,SRSF10
2	686	Positive	GO_Biological_Process_2015	mRNA 3'-end processing (GO:0031124)	6.17905e-06	0.000867127	CPSF7,PAN2,PAN3,PABPN1,PCF11,CNOT3,SRSF2,SRSF4,PABPC1L,SRSF5,SRSF6,SRSF7,SRSF11
2	686	Positive	Reactome_2016	Transport of Mature mRNA derived from an Intron-Containing Transcript_Homo sapiens_R-HSA-159236	1.84484e-05	0.00109349	NXF1,DDX39B,ZC3H11A,SRSF2,THOC1,SRSF4,SRSF5,SRSF6,AAAS,SRSF7,SRSF11
2	686	Positive	GO_Biological_Process_2015	RNA 3'-end processing (GO:0031123)	8.90268e-06	0.00117126	ZCCHC11,CPSF7,PAN2,PAN3,PABPN1,PCF11,CNOT3,SRSF2,SRSF4,SRSF5,PABPC1L,SRSF6,SRSF7,SRSF11
2	686	Positive	GO_Biological_Process_2015	negative regulation of mRNA processing (GO:0050686)	1.4264e-05	0.00176621	SFSWAP,ACIN1,SRSF4,SRSF6,SRSF10,SRSF7
2	686	Positive	Reactome_2016	Transport of Mature Transcript to Cytoplasm_Homo sapiens_R-HSA-72202	4.17502e-05	0.00226843	NXF1,DDX39B,ZC3H11A,SRSF2,THOC1,SRSF4,SRSF5,SRSF6,AAAS,SRSF7,SRSF11
2	686	Positive	GO_Biological_Process_2015	termination of RNA polymerase II transcription (GO:0006369)	2.20233e-05	0.0025755	CPSF7,PABPN1,PCF11,SRSF2,SRSF4,SRSF5,SRSF6,SRSF7,SRSF11
2	686	Positive	GO_Biological_Process_2015	negative regulation of mRNA metabolic process (GO:1903312)	5.56122e-05	0.00616125	SFSWAP,ACIN1,SRSF4,SRSF6,SRSF10,SRSF7
2	686	Positive	GO_Biological_Process_2015	nuclear export (GO:0051168)	0.000101257	0.0106573	THOC1,TSC1,NXF1,PABPN1,DDX39B,ZC3H11A,SRSF2,SRSF4,SRSF5,SRSF6,SRSF10,SRSF7,SRSF11
2	686	Positive	GO_Biological_Process_2015	DNA-templated transcription, termination (GO:0006353)	0.000168505	0.0168906	TAF1D,CPSF7,PABPN1,PCF11,TAF1C,SRSF2,SRSF4,SRSF5,SRSF6,SRSF7,SRSF11
2	686	Positive	Reactome_2016	RNA Polymerase II Transcription_Homo sapiens_R-HSA-73857	0.000338345	0.0169693	CPSF7,CCNT2,THOC1,DDX39B,PABPN1,PCF11,ZC3H11A,SRSF2,SRSF4,SRSF5,SRSF6,SRSF7,SRSF11
3	20	Positive	GO_Biological_Process_2015	response to cAMP (GO:0051591)	2.58316e-10	1.73072e-07	EGR1,JUN,DUSP1,FOSB,FOS,JUNB
3	20	Positive	WikiPathways_2016	TGF-beta Signaling Pathway_Homo sapiens_WP366	2.64853e-09	2.56907e-07	JUN,KLF6,FOSB,SIK1,FOS,JUNB
3	20	Positive	GO_Biological_Process_2015	response to organophosphorus (GO:0046683)	1.34426e-09	4.50328e-07	EGR1,JUN,DUSP1,FOSB,FOS,JUNB
3	20	Positive	GO_Biological_Process_2015	response to purine-containing compound (GO:0014074)	2.64853e-09	5.91505e-07	EGR1,JUN,DUSP1,FOSB,FOS,JUNB
3	20	Positive	WikiPathways_2016	Corticotropin-releasing hormone_Homo sapiens_WP2355	2.70896e-08	1.08596e-06	NR4A2,NR4A1,FOSB,FOS,JUNB
3	20	Positive	WikiPathways_2016	Spinal Cord Injury_Mus musculus_WP2432	3.35863e-08	1.08596e-06	EGR1,NR4A1,BTG2,ZFP36,FOS
3	20	Positive	WikiPathways_2016	Spinal Cord Injury_Homo sapiens_WP2431	9.89184e-08	2.39877e-06	EGR1,NR4A1,ZFP36,BTG2,FOS
3	20	Positive	GO_Biological_Process_2015	response to mechanical stimulus (GO:0009612)	1.49196e-08	2.49904e-06	EGR1,JUN,BTG2,FOSB,FOS,JUNB
3	20	Positive	BioCarta_2016	Regulation of MAP Kinase Pathways Through Dual Specificity Phosphatases_Homo sapiens_h_dspPathway	7.15564e-08	3.07693e-06	DUSP2,DUSP1,DUSP6
3	20	Positive	GO_Biological_Process_2015	response to steroid hormone (GO:0048545)	4.33447e-08	4.84015e-06	NR4A2,NR4A1,EGR1,DUSP1,FOSB,FOS,JUNB
3	20	Positive	GO_Biological_Process_2015	response to calcium ion (GO:0051592)	4.12652e-08	4.84015e-06	JUN,DUSP1,FOSB,FOS,JUNB
3	20	Positive	GO_Biological_Process_2015	cellular response to calcium ion (GO:0071277)	5.25052e-08	5.0255e-06	JUN,FOSB,FOS,JUNB
3	20	Positive	KEGG_2016	MAPK signaling pathway_Homo sapiens_hsa04010	1.35165e-07	6.89342e-06	NR4A1,JUN,DUSP2,DUSP1,FOS,DUSP6
3	20	Positive	WikiPathways_2016	MAPK signaling pathway_Mus musculus_WP493	3.69881e-07	7.17569e-06	NR4A1,JUN,DUSP1,FOS,DUSP6
3	20	Positive	WikiPathways_2016	MAPK Signaling Pathway_Homo sapiens_WP382	5.51588e-07	8.91734e-06	NR4A1,JUN,DUSP1,FOS,DUSP6
3	20	Positive	Reactome_2016	Fc epsilon receptor (FCERI) signaling_Homo sapiens_R-HSA-2454202	6.90342e-08	9.18155e-06	NR4A1,JUN,DUSP2,DUSP1,FOS,DUSP6,IER3
3	20	Positive	GO_Biological_Process_2015	skeletal muscle cell differentiation (GO:0035914)	1.26143e-07	1.05645e-05	EGR1,NR4A1,BTG2,FOS
3	20	Positive	Transcription_Factor_PPIs	BATF	1.87051e-07	1.4403e-05	JUN,FOS,JUNB
3	20	Positive	GO_Biological_Process_2015	cellular response to hormone stimulus (GO:0032870)	2.00426e-07	1.49206e-05	NR4A2,NR4A1,EGR1,DUSP1,FOSB,FOS,JUNB
3	20	Positive	GO_Biological_Process_2015	response to extracellular stimulus (GO:0009991)	4.51266e-07	3.02348e-05	NR4A2,EGR1,JUN,ZFP36,FOS,SLC25A25
3	20	Positive	GO_Biological_Process_2015	response to drug (GO:0042493)	9.26455e-07	5.64295e-05	EGR1,JUN,FOSB,FOS,JUNB,DUSP6
3	20	Positive	GO_Biological_Process_2015	response to inorganic substance (GO:0010035)	1.1984e-06	6.69106e-05	NR4A2,JUN,DUSP1,FOSB,FOS,JUNB
3	20	Positive	GO_Biological_Process_2015	response to corticosterone (GO:0051412)	1.49524e-06	7.70622e-05	FOSB,FOS,JUNB
3	20	Positive	Reactome_2016	RAF-independent MAPK1/3 activation_Homo sapiens_R-HSA-112409	1.49524e-06	9.94333e-05	DUSP2,DUSP1,DUSP6
3	20	Positive	KEGG_2016	TNF signaling pathway_Homo sapiens_hsa04668	3.9213e-06	9.99931e-05	JUN,LIF,FOS,JUNB
3	20	Positive	GO_Biological_Process_2015	response to mineralocorticoid (GO:0051385)	2.75709e-06	0.00012315	FOSB,FOS,JUNB
3	20	Positive	GO_Biological_Process_2015	cellular response to metal ion (GO:0071248)	2.57496e-06	0.00012315	JUN,FOSB,FOS,JUNB
3	20	Positive	GO_Biological_Process_2015	response to radiation (GO:0009314)	3.35593e-06	0.000132263	EGR1,JUN,DUSP1,SIK1,FOS,JUNB
3	20	Positive	GO_Biological_Process_2015	response to ketone (GO:1901654)	3.25729e-06	0.000132263	DUSP1,FOSB,FOS,JUNB
3	20	Positive	Reactome_2016	FCERI mediated MAPK activation_Homo sapiens_R-HSA-2871796	7.89757e-06	0.000135441	JUN,DUSP2,DUSP1,FOS,DUSP6
3	20	Positive	Reactome_2016	MAPK targets/ Nuclear events mediated by MAP kinases_Homo sapiens_R-HSA-450282	3.41255e-06	0.000135441	JUN,FOS,DUSP6
3	20	Positive	Reactome_2016	Downstream signaling of activated FGFR3_Homo sapiens_R-HSA-5654708	1.47871e-05	0.000135441	NR4A1,DUSP2,DUSP1,DUSP6,IER3
3	20	Positive	Reactome_2016	Signaling by SCF-KIT_Homo sapiens_R-HSA-1433557	1.39397e-05	0.000135441	NR4A1,DUSP2,DUSP1,DUSP6,IER3
3	20	Positive	Reactome_2016	Downstream signaling of activated FGFR2_Homo sapiens_R-HSA-5654696	1.47871e-05	0.000135441	NR4A1,DUSP2,DUSP1,DUSP6,IER3
3	20	Positive	Reactome_2016	Downstream signaling of activated FGFR4_Homo sapiens_R-HSA-5654716	1.47871e-05	0.000135441	NR4A1,DUSP2,DUSP1,DUSP6,IER3
3	20	Positive	Reactome_2016	Innate Immune System_Homo sapiens_R-HSA-168249	8.29653e-06	0.000135441	NR4A1,JUN,DUSP2,DUSP1,FOS,DUSP6,IER3
3	20	Positive	Reactome_2016	Downstream signaling of activated FGFR1_Homo sapiens_R-HSA-5654687	1.54488e-05	0.000135441	NR4A1,DUSP2,DUSP1,DUSP6,IER3
3	20	Positive	Reactome_2016	Signaling by FGFR4_Homo sapiens_R-HSA-5654743	1.54488e-05	0.000135441	NR4A1,DUSP2,DUSP1,DUSP6,IER3
3	20	Positive	Reactome_2016	Signaling by FGFR3_Homo sapiens_R-HSA-5654741	1.56744e-05	0.000135441	NR4A1,DUSP2,DUSP1,DUSP6,IER3
3	20	Positive	Reactome_2016	Signaling by ERBB4_Homo sapiens_R-HSA-1236394	1.50052e-05	0.000135441	NR4A1,DUSP2,DUSP1,DUSP6,IER3
3	20	Positive	Reactome_2016	Signaling by FGFR1_Homo sapiens_R-HSA-5654736	1.63667e-05	0.000135441	NR4A1,DUSP2,DUSP1,DUSP6,IER3
3	20	Positive	Reactome_2016	DAP12 signaling_Homo sapiens_R-HSA-2424491	1.83303e-05	0.000135441	NR4A1,DUSP2,DUSP1,DUSP6,IER3
3	20	Positive	Reactome_2016	Downstream signal transduction_Homo sapiens_R-HSA-186763	1.75736e-05	0.000135441	NR4A1,DUSP2,DUSP1,DUSP6,IER3
3	20	Positive	Reactome_2016	Immune System_Homo sapiens_R-HSA-168256	7.4219e-06	0.000135441	EGR1,NR4A1,JUN,DUSP2,DUSP1,LIF,FOS,DUSP6,IER3
3	20	Positive	Reactome_2016	Negative regulation of MAPK pathway_Homo sapiens_R-HSA-5675221	8.25163e-06	0.000135441	DUSP2,DUSP1,DUSP6
3	20	Positive	KEGG_2016	Osteoclast differentiation_Homo sapiens_hsa04380	8.09195e-06	0.000137563	JUN,FOSB,FOS,JUNB
3	20	Positive	GO_Biological_Process_2015	inactivation of MAPK activity (GO:0000188)	3.77577e-06	0.000138277	DUSP2,DUSP1,DUSP6
3	20	Positive	GO_Biological_Process_2015	cellular response to inorganic substance (GO:0071241)	3.9213e-06	0.000138277	JUN,FOSB,FOS,JUNB
3	20	Positive	Reactome_2016	Signaling by FGFR2_Homo sapiens_R-HSA-5654738	2.31131e-05	0.000142773	NR4A1,DUSP2,DUSP1,DUSP6,IER3
3	20	Positive	Reactome_2016	Signaling by EGFR_Homo sapiens_R-HSA-177929	2.13256e-05	0.000142773	NR4A1,DUSP2,DUSP1,DUSP6,IER3
3	20	Positive	Reactome_2016	Signaling by FGFR_Homo sapiens_R-HSA-190236	2.46901e-05	0.000142773	NR4A1,DUSP2,DUSP1,DUSP6,IER3
3	20	Positive	Reactome_2016	Signaling by PDGF_Homo sapiens_R-HSA-186797	2.40495e-05	0.000142773	NR4A1,DUSP2,DUSP1,DUSP6,IER3
3	20	Positive	Reactome_2016	DAP12 interactions_Homo sapiens_R-HSA-2172127	2.25048e-05	0.000142773	NR4A1,DUSP2,DUSP1,DUSP6,IER3
3	20	Positive	GO_Biological_Process_2015	response to metal ion (GO:0010038)	4.2951e-06	0.000143886	JUN,DUSP1,FOSB,FOS,JUNB
3	20	Positive	GO_Biological_Process_2015	response to progesterone (GO:0032570)	4.57716e-06	0.000146033	FOSB,FOS,JUNB
3	20	Positive	Reactome_2016	NGF signalling via TRKA from the plasma membrane_Homo sapiens_R-HSA-187037	2.73867e-05	0.000150119	NR4A1,DUSP2,DUSP1,DUSP6,IER3
3	20	Positive	Reactome_2016	MAP kinase activation in TLR cascade_Homo sapiens_R-HSA-450294	2.82178e-05	0.000150119	JUN,FOS,DUSP6
3	20	Positive	GO_Biological_Process_2015	response to alcohol (GO:0097305)	6.09575e-06	0.000185643	EGR1,DUSP1,FOSB,FOS,JUNB
3	20	Positive	Transcription_Factor_PPIs	EP300	4.95705e-06	0.000190846	NR4A1,EGR1,JUN,FOSB,FOS,JUNB
3	20	Positive	GO_Biological_Process_2015	negative regulation of MAPK cascade (GO:0043409)	7.61691e-06	0.000212639	DUSP2,DUSP1,LIF,DUSP6
3	20	Positive	GO_Biological_Process_2015	response to glucocorticoid (GO:0051384)	7.61691e-06	0.000212639	DUSP1,FOSB,FOS,JUNB
3	20	Positive	Reactome_2016	Activation of the AP-1 family of transcription factors_Homo sapiens_R-HSA-450341	4.25474e-05	0.000217646	JUN,FOS
3	20	Positive	Reactome_2016	TRAF6 Mediated Induction of proinflammatory cytokines_Homo sapiens_R-HSA-168180	4.88043e-05	0.000240406	JUN,FOS,DUSP6
3	20	Positive	WikiPathways_2016	TGF Beta Signaling Pathway_Mus musculus_WP113	1.83169e-05	0.00025382	JUN,LIF,FOS
3	20	Positive	GO_Biological_Process_2015	response to corticosteroid (GO:0031960)	1.02138e-05	0.00027373	DUSP1,FOSB,FOS,JUNB
3	20	Positive	Transcription_Factor_PPIs	JUND	1.1033e-05	0.000276658	JUN,FOSB,FOS
3	20	Positive	Transcription_Factor_PPIs	JUNB	1.43719e-05	0.000276658	JUN,FOSB,FOS
3	20	Positive	WikiPathways_2016	TGF-beta Receptor Signaling_Homo sapiens_WP560	2.29163e-05	0.00027786	JUN,LIF,FOS
3	20	Positive	WikiPathways_2016	Preimplantation Embryo_Homo sapiens_WP3527	2.68241e-05	0.000289104	EGR1,ZFP36,FOSB
3	20	Positive	Transcription_Factor_PPIs	PML	2.62905e-05	0.000305132	NR4A1,JUN,FOS,IER3
3	20	Positive	Transcription_Factor_PPIs	SMAD3	2.77393e-05	0.000305132	EGR1,NR4A1,JUN,FOS,JUNB
3	20	Positive	Transcription_Factor_PPIs	TCF4	2.4174e-05	0.000305132	NR4A1,EGR1,JUN
3	20	Positive	Reactome_2016	Signalling by NGF_Homo sapiens_R-HSA-166520	6.61263e-05	0.000308943	NR4A1,DUSP2,DUSP1,DUSP6,IER3
3	20	Positive	Reactome_2016	MyD88 cascade initiated on plasma membrane_Homo sapiens_R-HSA-975871	7.20093e-05	0.000308943	JUN,FOS,DUSP6
3	20	Positive	Reactome_2016	Toll Like Receptor 10 (TLR10) Cascade_Homo sapiens_R-HSA-168142	7.20093e-05	0.000308943	JUN,FOS,DUSP6
3	20	Positive	Reactome_2016	Toll Like Receptor 5 (TLR5) Cascade_Homo sapiens_R-HSA-168176	7.20093e-05	0.000308943	JUN,FOS,DUSP6
3	20	Positive	Reactome_2016	TRAF6 mediated induction of NFkB and MAP kinases upon TLR7/8 or 9 activation_Homo sapiens_R-HSA-975138	7.46621e-05	0.000310314	JUN,FOS,DUSP6
3	20	Positive	Reactome_2016	Toll Like Receptor 7/8 (TLR7/8) Cascade_Homo sapiens_R-HSA-168181	8.01578e-05	0.000313558	JUN,FOS,DUSP6
3	20	Positive	Reactome_2016	MyD88 dependent cascade initiated on endosome_Homo sapiens_R-HSA-975155	8.01578e-05	0.000313558	JUN,FOS,DUSP6
3	20	Positive	Transcription_Factor_PPIs	MAZ	3.40583e-05	0.000327811	JUN,FOS
3	20	Positive	WikiPathways_2016	Oncostatin M Signaling Pathway_Homo sapiens_WP2374	3.59039e-05	0.000331472	EGR1,FOS,JUNB
3	20	Positive	WikiPathways_2016	TSH signaling pathway_Homo sapiens_WP2032	3.75896e-05	0.000331472	EGR1,JUN,FOS
3	20	Positive	Reactome_2016	Toll Like Receptor 9 (TLR9) Cascade_Homo sapiens_R-HSA-168138	8.88871e-05	0.000337771	JUN,FOS,DUSP6
3	20	Positive	GO_Biological_Process_2015	negative regulation of phosphorylation (GO:0042326)	1.39397e-05	0.00034591	JUN,DUSP2,DUSP1,LIF,DUSP6
3	20	Positive	GO_Biological_Process_2015	positive regulation of myeloid leukocyte differentiation (GO:0002763)	1.34822e-05	0.00034591	JUN,LIF,FOS
3	20	Positive	Reactome_2016	Toll Like Receptor TLR1:TLR2 Cascade_Homo sapiens_R-HSA-168179	0.000101462	0.000346011	JUN,FOS,DUSP6
3	20	Positive	Reactome_2016	Toll Like Receptor TLR6:TLR2 Cascade_Homo sapiens_R-HSA-168188	0.000101462	0.000346011	JUN,FOS,DUSP6
3	20	Positive	Reactome_2016	MyD88:Mal cascade initiated on plasma membrane_Homo sapiens_R-HSA-166058	0.000101462	0.000346011	JUN,FOS,DUSP6
3	20	Positive	Reactome_2016	Toll Like Receptor 2 (TLR2) Cascade_Homo sapiens_R-HSA-181438	0.000101462	0.000346011	JUN,FOS,DUSP6
3	20	Positive	Reactome_2016	Generic Transcription Pathway_Homo sapiens_R-HSA-212436	0.000104483	0.000347405	NR4A2,NR4A1,JUN,BTG2,FOS,JUNB
3	20	Positive	Reactome_2016	MyD88-independent TLR3/TLR4 cascade_Homo sapiens_R-HSA-166166	0.000118744	0.000367279	JUN,FOS,DUSP6
3	20	Positive	Reactome_2016	Toll Like Receptor 3 (TLR3) Cascade_Homo sapiens_R-HSA-168164	0.000118744	0.000367279	JUN,FOS,DUSP6
3	20	Positive	Reactome_2016	TRIF-mediated TLR3/TLR4 signaling_Homo sapiens_R-HSA-937061	0.000118744	0.000367279	JUN,FOS,DUSP6
3	20	Positive	GO_Biological_Process_2015	regulation of myeloid cell differentiation (GO:0045637)	1.56551e-05	0.000374604	JUN,ZFP36,LIF,FOS
3	20	Positive	BioCarta_2016	TSP-1 Induced Apoptosis in Microvascular Endothelial Cell _Homo sapiens_h_tsp1Pathway	1.98912e-05	0.000427661	JUN,FOS
3	20	Positive	Reactome_2016	MAPK family signaling cascades_Homo sapiens_R-HSA-5683057	0.000161191	0.000487237	JUN,DUSP2,DUSP1,DUSP6
3	20	Positive	BioCarta_2016	Pertussis toxin-insensitive CCR5 Signaling in Macrophage_Homo sapiens_h_Ccr5Pathway	3.40583e-05	0.000488169	JUN,FOS
3	20	Positive	KEGG_2016	Amphetamine addiction_Homo sapiens_hsa05031	3.93266e-05	0.000501414	JUN,FOSB,FOS
3	20	Positive	Reactome_2016	Activated TLR4 signalling_Homo sapiens_R-HSA-166054	0.000181814	0.00053736	JUN,FOS,DUSP6
3	20	Positive	GO_Biological_Process_2015	single-organism behavior (GO:0044708)	2.3422e-05	0.000541129	NR4A2,EGR1,JUN,BTG2,FOS
3	20	Positive	Reactome_2016	Toll Like Receptor 4 (TLR4) Cascade_Homo sapiens_R-HSA-166016	0.000234018	0.000676619	JUN,FOS,DUSP6
3	20	Positive	GO_Biological_Process_2015	cellular response to external stimulus (GO:0071496)	3.05784e-05	0.000682918	NR4A2,EGR1,JUN,FOS
3	20	Positive	BioCarta_2016	Nerve growth factor pathway (NGF)_Homo sapiens_h_ngfPathway	0.000128049	0.000687849	JUN,FOS
3	20	Positive	BioCarta_2016	Calcium Signaling by HBx of Hepatitis B virus_Homo sapiens_h_HBxPathway	9.89798e-05	0.000687849	JUN,FOS
3	20	Positive	BioCarta_2016	Cadmium induces DNA synthesis and proliferation in macrophages_Homo sapiens_h_cdMacPathway	0.000113052	0.000687849	JUN,FOS
3	20	Positive	BioCarta_2016	Repression of Pain Sensation by the Transcriptional Regulator DREAM_Homo sapiens_h_dreampathway	9.89798e-05	0.000687849	JUN,FOS
3	20	Positive	BioCarta_2016	Oxidative Stress Induced Gene Expression Via Nrf2_Homo sapiens_h_arenrf2Pathway	0.000143968	0.000687849	JUN,FOS
3	20	Positive	BioCarta_2016	METS affect on Macrophage Differentiation_Homo sapiens_h_etsPathway	0.000143968	0.000687849	JUN,FOS
3	20	Positive	GO_Biological_Process_2015	regulation of neuron apoptotic process (GO:0043523)	3.2565e-05	0.000703823	NR4A2,EGR1,JUN,BTG2
3	20	Positive	GO_Biological_Process_2015	toll-like receptor 10 signaling pathway (GO:0034166)	3.59039e-05	0.000728958	JUN,FOS,DUSP6
3	20	Positive	GO_Biological_Process_2015	toll-like receptor 5 signaling pathway (GO:0034146)	3.59039e-05	0.000728958	JUN,FOS,DUSP6
3	20	Positive	Transcription_Factor_PPIs	JUN	9.56268e-05	0.000734145	EGR1,FOSB,FOS,JUNB
3	20	Positive	Transcription_Factor_PPIs	NFKB1	0.000104878	0.000734145	NR4A1,ZFP36,JUN,FOS
3	20	Positive	Transcription_Factor_PPIs	NCOA1	9.19292e-05	0.000734145	NR4A1,JUN,FOS
3	20	Positive	GO_Biological_Process_2015	transmembrane receptor protein serine/threonine kinase signaling pathway (GO:0007178)	3.83253e-05	0.000755234	EGR1,JUN,FOS,JUNB
3	20	Positive	GO_Biological_Process_2015	learning or memory (GO:0007611)	3.98749e-05	0.00076332	EGR1,JUN,BTG2,FOS
3	20	Positive	BioCarta_2016	IGF-1 Signaling Pathway_Homo sapiens_h_igf1Pathway	0.00017857	0.00076785	JUN,FOS
3	20	Positive	GO_Biological_Process_2015	positive regulation of myeloid cell differentiation (GO:0045639)	5.29789e-05	0.000825484	JUN,LIF,FOS
3	20	Positive	GO_Biological_Process_2015	toll-like receptor 9 signaling pathway (GO:0034162)	5.08635e-05	0.000825484	JUN,FOS,DUSP6
3	20	Positive	GO_Biological_Process_2015	toll-like receptor TLR1:TLR2 signaling pathway (GO:0038123)	4.68006e-05	0.000825484	JUN,FOS,DUSP6
3	20	Positive	GO_Biological_Process_2015	negative regulation of MAP kinase activity (GO:0043407)	5.29789e-05	0.000825484	DUSP2,DUSP1,DUSP6
3	20	Positive	GO_Biological_Process_2015	toll-like receptor TLR6:TLR2 signaling pathway (GO:0038124)	4.68006e-05	0.000825484	JUN,FOS,DUSP6
3	20	Positive	GO_Biological_Process_2015	toll-like receptor 2 signaling pathway (GO:0034134)	5.08635e-05	0.000825484	JUN,FOS,DUSP6
3	20	Positive	GO_Biological_Process_2015	positive regulation of nuclear-transcribed mRNA poly(A) tail shortening (GO:0060213)	5.19711e-05	0.000825484	BTG2,ZFP36
3	20	Positive	GO_Biological_Process_2015	regulation of nuclear-transcribed mRNA poly(A) tail shortening (GO:0060211)	5.19711e-05	0.000825484	BTG2,ZFP36
3	20	Positive	Reactome_2016	Cytokine Signaling in Immune system_Homo sapiens_R-HSA-1280215	0.000296598	0.00083931	EGR1,DUSP2,DUSP1,LIF,DUSP6
3	20	Positive	BioCarta_2016	Inhibition of Cellular Proliferation by Gleevec_Homo sapiens_h_gleevecpathway	0.000216843	0.000847659	JUN,FOS
3	20	Positive	Transcription_Factor_PPIs	AR	0.000134627	0.000863853	EGR1,JUN,BTG2,FOS
3	20	Positive	GO_Biological_Process_2015	TRIF-dependent toll-like receptor signaling pathway (GO:0035666)	5.7381e-05	0.000873756	JUN,FOS,DUSP6
3	20	Positive	GO_Biological_Process_2015	positive regulation of nuclear-transcribed mRNA catabolic process, deadenylation-dependent decay (GO:1900153)	6.2328e-05	0.00090782	BTG2,ZFP36
3	20	Positive	GO_Biological_Process_2015	regulation of nuclear-transcribed mRNA catabolic process, deadenylation-dependent decay (GO:1900151)	6.2328e-05	0.00090782	BTG2,ZFP36
3	20	Positive	GO_Biological_Process_2015	regulation of neuron death (GO:1901214)	6.55897e-05	0.000909618	NR4A2,EGR1,JUN,BTG2
3	20	Positive	GO_Biological_Process_2015	cognition (GO:0050890)	6.78819e-05	0.000909618	EGR1,JUN,BTG2,FOS
3	20	Positive	GO_Biological_Process_2015	toll-like receptor 3 signaling pathway (GO:0034138)	6.68907e-05	0.000909618	JUN,FOS,DUSP6
3	20	Positive	GO_Biological_Process_2015	MyD88-independent toll-like receptor signaling pathway (GO:0002756)	6.44233e-05	0.000909618	JUN,FOS,DUSP6
3	20	Positive	GO_Biological_Process_2015	negative regulation of phosphorus metabolic process (GO:0010563)	7.18807e-05	0.000910307	JUN,DUSP2,DUSP1,LIF,DUSP6
3	20	Positive	GO_Biological_Process_2015	negative regulation of phosphate metabolic process (GO:0045936)	7.18807e-05	0.000910307	JUN,DUSP2,DUSP1,LIF,DUSP6
3	20	Positive	GO_Biological_Process_2015	MyD88-dependent toll-like receptor signaling pathway (GO:0002755)	7.20093e-05	0.000910307	JUN,FOS,DUSP6
3	20	Positive	WikiPathways_2016	Quercetin and Nf-kB/ AP-1 Induced Cell Apoptosis_Homo sapiens_WP2435	0.000113052	0.000913836	JUN,FOS
3	20	Positive	Transcription_Factor_PPIs	RUNX1	0.000154484	0.000915019	NR4A2,JUN,FOS
3	20	Positive	BioCarta_2016	TPO Signaling Pathway_Homo sapiens_h_TPOPathway	0.000258775	0.000927276	JUN,FOS
3	20	Positive	Reactome_2016	Toll-Like Receptors Cascades_Homo sapiens_R-HSA-168898	0.000350721	0.00097179	JUN,FOS,DUSP6
3	20	Positive	BioCarta_2016	PDGF Signaling Pathway_Homo sapiens_h_pdgfPathway	0.000304351	0.0010067	JUN,FOS
3	20	Positive	GO_Biological_Process_2015	transcription from RNA polymerase II promoter (GO:0006366)	8.12311e-05	0.00100787	EGR1,JUN,LIF,FOSB,FOS
3	20	Positive	GO_Biological_Process_2015	endoderm formation (GO:0001706)	8.5834e-05	0.00102694	DUSP2,DUSP1
3	20	Positive	GO_Biological_Process_2015	positive regulation of metanephros development (GO:0072216)	8.5834e-05	0.00102694	EGR1,LIF
3	20	Positive	GO_Biological_Process_2015	stress-activated MAPK cascade (GO:0051403)	9.19292e-05	0.00108057	JUN,FOS,DUSP6
3	20	Positive	GO_Biological_Process_2015	leukocyte differentiation (GO:0002521)	0.000100175	0.00111862	EGR1,JUN,KLF6,JUNB
3	20	Positive	GO_Biological_Process_2015	stress-activated protein kinase signaling cascade (GO:0031098)	9.82159e-05	0.00111862	JUN,FOS,DUSP6
3	20	Positive	GO_Biological_Process_2015	positive regulation of mRNA catabolic process (GO:0061014)	9.89798e-05	0.00111862	BTG2,ZFP36
3	20	Positive	GO_Biological_Process_2015	behavior (GO:0007610)	0.000102737	0.00112842	NR4A2,EGR1,JUN,BTG2,FOS
3	20	Positive	KEGG_2016	HTLV-I infection_Homo sapiens_hsa05166	0.000111397	0.00113625	EGR1,JUN,ZFP36,FOS
3	20	Positive	BioCarta_2016	Fc Epsilon Receptor I Signaling in Mast Cells_Homo sapiens_h_fcer1Pathway	0.000379522	0.00116567	JUN,FOS
3	20	Positive	GO_Biological_Process_2015	negative regulation of protein phosphorylation (GO:0001933)	0.000114764	0.00120144	JUN,DUSP2,DUSP1,DUSP6
3	20	Positive	GO_Biological_Process_2015	positive regulation of mRNA 3'-end processing (GO:0031442)	0.000113052	0.00120144	BTG2,ZFP36
3	20	Positive	GO_Biological_Process_2015	SMAD protein signal transduction (GO:0060395)	0.000113052	0.00120144	JUN,FOS
3	20	Positive	GO_Biological_Process_2015	toll-like receptor 4 signaling pathway (GO:0034142)	0.000118744	0.00122398	JUN,FOS,DUSP6
3	20	Positive	GO_Biological_Process_2015	regulation of myeloid leukocyte differentiation (GO:0002761)	0.000122416	0.00124271	JUN,LIF,FOS
3	20	Positive	BioCarta_2016	BCR Signaling Pathway_Homo sapiens_h_bcrPathway	0.000434153	0.00124457	JUN,FOS
3	20	Positive	GO_Biological_Process_2015	regulation of mRNA catabolic process (GO:0061013)	0.000128049	0.00128049	BTG2,ZFP36
3	20	Positive	BioCarta_2016	Angiotensin II mediated activation of JNK Pathway via Pyk2 dependent signaling_Homo sapiens_h_At1rPathway	0.000522843	0.00132249	JUN,FOS
3	20	Positive	BioCarta_2016	Role of EGF Receptor Transactivation by GPCRs in Cardiac Hypertrophy_Homo sapiens_h_cardiacegfPathway	0.000492383	0.00132249	JUN,FOS
3	20	Positive	BioCarta_2016	Toll-Like Receptor Pathway_Homo sapiens_h_tollPathway	0.000554198	0.00132392	JUN,FOS
3	20	Positive	BioCarta_2016	Signal transduction through IL1R_Homo sapiens_h_il1rPathway	0.000586446	0.00132722	JUN,FOS
3	20	Positive	GO_Biological_Process_2015	peptidyl-tyrosine dephosphorylation (GO:0035335)	0.000137843	0.00135815	DUSP2,DUSP1,DUSP6
3	20	Positive	GO_Biological_Process_2015	decidualization (GO:0046697)	0.000143968	0.00135857	LIF,JUNB
3	20	Positive	GO_Biological_Process_2015	regulation of mRNA 3'-end processing (GO:0031440)	0.000143968	0.00135857	BTG2,ZFP36
3	20	Positive	GO_Biological_Process_2015	negative regulation of meiotic cell cycle (GO:0051447)	0.000143968	0.00135857	DUSP1,LIF
3	20	Positive	Reactome_2016	Signaling by Interleukins_Homo sapiens_R-HSA-449147	0.000549015	0.00149018	DUSP2,DUSP1,LIF,DUSP6
3	20	Positive	WikiPathways_2016	ESC Pluripotency Pathways_Mus musculus_WP339	0.000206847	0.0015434	JUN,LIF,FOS
3	20	Positive	GO_Biological_Process_2015	response to nutrient levels (GO:0031667)	0.000176973	0.00162428	EGR1,JUN,ZFP36,SLC25A25
3	20	Positive	GO_Biological_Process_2015	response to oxidative stress (GO:0006979)	0.000174653	0.00162428	NR4A2,JUN,DUSP1,FOS
3	20	Positive	WikiPathways_2016	Estrogen signaling pathway_Homo sapiens_WP712	0.000237352	0.00164451	JUN,FOS
3	20	Positive	GO_Biological_Process_2015	learning (GO:0007612)	0.000196582	0.00177986	JUN,BTG2,FOS
3	20	Positive	WikiPathways_2016	Physiological and Pathological Hypertrophy of the Heart_Homo sapiens_WP1528	0.000281108	0.00181783	JUN,FOS
3	20	Positive	WikiPathways_2016	Oxidative Stress_Mus musculus_WP412	0.000304351	0.00184513	FOS,JUNB
3	20	Positive	GO_Biological_Process_2015	positive regulation of mRNA processing (GO:0050685)	0.000216843	0.00186788	BTG2,ZFP36
3	20	Positive	GO_Biological_Process_2015	positive regulation of leukocyte differentiation (GO:1902107)	0.000212108	0.00186788	JUN,LIF,FOS
3	20	Positive	GO_Biological_Process_2015	cellular response to extracellular stimulus (GO:0031668)	0.000217455	0.00186788	NR4A2,JUN,FOS
3	20	Positive	GO_Biological_Process_2015	negative regulation of protein serine/threonine kinase activity (GO:0071901)	0.000212108	0.00186788	DUSP2,DUSP1,DUSP6
3	20	Positive	Reactome_2016	Gene Expression_Homo sapiens_R-HSA-74160	0.000709868	0.00188825	NR4A2,NR4A1,JUN,BTG2,ZFP36,FOS,JUNB
3	20	Positive	GO_Biological_Process_2015	regulation of metanephros development (GO:0072215)	0.000237352	0.00198284	EGR1,LIF
3	20	Positive	GO_Biological_Process_2015	cellular response to steroid hormone stimulus (GO:0071383)	0.000239716	0.00198284	NR4A2,EGR1,NR4A1
3	20	Positive	GO_Biological_Process_2015	toll-like receptor signaling pathway (GO:0002224)	0.000234018	0.00198284	JUN,FOS,DUSP6
3	20	Positive	TRANSFAC_and_JASPAR_PWMs	PLAU (human)	2.72247e-05	0.00203905	NR4A2,NR4A1,EGR1,DUSP1,FOSB,SIK1,FOS,SLC25A25
3	20	Positive	TRANSFAC_and_JASPAR_PWMs	E2F6 (human)	2.66498e-05	0.00203905	NR4A1,KLF6,JUN,FOSB,SIK1,FOS,JUNB,DUSP6
3	20	Positive	TRANSFAC_and_JASPAR_PWMs	ATF4 (human)	3.28879e-05	0.00203905	NR4A2,NR4A1,RASD1,DUSP1,FOSB,SIK1,FOS,SLC25A25
3	20	Positive	GO_Biological_Process_2015	response to light stimulus (GO:0009416)	0.000260598	0.00212928	DUSP1,SIK1,FOS,JUNB
3	20	Positive	WikiPathways_2016	BDNF signaling pathway_Homo sapiens_WP2380	0.000380907	0.00217341	EGR1,JUN,FOS
3	20	Positive	WikiPathways_2016	Insulin Signaling_Mus musculus_WP65	0.000463575	0.00230526	EGR1,JUN,FOS
3	20	Positive	WikiPathways_2016	Insulin Signaling_Homo sapiens_WP481	0.000518295	0.00230526	EGR1,JUN,FOS
3	20	Positive	WikiPathways_2016	Oxidative Stress_Homo sapiens_WP408	0.000434153	0.00230526	FOS,JUNB
3	20	Positive	WikiPathways_2016	Signaling of Hepatocyte Growth Factor Receptor_Mus musculus_WP193	0.000522843	0.00230526	JUN,FOS
3	20	Positive	WikiPathways_2016	Signaling of Hepatocyte Growth Factor Receptor_Homo sapiens_WP313	0.000522843	0.00230526	JUN,FOS
3	20	Positive	WikiPathways_2016	EGF/EGFR Signaling Pathway_Homo sapiens_WP437	0.000547143	0.00230752	JUN,FOSB,FOS
3	20	Positive	GO_Biological_Process_2015	positive regulation of mRNA metabolic process (GO:1903313)	0.000304351	0.002399	BTG2,ZFP36
3	20	Positive	GO_Biological_Process_2015	negative regulation of neuron apoptotic process (GO:0043524)	0.0003017	0.002399	NR4A2,JUN,BTG2
3	20	Positive	GO_Biological_Process_2015	response to isoquinoline alkaloid (GO:0014072)	0.000304351	0.002399	EGR1,FOSB
3	20	Positive	GO_Biological_Process_2015	transforming growth factor beta receptor signaling pathway (GO:0007179)	0.000308412	0.00240275	JUN,FOS,JUNB
3	20	Positive	WikiPathways_2016	EGFR1 Signaling Pathway_Mus musculus_WP572	0.000629056	0.00243849	JUN,DUSP1,FOS
3	20	Positive	WikiPathways_2016	Nuclear Receptors_Mus musculus_WP509	0.000619586	0.00243849	NR4A2,NR4A1
3	20	Positive	WikiPathways_2016	Nuclear Receptors_Homo sapiens_WP170	0.000653615	0.00243849	NR4A2,NR4A1
3	20	Positive	WikiPathways_2016	PDGF Pathway_Homo sapiens_WP2526	0.000688533	0.00247362	JUN,FOS
3	20	Positive	WikiPathways_2016	IL-5 Signaling Pathway_Homo sapiens_WP127	0.000724338	0.00250931	JUN,FOS
3	20	Positive	BioCarta_2016	Keratinocyte Differentiation_Homo sapiens_h_keratinocytePathway	0.00126973	0.00259993	JUN,FOS
3	20	Positive	BioCarta_2016	Mechanism of Gene Regulation by Peroxisome Proliferators via PPARa_Homo sapiens_h_pparaPathway	0.00122255	0.00259993	JUN,DUSP1
3	20	Positive	GO_Biological_Process_2015	negative regulation of intracellular signal transduction (GO:1902532)	0.000338799	0.00260914	DUSP2,DUSP1,LIF,DUSP6
3	20	Positive	BioCarta_2016	T Cell Receptor Signaling Pathway_Homo sapiens_h_tcrPathway	0.00136669	0.00264816	JUN,FOS
3	20	Positive	BioCarta_2016	MAPKinase Signaling Pathway_Homo sapiens_h_mapkPathway	0.00141646	0.00264816	JUN,FOS
3	20	Positive	WikiPathways_2016	IL-2 Signaling Pathway_Homo sapiens_WP49	0.000798599	0.00267118	JUN,FOS
3	20	Positive	Transcription_Factor_PPIs	HDAC2	0.000523113	0.00268531	JUN,FOSB,FOS,DUSP6
3	20	Positive	Transcription_Factor_PPIs	ETS2	0.000522843	0.00268531	JUN,FOS
3	20	Positive	GO_Biological_Process_2015	response to reactive oxygen species (GO:0000302)	0.000358117	0.00272179	JUN,DUSP1,FOS
3	20	Positive	GO_Biological_Process_2015	response to toxic substance (GO:0009636)	0.000365613	0.00272179	NR4A2,EGR1,FOS
3	20	Positive	GO_Biological_Process_2015	pattern recognition receptor signaling pathway (GO:0002221)	0.000365613	0.00272179	JUN,FOS,DUSP6
3	20	Positive	GO_Biological_Process_2015	innate immune response-activating signal transduction (GO:0002758)	0.000380907	0.00274417	JUN,FOS,DUSP6
3	20	Positive	GO_Biological_Process_2015	response to amphetamine (GO:0001975)	0.000379522	0.00274417	NR4A2,EGR1
3	20	Positive	GO_Biological_Process_2015	response to electrical stimulus (GO:0051602)	0.000379522	0.00274417	EGR1,BTG2
3	20	Positive	Transcription_Factor_PPIs	CTNNB1	0.000581294	0.00279748	EGR1,NR4A1,JUN,FOS
3	20	Positive	WikiPathways_2016	Integrated Pancreatic Cancer Pathway_Homo sapiens_WP2377	0.000880304	0.00284632	EGR1,JUN,JUNB
3	20	Positive	WikiPathways_2016	Circadian rythm related genes_Homo sapiens_WP3594	0.000990554	0.00285196	EGR1,JUN,SIK1
3	20	Positive	WikiPathways_2016	Aryl Hydrocarbon Receptor Pathway_Homo sapiens_WP2873	0.00095769	0.00285196	JUN,JUNB
3	20	Positive	WikiPathways_2016	Selenium metabolism/Selenoproteins_Mus musculus_WP108	0.00095769	0.00285196	JUN,FOS
3	20	Positive	WikiPathways_2016	Selenium Metabolism and Selenoproteins_Homo sapiens_WP28	0.000999655	0.00285196	JUN,FOS
3	20	Positive	WikiPathways_2016	IL-3 Signaling Pathway_Homo sapiens_WP286	0.0010862	0.00301034	JUN,FOS
3	20	Positive	Reactome_2016	Nuclear Receptor transcription pathway_Homo sapiens_R-HSA-383280	0.00117623	0.00306743	NR4A2,NR4A1
3	20	Positive	GO_Biological_Process_2015	activation of innate immune response (GO:0002218)	0.000437672	0.00311958	JUN,FOS,DUSP6
3	20	Positive	GO_Biological_Process_2015	negative regulation of neuron death (GO:1901215)	0.000472423	0.00333182	NR4A2,JUN,BTG2
3	20	Positive	Reactome_2016	SHC1 events in EGFR signaling_Homo sapiens_R-HSA-180336	0.00157501	0.00344068	DUSP2,DUSP1,DUSP6
3	20	Positive	Reactome_2016	RAF/MAP kinase cascade_Homo sapiens_R-HSA-5673001	0.00157501	0.00344068	DUSP2,DUSP1,DUSP6
3	20	Positive	Reactome_2016	FRS-mediated FGFR1 signaling_Homo sapiens_R-HSA-5654693	0.00159427	0.00344068	DUSP2,DUSP1,DUSP6
3	20	Positive	Reactome_2016	FRS-mediated FGFR3 signaling_Homo sapiens_R-HSA-5654706	0.00159427	0.00344068	DUSP2,DUSP1,DUSP6
3	20	Positive	Reactome_2016	GRB2 events in EGFR signaling_Homo sapiens_R-HSA-179812	0.00157501	0.00344068	DUSP2,DUSP1,DUSP6
3	20	Positive	Reactome_2016	FRS-mediated FGFR4 signaling_Homo sapiens_R-HSA-5654712	0.00159427	0.00344068	DUSP2,DUSP1,DUSP6
3	20	Positive	Reactome_2016	SHC1 events in ERBB4 signaling_Homo sapiens_R-HSA-1250347	0.00157501	0.00344068	DUSP2,DUSP1,DUSP6
3	20	Positive	Reactome_2016	FRS-mediated FGFR2 signaling_Homo sapiens_R-HSA-5654700	0.00159427	0.00344068	DUSP2,DUSP1,DUSP6
3	20	Positive	Reactome_2016	SOS-mediated signalling_Homo sapiens_R-HSA-112412	0.00157501	0.00344068	DUSP2,DUSP1,DUSP6
3	20	Positive	Reactome_2016	ARMS-mediated activation_Homo sapiens_R-HSA-170984	0.00165295	0.00344068	DUSP2,DUSP1,DUSP6
3	20	Positive	Reactome_2016	Frs2-mediated activation_Homo sapiens_R-HSA-170968	0.00167281	0.00344068	DUSP2,DUSP1,DUSP6
3	20	Positive	Reactome_2016	MAPK1/MAPK3 signaling_Homo sapiens_R-HSA-5684996	0.00169281	0.00344068	DUSP2,DUSP1,DUSP6
3	20	Positive	Reactome_2016	Signalling to p38 via RIT and RIN_Homo sapiens_R-HSA-187706	0.00165295	0.00344068	DUSP2,DUSP1,DUSP6
3	20	Positive	Reactome_2016	Prolonged ERK activation events_Homo sapiens_R-HSA-169893	0.00171297	0.00344068	DUSP2,DUSP1,DUSP6
3	20	Positive	Reactome_2016	Signaling by Leptin_Homo sapiens_R-HSA-2586552	0.00173328	0.00344068	DUSP2,DUSP1,DUSP6
3	20	Positive	Reactome_2016	TP53 Regulates Transcription of DNA Repair Genes_Homo sapiens_R-HSA-6796648	0.00167816	0.00344068	JUN,FOS
3	20	Positive	Reactome_2016	Signalling to RAS_Homo sapiens_R-HSA-167044	0.00179511	0.00346013	DUSP2,DUSP1,DUSP6
3	20	Positive	Reactome_2016	Interleukin receptor SHC signaling_Homo sapiens_R-HSA-912526	0.00177434	0.00346013	DUSP2,DUSP1,DUSP6
3	20	Positive	Reactome_2016	VEGFR2 mediated cell proliferation_Homo sapiens_R-HSA-5218921	0.00183708	0.00349046	DUSP2,DUSP1,DUSP6
3	20	Positive	Reactome_2016	Interleukin-2 signaling_Homo sapiens_R-HSA-451927	0.00192288	0.00359233	DUSP2,DUSP1,DUSP6
3	20	Positive	Reactome_2016	Signalling to ERKs_Homo sapiens_R-HSA-187687	0.00194472	0.00359233	DUSP2,DUSP1,DUSP6
3	20	Positive	WikiPathways_2016	RANKL/RANK Signaling Pathway_Homo sapiens_WP2018	0.00136669	0.00368246	JUN,FOS
3	20	Positive	GO_Biological_Process_2015	protein dephosphorylation (GO:0006470)	0.000527799	0.0036836	DUSP2,DUSP1,DUSP6
3	20	Positive	GO_Biological_Process_2015	regulation of mitotic cell cycle (GO:0007346)	0.000543763	0.00375589	DUSP1,SIK1,PIM3,IER3
3	20	Positive	GO_Biological_Process_2015	negative regulation of ERK1 and ERK2 cascade (GO:0070373)	0.000554198	0.00378891	LIF,DUSP6
3	20	Positive	GO_Biological_Process_2015	cellular response to transforming growth factor beta stimulus (GO:0071560)	0.000577002	0.00386592	JUN,FOS,JUNB
3	20	Positive	GO_Biological_Process_2015	response to transforming growth factor beta (GO:0071559)	0.000577002	0.00386592	JUN,FOS,JUNB
3	20	Positive	Reactome_2016	Interleukin-3, 5 and GM-CSF signaling_Homo sapiens_R-HSA-512988	0.00212501	0.0038716	DUSP2,DUSP1,DUSP6
3	20	Positive	GO_Biological_Process_2015	negative regulation of cellular carbohydrate metabolic process (GO:0010677)	0.000586446	0.00389029	SIK1,IER3
3	20	Positive	GO_Biological_Process_2015	MAPK cascade (GO:0000165)	0.000618414	0.00403032	JUN,FOS,DUSP6
3	20	Positive	GO_Biological_Process_2015	positive regulation of kidney development (GO:0090184)	0.000619586	0.00403032	EGR1,LIF
3	20	Positive	Reactome_2016	NCAM signaling for neurite out-growth_Homo sapiens_R-HSA-375165	0.00224283	0.00403103	DUSP2,DUSP1,DUSP6
3	20	Positive	GO_Biological_Process_2015	negative regulation of protein modification process (GO:0031400)	0.000632223	0.00407297	JUN,DUSP2,DUSP1,DUSP6
3	20	Positive	Transcription_Factor_PPIs	ATF3	0.00095769	0.00409679	JUN,JUNB
3	20	Positive	Transcription_Factor_PPIs	BCL3	0.00095769	0.00409679	JUN,FOS
3	20	Positive	WikiPathways_2016	Kit receptor signaling pathway_Homo sapiens_WP304	0.00157091	0.00411834	FOS,JUNB
3	20	Positive	GO_Biological_Process_2015	regulation of meiotic cell cycle (GO:0051445)	0.000653615	0.00417069	DUSP1,LIF
3	20	Positive	Transcription_Factor_PPIs	ELK1	0.0010862	0.00440198	EGR1,FOS
3	20	Positive	GO_Biological_Process_2015	response to amine (GO:0014075)	0.000724338	0.00457836	NR4A2,EGR1
3	20	Positive	Reactome_2016	IRS-mediated signalling_Homo sapiens_R-HSA-112399	0.00270046	0.00467068	DUSP2,DUSP1,DUSP6
3	20	Positive	Reactome_2016	IGF1R signaling cascade_Homo sapiens_R-HSA-2428924	0.00280943	0.00467068	DUSP2,DUSP1,DUSP6
3	20	Positive	Reactome_2016	IRS-related events triggered by IGF1R_Homo sapiens_R-HSA-2428928	0.00280943	0.00467068	DUSP2,DUSP1,DUSP6
3	20	Positive	Reactome_2016	Insulin receptor signalling cascade_Homo sapiens_R-HSA-74751	0.00278194	0.00467068	DUSP2,DUSP1,DUSP6
3	20	Positive	Reactome_2016	Signaling by Type 1 Insulin-like Growth Factor 1 Receptor (IGF1R)_Homo sapiens_R-HSA-2404192	0.00280943	0.00467068	DUSP2,DUSP1,DUSP6
3	20	Positive	Reactome_2016	Senescence-Associated Secretory Phenotype (SASP)_Homo sapiens_R-HSA-2559582	0.00265764	0.00467068	JUN,FOS
3	20	Positive	GO_Biological_Process_2015	transcription initiation from RNA polymerase II promoter (GO:0006367)	0.000815558	0.00510676	NR4A2,NR4A1,JUNB
3	20	Positive	GO_Biological_Process_2015	negative regulation of protein kinase activity (GO:0006469)	0.000841078	0.00516993	DUSP2,DUSP1,DUSP6
3	20	Positive	GO_Biological_Process_2015	negative regulation of carbohydrate metabolic process (GO:0045912)	0.000837054	0.00516993	SIK1,IER3
3	20	Positive	GO_Biological_Process_2015	positive regulation of innate immune response (GO:0045089)	0.000854026	0.0052018	JUN,FOS,DUSP6
3	20	Positive	TRANSFAC_and_JASPAR_PWMs	CREB1 (human)	0.000116817	0.00543201	NR4A2,EGR1,NR4A1,DUSP1,FOSB,SIK1,FOS,JUNB,SLC25A25,IER3
3	20	Positive	Reactome_2016	Signaling by Insulin receptor_Homo sapiens_R-HSA-74752	0.00348896	0.00572878	DUSP2,DUSP1,DUSP6
3	20	Positive	GO_Biological_Process_2015	formation of primary germ layer (GO:0001704)	0.00095769	0.00578065	DUSP2,DUSP1
3	20	Positive	GO_Biological_Process_2015	positive regulation of neuron apoptotic process (GO:0043525)	0.000999655	0.00598008	EGR1,JUN
3	20	Positive	Reactome_2016	Oxidative Stress Induced Senescence_Homo sapiens_R-HSA-2559580	0.0036884	0.0059824	JUN,FOS
3	20	Positive	GO_Biological_Process_2015	negative regulation of kinase activity (GO:0033673)	0.00101942	0.00599134	DUSP2,DUSP1,DUSP6
3	20	Positive	GO_Biological_Process_2015	signal transduction by phosphorylation (GO:0023014)	0.00101942	0.00599134	JUN,FOS,DUSP6
3	20	Positive	Reactome_2016	VEGFA-VEGFR2 Pathway_Homo sapiens_R-HSA-4420097	0.00378001	0.00605713	DUSP2,DUSP1,DUSP6
3	20	Positive	Transcription_Factor_PPIs	NR3C1	0.00165295	0.00615325	NR4A1,JUN,FOS
3	20	Positive	Transcription_Factor_PPIs	NFE2L2	0.00167816	0.00615325	JUN,FOS
3	20	Positive	Transcription_Factor_PPIs	STAT3	0.00179511	0.00628287	NR4A1,JUN,FOS
3	20	Positive	Reactome_2016	Signaling by VEGF_Homo sapiens_R-HSA-194138	0.0040509	0.00641393	DUSP2,DUSP1,DUSP6
3	20	Positive	WikiPathways_2016	Estrogen signalling_Mus musculus_WP1244	0.00252351	0.00644159	JUN,FOS
3	20	Positive	Transcription_Factor_PPIs	SPI1	0.00196114	0.00656556	JUN,FOS
3	20	Positive	GO_Biological_Process_2015	regulation of leukocyte differentiation (GO:1902105)	0.00114023	0.00664306	JUN,LIF,FOS
3	20	Positive	WikiPathways_2016	PluriNetWork_Mus musculus_WP1763	0.00270046	0.00671654	LIF,PIM3,FOS
3	20	Positive	Transcription_Factor_PPIs	SP1	0.00217166	0.00696742	EGR1,JUN,KLF6
3	20	Positive	GO_Biological_Process_2015	regulation of kidney development (GO:0090183)	0.00122255	0.00706128	EGR1,LIF
3	20	Positive	GO_Biological_Process_2015	DNA-templated transcription, initiation (GO:0006352)	0.00130352	0.0074646	NR4A2,NR4A1,JUNB
3	20	Positive	Reactome_2016	Transcriptional Regulation by TP53_Homo sapiens_R-HSA-3700989	0.00477932	0.00747822	JUN,BTG2,FOS
3	20	Positive	GO_Biological_Process_2015	positive regulation of neuron death (GO:1901216)	0.00136669	0.00776001	EGR1,JUN
3	20	Positive	GO_Biological_Process_2015	negative regulation of hormone secretion (GO:0046888)	0.00146709	0.00826006	LIF,PIM3
3	20	Positive	WikiPathways_2016	TCR Signaling Pathway_Homo sapiens_WP69	0.00360949	0.00875302	JUN,FOS
3	20	Positive	GO_Biological_Process_2015	steroid hormone mediated signaling pathway (GO:0043401)	0.00157091	0.00877093	NR4A2,NR4A1
3	20	Positive	BioCarta_2016	FOSB gene expression and drug abuse_Homo sapiens_h_fosbPathway	0.00499051	0.00894133	FOSB
3	20	Positive	TRANSFAC_and_JASPAR_PWMs	TCFAP2A (human)	0.000241015	0.00896576	EGR1,NR4A1,KLF6,RASD1,SIK1,FOS,JUNB
3	20	Positive	WikiPathways_2016	Apoptosis Modulation and Signaling_Homo sapiens_WP1772	0.00384862	0.00910527	JUN,FOS
3	20	Positive	KEGG_2016	Cocaine addiction_Homo sapiens_hsa05030	0.0010862	0.00923273	JUN,FOSB
3	20	Positive	Reactome_2016	PI3K events in ERBB4 signaling_Homo sapiens_R-HSA-1250342	0.00652605	0.00953807	NR4A1,IER3
3	20	Positive	Reactome_2016	PI-3K cascade:FGFR1_Homo sapiens_R-HSA-5654689	0.00652605	0.00953807	NR4A1,IER3
3	20	Positive	Reactome_2016	PI-3K cascade:FGFR2_Homo sapiens_R-HSA-5654695	0.00652605	0.00953807	NR4A1,IER3
3	20	Positive	Reactome_2016	PIP3 activates AKT signaling_Homo sapiens_R-HSA-1257604	0.00652605	0.00953807	NR4A1,IER3
3	20	Positive	Reactome_2016	PI-3K cascade:FGFR4_Homo sapiens_R-HSA-5654720	0.00652605	0.00953807	NR4A1,IER3
3	20	Positive	Reactome_2016	PI-3K cascade:FGFR3_Homo sapiens_R-HSA-5654710	0.00652605	0.00953807	NR4A1,IER3
3	20	Positive	Transcription_Factor_PPIs	TP53	0.00312403	0.00962201	EGR1,NR4A1,KLF6,BTG2
3	20	Positive	WikiPathways_2016	IL-6 signaling Pathway_Mus musculus_WP387	0.00417867	0.00965074	JUN,FOS
3	20	Positive	Reactome_2016	PI3K/AKT activation_Homo sapiens_R-HSA-198203	0.00684003	0.00978198	NR4A1,IER3
3	20	Positive	Reactome_2016	GAB1 signalosome_Homo sapiens_R-HSA-180292	0.00684003	0.00978198	NR4A1,IER3
3	20	Positive	Reactome_2016	Developmental Biology_Homo sapiens_R-HSA-1266738	0.00693541	0.00981286	JUN,DUSP2,DUSP1,DUSP6
3	20	Positive	GO_Biological_Process_2015	positive regulation of endothelial cell proliferation (GO:0001938)	0.00178881	0.00990498	NR4A1,JUN
3	20	Positive	BioCarta_2016	D4-GDI Signaling Pathway_Homo sapiens_h_d4gdiPathway	0.00598577	0.0102955	JUN
3	20	Positive	WikiPathways_2016	Toll-like Receptor Signaling Pathway_Homo sapiens_WP75	0.00460912	0.0103973	JUN,FOS
3	20	Positive	GO_Biological_Process_2015	associative learning (GO:0008306)	0.00190285	0.0104501	BTG2,FOS
3	20	Positive	GO_Biological_Process_2015	regulation of innate immune response (GO:0045088)	0.00196671	0.0106266	JUN,FOS,DUSP6
3	20	Positive	GO_Biological_Process_2015	response to ammonium ion (GO:0060359)	0.00196114	0.0106266	EGR1,FOSB
3	20	Positive	Reactome_2016	Signal Transduction_Homo sapiens_R-HSA-162582	0.00771524	0.0108013	NR4A1,JUN,DUSP2,DUSP1,JUNB,DUSP6,IER3
3	20	Positive	GO_Biological_Process_2015	regulation of mRNA processing (GO:0050684)	0.00214106	0.0114761	BTG2,ZFP36
3	20	Positive	Reactome_2016	Gastrin-CREB signalling pathway via PKC and MAPK_Homo sapiens_R-HSA-881907	0.00868132	0.0120273	DUSP2,DUSP1,DUSP6
3	20	Positive	Reactome_2016	AKT phosphorylates targets in the nucleus_Homo sapiens_R-HSA-198693	0.00896587	0.0122934	NR4A1
3	20	Positive	GO_Biological_Process_2015	negative regulation of translation (GO:0017148)	0.00232853	0.0123819	BTG2,ZFP36
3	20	Positive	GO_Biological_Process_2015	positive regulation of defense response (GO:0031349)	0.0023895	0.012606	JUN,FOS,DUSP6
3	20	Positive	KEGG_2016	Colorectal cancer_Homo sapiens_hsa05210	0.00173306	0.0126266	JUN,FOS
3	20	Positive	GO_Biological_Process_2015	regulation of MAP kinase activity (GO:0043405)	0.00241451	0.0126384	DUSP2,DUSP1,DUSP6
3	20	Positive	KEGG_2016	B cell receptor signaling pathway_Homo sapiens_hsa04662	0.00239269	0.0126676	JUN,FOS
3	20	Positive	KEGG_2016	Aldosterone synthesis and secretion_Homo sapiens_hsa04925	0.0029358	0.0126676	NR4A2,NR4A1
3	20	Positive	KEGG_2016	Leishmaniasis_Homo sapiens_hsa05140	0.00239269	0.0126676	JUN,FOS
3	20	Positive	KEGG_2016	AGE-RAGE signaling pathway in diabetic complications_Homo sapiens_hsa04933	0.00452145	0.0126676	EGR1,JUN
3	20	Positive	KEGG_2016	Pertussis_Homo sapiens_hsa05133	0.00252351	0.0126676	JUN,FOS
3	20	Positive	KEGG_2016	Circadian entrainment_Homo sapiens_hsa04713	0.00401205	0.0126676	RASD1,FOS
3	20	Positive	KEGG_2016	Estrogen signaling pathway_Homo sapiens_hsa04915	0.00434847	0.0126676	JUN,FOS
3	20	Positive	KEGG_2016	Choline metabolism in cancer_Homo sapiens_hsa05231	0.00452145	0.0126676	JUN,FOS
3	20	Positive	KEGG_2016	Rheumatoid arthritis_Homo sapiens_hsa05323	0.00360949	0.0126676	JUN,FOS
3	20	Positive	KEGG_2016	Salmonella infection_Homo sapiens_hsa05132	0.00330195	0.0126676	JUN,FOS
3	20	Positive	KEGG_2016	T cell receptor signaling pathway_Homo sapiens_hsa04660	0.00478683	0.0126676	JUN,FOS
3	20	Positive	KEGG_2016	Toll-like receptor signaling pathway_Homo sapiens_hsa04620	0.00496767	0.0126676	JUN,FOS
3	20	Positive	KEGG_2016	Chagas disease (American trypanosomiasis)_Homo sapiens_hsa05142	0.00478683	0.0126676	JUN,FOS
3	20	Positive	GO_Biological_Process_2015	dephosphorylation (GO:0016311)	0.00254201	0.0132027	DUSP2,DUSP1,DUSP6
3	20	Positive	GO_Biological_Process_2015	regulation of mRNA metabolic process (GO:1903311)	0.00259016	0.0133493	BTG2,ZFP36
3	20	Positive	Transcription_Factor_PPIs	ETS1	0.00460912	0.0136501	JUN,FOS
3	20	Positive	GO_Biological_Process_2015	negative regulation of transferase activity (GO:0051348)	0.00270046	0.0138115	DUSP2,DUSP1,DUSP6
3	20	Positive	TargetScan_microRNA	AACATTC,MIR-409-3P	0.000380907	0.0144081	NR4A2,JUN,FOSB
3	20	Positive	TargetScan_microRNA	GAGCTGG,MIR-337	0.000547143	0.0144081	BTG2,FOS,JUNB
3	20	Positive	TargetScan_microRNA	GTGACTT,MIR-224	0.000499618	0.0144081	NR4A2,NR4A1,FOSB
3	20	Positive	Transcription_Factor_PPIs	CCND1	0.00515165	0.0144232	JUN,FOS
3	20	Positive	Transcription_Factor_PPIs	VDR	0.0052448	0.0144232	JUN,FOS
3	20	Positive	GO_Biological_Process_2015	cellular response to organic cyclic compound (GO:0071407)	0.00289292	0.0146838	NR4A2,EGR1,NR4A1
3	20	Positive	BioCarta_2016	BTG family proteins and cell cycle regulation_Homo sapiens_h_btg2Pathway	0.00896587	0.0148282	BTG2
3	20	Positive	Reactome_2016	Cellular Senescence_Homo sapiens_R-HSA-2559583	0.011126	0.0150996	JUN,FOS
3	20	Positive	Reactome_2016	Role of LAT2/NTAL/LAB on calcium mobilization_Homo sapiens_R-HSA-2730905	0.0112584	0.0151249	NR4A1,IER3
3	20	Positive	GO_Biological_Process_2015	Fc-epsilon receptor signaling pathway (GO:0038095)	0.00300662	0.0151461	NR4A1,JUN,FOS
3	20	Positive	GO_Biological_Process_2015	myeloid leukocyte differentiation (GO:0002573)	0.00307981	0.0153991	JUN,JUNB
3	20	Positive	Transcription_Factor_PPIs	SMARCB1	0.00591858	0.0157149	JUN,FOS
3	20	Positive	WikiPathways_2016	Adipogenesis genes_Mus musculus_WP447	0.00716081	0.0157863	KLF6,LIF
3	20	Positive	Reactome_2016	ERKs are inactivated_Homo sapiens_R-HSA-202670	0.0119375	0.0158769	DUSP6
3	20	Positive	WikiPathways_2016	Adipogenesis_Homo sapiens_WP236	0.00737841	0.0159046	KLF6,LIF
3	20	Positive	GO_Biological_Process_2015	female pregnancy (GO:0007565)	0.00322709	0.0160159	FOSB,FOS
3	20	Positive	Transcription_Factor_PPIs	YY1	0.00632051	0.0162226	FOS,JUNB
3	20	Positive	GO_Biological_Process_2015	regulation of endothelial cell proliferation (GO:0001936)	0.0034541	0.0170165	NR4A1,JUN
3	20	Positive	Transcription_Factor_PPIs	HIF1A	0.00694621	0.0172535	NR4A1,JUN
3	20	Positive	GO_Biological_Process_2015	negative regulation of inflammatory response (GO:0050728)	0.00353139	0.0172703	ZFP36,IER3
3	20	Positive	GO_Biological_Process_2015	cellular response to lipid (GO:0071396)	0.00361654	0.0175585	NR4A2,EGR1,NR4A1
3	20	Positive	WikiPathways_2016	Regulation of toll-like receptor signaling pathway_Homo sapiens_WP1449	0.00862828	0.0181944	JUN,FOS
3	20	Positive	Reactome_2016	Axon guidance_Homo sapiens_R-HSA-422475	0.0139673	0.0183925	DUSP2,DUSP1,DUSP6
3	20	Positive	GO_Biological_Process_2015	hormone-mediated signaling pathway (GO:0009755)	0.00384862	0.0185509	NR4A2,NR4A1
3	20	Positive	BioCarta_2016	IL 3 signaling pathway_Homo sapiens_h_il3Pathway	0.0119375	0.0190115	FOS
3	20	Positive	GO_Biological_Process_2015	gene expression (GO:0010467)	0.00398371	0.0190643	NR4A2,NR4A1,ZFP36,JUNB
3	20	Positive	GO_Biological_Process_2015	response to hydrogen peroxide (GO:0042542)	0.00401205	0.0190643	JUN,DUSP1
3	20	Positive	BioCarta_2016	The 4-1BB-dependent immune response_Homo sapiens_h_41bbPathway	0.0129261	0.0191663	JUN
3	20	Positive	BioCarta_2016	Erythropoietin mediated neuroprotection through NF-kB_Homo sapiens_h_eponfkbPathway	0.0129261	0.0191663	JUN
3	20	Positive	BioCarta_2016	Phosphorylation of MEK1 by cdk5/p35 down regulates the MAP kinase pathway_Homo sapiens_h_cdk5Pathway	0.0139139	0.0199432	EGR1
3	20	Positive	Transcription_Factor_PPIs	RXRA	0.00839439	0.020199	NR4A2,NR4A1
3	20	Positive	Reactome_2016	Downstream signaling events of B Cell Receptor (BCR)_Homo sapiens_R-HSA-1168372	0.015549	0.0202747	NR4A1,IER3
3	20	Positive	WikiPathways_2016	Myometrial Relaxation and Contraction Pathways_Mus musculus_WP385	0.00984131	0.0203108	JUN,FOS
3	20	Positive	Transcription_Factor_PPIs	CEBPB	0.00874631	0.0204081	EGR1,JUNB
3	20	Positive	BioCarta_2016	IL12 and Stat4 Dependent Signaling Pathway in Th1 Development_Homo sapiens_h_IL12Pathway	0.0149006	0.0206686	JUN
3	20	Positive	KEGG_2016	Apoptosis_Homo sapiens_hsa04210	0.00851097	0.0206695	JUN,FOS
3	20	Positive	BioCarta_2016	Hypoxia-Inducible Factor in the Cardiovascular System_Homo sapiens_h_hifPathway	0.0158865	0.0207006	JUN
3	20	Positive	BioCarta_2016	Bone Remodeling_Homo sapiens_h_ranklPathway	0.0158865	0.0207006	FOS
3	20	Positive	GO_Biological_Process_2015	regulation of sequence-specific DNA binding transcription factor activity (GO:0051090)	0.00440588	0.0207883	JUN,SIK1,FOS
3	20	Positive	WikiPathways_2016	Myometrial Relaxation and Contraction Pathways_Homo sapiens_WP289	0.0104748	0.0211678	JUN,FOS
3	20	Positive	KEGG_2016	Hepatitis B_Homo sapiens_hsa05161	0.00922575	0.021387	JUN,FOS
3	20	Positive	WikiPathways_2016	SIDS Susceptibility Pathways_Homo sapiens_WP706	0.0109944	0.0217643	EGR1,JUN
3	20	Positive	Reactome_2016	Tristetraprolin (TTP, ZFP36) binds and destabilizes mRNA_Homo sapiens_R-HSA-450513	0.0168714	0.0217854	ZFP36
3	20	Positive	BioCarta_2016	ATM Signaling Pathway_Homo sapiens_h_atmPathway	0.0178553	0.0225818	JUN
3	20	Positive	GO_Biological_Process_2015	Fc receptor signaling pathway (GO:0038093)	0.00493392	0.0231135	NR4A1,JUN,FOS
3	20	Positive	GO_Biological_Process_2015	response to starvation (GO:0042594)	0.00496767	0.0231135	JUN,ZFP36
3	20	Positive	BioCarta_2016	GATA3 participate in activating the Th2 cytokine genes expression_Homo sapiens_h_GATA3pathway	0.0188384	0.0231443	JUNB
3	20	Positive	WikiPathways_2016	MFAP5-mediated ovarian cancer cell motility and invasiveness_Homo sapiens_WP3301	0.0119375	0.0231587	JUN
3	20	Positive	KEGG_2016	Oxytocin signaling pathway_Homo sapiens_hsa04921	0.0107332	0.0237996	JUN,FOS
3	20	Positive	WikiPathways_2016	Estrogen Receptor Pathway_Homo sapiens_WP2881	0.0129261	0.0241122	JUN
3	20	Positive	WikiPathways_2016	Serotonin and anxiety-related events_Mus musculus_WP2140	0.0129261	0.0241122	FOS
3	20	Positive	TRANSFAC_and_JASPAR_PWMs	RELA (mouse)	0.000777972	0.0241171	NR4A2,EGR1,DUSP2,RASD1,SIK1,SLC25A25,IER3
3	20	Positive	GO_Biological_Process_2015	negative regulation of transport (GO:0051051)	0.00529285	0.0244566	LIF,PIM3,IER3
3	20	Positive	GO_Biological_Process_2015	response to peptide hormone (GO:0043434)	0.00541593	0.0247647	EGR1,BTG2,JUNB
3	20	Positive	GO_Biological_Process_2015	response to alkaloid (GO:0043279)	0.00543345	0.0247647	EGR1,FOSB
3	20	Positive	Transcription_Factor_PPIs	TBP	0.0109944	0.024899	JUN,FOS
3	20	Positive	TargetScan_microRNA	TGAATGT,MIR-181A,MIR-181B,MIR-181C,MIR-181D	0.0012718	0.0250039	KLF6,LIF,FOS,SLC25A25
3	20	Positive	TargetScan_microRNA	TGGTGCT,MIR-29A,MIR-29B,MIR-29C	0.00158253	0.0250039	DUSP2,ZFP36,LIF,FOS
3	20	Positive	Reactome_2016	IL-6-type cytokine receptor ligand interactions_Homo sapiens_R-HSA-6788467	0.0198205	0.0253473	LIF
3	20	Positive	TargetScan_microRNA	GTACTGT,MIR-101	0.00203361	0.025494	DUSP1,FOS,JUNB
3	20	Positive	TargetScan_microRNA	TATTATA,MIR-374	0.00272745	0.025494	NR4A2,FOSB,DUSP6
3	20	Positive	TargetScan_microRNA	ACTTTAT,MIR-142-5P	0.00283709	0.025494	ZFP36,DUSP2,FOS
3	20	Positive	TargetScan_microRNA	ACATTCC,MIR-1,MIR-206	0.00318229	0.025494	NR4A2,FOSB,SLC25A25
3	20	Positive	TargetScan_microRNA	CAGGGTC,MIR-504	0.00322709	0.025494	LIF,IER2
3	20	Positive	Reactome_2016	ERK/MAPK targets_Homo sapiens_R-HSA-198753	0.0208016	0.0261001	DUSP6
3	20	Positive	Reactome_2016	TP53 regulates transcription of additional cell cycle genes whose exact role in the p53 pathway remain uncertain_Homo sapiens_R-HSA-6804115	0.0208016	0.0261001	BTG2
3	20	Positive	GO_Biological_Process_2015	leukocyte activation (GO:0045321)	0.00579553	0.0262365	EGR1,KLF6,JUN
3	20	Positive	BioCarta_2016	TNF/Stress Related Signaling_Homo sapiens_h_stressPathway	0.0227611	0.0271869	JUN
3	20	Positive	Transcription_Factor_PPIs	TAF1	0.012481	0.0274581	JUN,FOS
3	20	Positive	TargetScan_microRNA	CAATGCA,MIR-33	0.00384862	0.0276401	NR4A2,SLC25A25
3	20	Positive	Reactome_2016	Signaling by the B Cell Receptor (BCR)_Homo sapiens_R-HSA-983705	0.0223672	0.0278023	NR4A1,IER3
3	20	Positive	GO_Biological_Process_2015	response to peptide (GO:1901652)	0.00628086	0.0282316	EGR1,BTG2,JUNB
3	20	Positive	GO_Biological_Process_2015	negative regulation of defense response (GO:0031348)	0.00632051	0.0282316	ZFP36,IER3
3	20	Positive	GO_Biological_Process_2015	neuron development (GO:0048666)	0.0064229	0.0283115	BTG2,LIF
3	20	Positive	GO_Biological_Process_2015	multi-multicellular organism process (GO:0044706)	0.0064229	0.0283115	FOSB,FOS
3	20	Positive	Reactome_2016	Nuclear Events (kinase and transcription factor activation)_Homo sapiens_R-HSA-198725	0.0237395	0.0292348	DUSP6
3	20	Positive	OMIM_Disease	prostate_cancer	0.0295902	0.0295902	KLF6
3	20	Positive	OMIM_Disease	parkinson_disease	0.0217819	0.0295902	NR4A2
3	20	Positive	OMIM_Disease	gastric_cancer	0.0109479	0.0295902	KLF6
3	20	Positive	Transcription_Factor_PPIs	ELK4	0.0139139	0.0297602	FOS
3	20	Positive	BioCarta_2016	Links between Pyk2 and Map Kinases_Homo sapiens_h_pyk2Pathway	0.0256934	0.02986	JUN
3	20	Positive	Reactome_2016	Constitutive Signaling by AKT1 E17K in Cancer_Homo sapiens_R-HSA-5674400	0.0247169	0.0301592	NR4A1
3	20	Positive	TRANSFAC_and_JASPAR_PWMs	TFAP2A (human)	0.0011479	0.0305014	NR4A2,NR4A1,JUN,RASD1,DUSP1,SIK1,PIM3,FOS,JUNB,DUSP6
3	20	Positive	KEGG_2016	Herpes simplex infection_Homo sapiens_hsa05168	0.0144933	0.0307983	JUN,FOS
3	20	Positive	WikiPathways_2016	Serotonin and anxiety_Mus musculus_WP2141	0.0168714	0.0308778	FOS
3	20	Positive	GO_Biological_Process_2015	circadian rhythm (GO:0007623)	0.00705313	0.0308863	EGR1,JUN
3	20	Positive	Transcription_Factor_PPIs	DACH1	0.0149006	0.0310094	JUN
3	20	Positive	BioCarta_2016	The information-processing pathway at the IFN-beta enhancer_Homo sapiens_h_pcafpathway	0.0286174	0.0315525	JUN
3	20	Positive	BioCarta_2016	NFkB activation by Nontypeable Hemophilus influenzae_Homo sapiens_h_nthiPathway	0.0286174	0.0315525	DUSP1
3	20	Positive	BioCarta_2016	Role of MEF2D in T-cell Apoptosis_Homo sapiens_h_mef2dPathway	0.0295902	0.0318094	NR4A1
3	20	Positive	Reactome_2016	Interleukin-6 family signaling_Homo sapiens_R-HSA-6783589	0.026669	0.0322453	LIF
3	20	Positive	GO_Biological_Process_2015	regulation of protein serine/threonine kinase activity (GO:0071900)	0.00782926	0.032377	DUSP2,DUSP1,DUSP6
3	20	Positive	GO_Biological_Process_2015	negative regulation of secretion by cell (GO:1903531)	0.00793544	0.032377	LIF,PIM3
3	20	Positive	GO_Biological_Process_2015	positive regulation of glomerulus development (GO:0090193)	0.00797345	0.032377	EGR1
3	20	Positive	GO_Biological_Process_2015	lung lobe morphogenesis (GO:0060463)	0.00797345	0.032377	LIF
3	20	Positive	GO_Biological_Process_2015	cellular response to follicle-stimulating hormone stimulus (GO:0071372)	0.00797345	0.032377	EGR1
3	20	Positive	GO_Biological_Process_2015	response to dietary excess (GO:0002021)	0.00797345	0.032377	SLC25A25
3	20	Positive	GO_Biological_Process_2015	regulation of mesenchymal to epithelial transition involved in metanephros morphogenesis (GO:0003339)	0.00797345	0.032377	LIF
3	20	Positive	GO_Biological_Process_2015	regulation of metanephric nephron tubule epithelial cell differentiation (GO:0072307)	0.00797345	0.032377	LIF
3	20	Positive	GO_Biological_Process_2015	embryonic process involved in female pregnancy (GO:0060136)	0.00797345	0.032377	JUNB
3	20	Positive	GO_Biological_Process_2015	muscle organ morphogenesis (GO:0048644)	0.00797345	0.032377	LIF
3	20	Positive	GO_Biological_Process_2015	endothelial cell chemotaxis (GO:0035767)	0.00797345	0.032377	NR4A1
3	20	Positive	GO_Biological_Process_2015	RNA destabilization (GO:0050779)	0.00797345	0.032377	ZFP36
3	20	Positive	GO_Biological_Process_2015	regulation of cellular carbohydrate metabolic process (GO:0010675)	0.00816345	0.0327515	SIK1,IER3
3	20	Positive	GO_Biological_Process_2015	neuron projection development (GO:0031175)	0.00816345	0.0327515	JUN,BTG2
3	20	Positive	Transcription_Factor_PPIs	STAT1	0.0161668	0.032759	JUN,FOS
3	20	Positive	Transcription_Factor_PPIs	FOS	0.016637	0.0328474	JUN,JUNB
3	20	Positive	GO_Biological_Process_2015	negative regulation of response to wounding (GO:1903035)	0.00827855	0.0330157	ZFP36,IER3
3	20	Positive	GO_Biological_Process_2015	negative regulation of cell cycle (GO:0045786)	0.00857193	0.0332578	DUSP1,LIF,IER3
3	20	Positive	GO_Biological_Process_2015	positive regulation of epithelial cell proliferation (GO:0050679)	0.00898458	0.0332578	NR4A1,JUN
3	20	Positive	GO_Biological_Process_2015	multi-organism reproductive process (GO:0044703)	0.00851097	0.0332578	FOSB,FOS
3	20	Positive	GO_Biological_Process_2015	positive regulation of tyrosine phosphorylation of Stat1 protein (GO:0042511)	0.00896587	0.0332578	LIF
3	20	Positive	GO_Biological_Process_2015	lung vasculature development (GO:0060426)	0.00896587	0.0332578	LIF
3	20	Positive	GO_Biological_Process_2015	positive regulation of astrocyte differentiation (GO:0048711)	0.00896587	0.0332578	LIF
3	20	Positive	GO_Biological_Process_2015	tyrosine phosphorylation of STAT protein (GO:0007260)	0.00896587	0.0332578	LIF
3	20	Positive	GO_Biological_Process_2015	response to nitrosative stress (GO:0051409)	0.00896587	0.0332578	DUSP6
3	20	Positive	GO_Biological_Process_2015	response to gravity (GO:0009629)	0.00896587	0.0332578	FOS
3	20	Positive	GO_Biological_Process_2015	peptidyl-threonine dephosphorylation (GO:0035970)	0.00896587	0.0332578	DUSP1
3	20	Positive	GO_Biological_Process_2015	negative regulation of translation, ncRNA-mediated (GO:0040033)	0.00896587	0.0332578	ZFP36
3	20	Positive	GO_Biological_Process_2015	regulation of translation, ncRNA-mediated (GO:0045974)	0.00896587	0.0332578	ZFP36
3	20	Positive	GO_Biological_Process_2015	negative regulation of translation involved in gene silencing by miRNA (GO:0035278)	0.00896587	0.0332578	ZFP36
3	20	Positive	GO_Biological_Process_2015	immune response-activating signal transduction (GO:0002757)	0.00912718	0.0334165	JUN,FOS,DUSP6
3	20	Positive	GO_Biological_Process_2015	regulation of carbohydrate metabolic process (GO:0006109)	0.0091048	0.0334165	SIK1,IER3
3	20	Positive	WikiPathways_2016	Serotonin Receptor 4/6/7 and NR3C Signaling_Homo sapiens_WP734	0.0188384	0.0338393	EGR1
3	20	Positive	KEGG_2016	cAMP signaling pathway_Homo sapiens_hsa04024	0.016637	0.0339395	JUN,FOS
3	20	Positive	GO_Biological_Process_2015	immune response-regulating cell surface receptor signaling pathway (GO:0002768)	0.00935511	0.0340648	NR4A1,JUN,FOS
3	20	Positive	GO_Biological_Process_2015	cellular response to oxidative stress (GO:0034599)	0.00946981	0.0342961	NR4A2,FOS
3	20	Positive	GO_Biological_Process_2015	negative regulation of secretion (GO:0051048)	0.00996658	0.034599	LIF,PIM3
3	20	Positive	GO_Biological_Process_2015	negative regulation of gluconeogenesis (GO:0045721)	0.00995735	0.034599	SIK1
3	20	Positive	GO_Biological_Process_2015	regulation of cell proliferation involved in kidney development (GO:1901722)	0.00995735	0.034599	EGR1
3	20	Positive	GO_Biological_Process_2015	negative regulation of protein autophosphorylation (GO:0031953)	0.00995735	0.034599	JUN
3	20	Positive	GO_Biological_Process_2015	regulation of mitotic cell cycle spindle assembly checkpoint (GO:0090266)	0.00995735	0.034599	DUSP1
3	20	Positive	GO_Biological_Process_2015	sleep (GO:0030431)	0.00995735	0.034599	FOS
3	20	Positive	GO_Biological_Process_2015	regulation of mitotic spindle checkpoint (GO:1903504)	0.00995735	0.034599	DUSP1
3	20	Positive	GO_Biological_Process_2015	response to insecticide (GO:0017085)	0.00995735	0.034599	NR4A2
3	20	Positive	GO_Biological_Process_2015	myeloid cell differentiation (GO:0030099)	0.0102193	0.0352933	JUN,JUNB
3	20	Positive	TRANSFAC_and_JASPAR_PWMs	TEAD4 (human)	0.00161673	0.0359025	BTG2,JUN,SIK1,FOS,JUNB,SLC25A25
3	20	Positive	TRANSFAC_and_JASPAR_PWMs	ZBTB7A (human)	0.00173722	0.0359025	EGR1,KLF6,FOSB,SIK1,FOS,JUNB
3	20	Positive	GO_Biological_Process_2015	cell proliferation involved in kidney development (GO:0072111)	0.0109479	0.036493	EGR1
3	20	Positive	GO_Biological_Process_2015	positive regulation of macrophage differentiation (GO:0045651)	0.0109479	0.036493	LIF
3	20	Positive	GO_Biological_Process_2015	dopamine biosynthetic process (GO:0042416)	0.0109479	0.036493	NR4A2
3	20	Positive	GO_Biological_Process_2015	response to follicle-stimulating hormone (GO:0032354)	0.0109479	0.036493	EGR1
3	20	Positive	GO_Biological_Process_2015	mitotic cell cycle arrest (GO:0071850)	0.0109479	0.036493	DUSP1
3	20	Positive	GO_Biological_Process_2015	positive regulation by host of viral transcription (GO:0043923)	0.0109479	0.036493	JUN
3	20	Positive	GO_Biological_Process_2015	negative regulation of meiosis (GO:0045835)	0.0109479	0.036493	LIF
3	20	Positive	GO_Biological_Process_2015	regulation of ERK1 and ERK2 cascade (GO:0070372)	0.011126	0.0369031	LIF,DUSP6
3	20	Positive	Reactome_2016	SMAD2/SMAD3:SMAD4 heterotrimer regulates transcription_Homo sapiens_R-HSA-2173796	0.031533	0.0377828	JUNB
3	20	Positive	GO_Biological_Process_2015	regulation of cell cycle process (GO:0010564)	0.0116235	0.0380863	DUSP1,LIF,IER3
3	20	Positive	GO_Biological_Process_2015	microglial cell activation (GO:0001774)	0.0119375	0.0380863	JUN
3	20	Positive	GO_Biological_Process_2015	regulation of glomerulus development (GO:0090192)	0.0119375	0.0380863	EGR1
3	20	Positive	GO_Biological_Process_2015	negative regulation by host of viral transcription (GO:0043922)	0.0119375	0.0380863	JUN
3	20	Positive	GO_Biological_Process_2015	regulation of monocyte differentiation (GO:0045655)	0.0119375	0.0380863	JUN
3	20	Positive	GO_Biological_Process_2015	3'-UTR-mediated mRNA stabilization (GO:0070935)	0.0119375	0.0380863	ZFP36
3	20	Positive	GO_Biological_Process_2015	interleukin-1-mediated signaling pathway (GO:0070498)	0.0119375	0.0380863	EGR1
3	20	Positive	GO_Biological_Process_2015	trophoblast giant cell differentiation (GO:0060707)	0.0119375	0.0380863	LIF
3	20	Positive	GO_Biological_Process_2015	activation of immune response (GO:0002253)	0.0120189	0.0381643	JUN,FOS,DUSP6
3	20	Positive	Transcription_Factor_PPIs	SMARCA4	0.0199199	0.0383457	NR4A2,JUNB
3	20	Positive	GO_Biological_Process_2015	macromolecule methylation (GO:0043414)	0.0122044	0.0385706	BTG2,FOS
3	20	Positive	GO_Biological_Process_2015	protein autophosphorylation (GO:0046777)	0.0123424	0.0388234	SIK1,PIM3
3	20	Positive	GO_Biological_Process_2015	lymphocyte differentiation (GO:0030098)	0.0126203	0.0395121	EGR1,KLF6
3	20	Positive	GO_Biological_Process_2015	regulation of tyrosine phosphorylation of Stat1 protein (GO:0042510)	0.0129261	0.0399102	LIF
3	20	Positive	GO_Biological_Process_2015	cellular response to antibiotic (GO:0071236)	0.0129261	0.0399102	EGR1
3	20	Positive	GO_Biological_Process_2015	negative regulation of systemic arterial blood pressure (GO:0003085)	0.0129261	0.0399102	IER3
3	20	Positive	GO_Biological_Process_2015	regulation of nephron tubule epithelial cell differentiation (GO:0072182)	0.0139139	0.0421823	LIF
3	20	Positive	GO_Biological_Process_2015	dopaminergic neuron differentiation (GO:0071542)	0.0139139	0.0421823	NR4A2
3	20	Positive	GO_Biological_Process_2015	cellular response to gamma radiation (GO:0071480)	0.0139139	0.0421823	EGR1
3	20	Positive	GO_Biological_Process_2015	mitotic G2 DNA damage checkpoint (GO:0007095)	0.0139139	0.0421823	IER3
3	20	Positive	Transcription_Factor_PPIs	ATF2	0.0230885	0.0433613	JUN,FOS
3	20	Positive	TargetScan_microRNA	ACTGTAG,MIR-139	0.00662995	0.0436472	JUN,FOS
3	20	Positive	GO_Biological_Process_2015	intracellular receptor signaling pathway (GO:0030522)	0.0146421	0.0439798	NR4A2,NR4A1
3	20	Positive	GO_Biological_Process_2015	cell migration involved in sprouting angiogenesis (GO:0002042)	0.0149006	0.0439798	NR4A1
3	20	Positive	GO_Biological_Process_2015	regulation of dopamine metabolic process (GO:0042053)	0.0149006	0.0439798	NR4A2
3	20	Positive	GO_Biological_Process_2015	response to food (GO:0032094)	0.0149006	0.0439798	SLC25A25
3	20	Positive	GO_Biological_Process_2015	regulation of catecholamine metabolic process (GO:0042069)	0.0149006	0.0439798	NR4A2
3	20	Positive	GO_Biological_Process_2015	regulation of spindle checkpoint (GO:0090231)	0.0149006	0.0439798	DUSP1
3	20	Positive	Transcription_Factor_PPIs	SMAD4	0.0245599	0.0442606	JUN,JUNB
3	20	Positive	Transcription_Factor_PPIs	USF2	0.0247169	0.0442606	FOS
3	20	Positive	TRANSFAC_and_JASPAR_PWMs	REPIN1 (human)	0.00243019	0.0446279	BTG2,KLF6,PIM3,JUNB,DUSP6,SLC25A25
3	20	Positive	TRANSFAC_and_JASPAR_PWMs	MIB2 (human)	0.00263929	0.0446279	KLF6,JUN,PIM3,FOS,JUNB,SLC25A25
3	20	Positive	BioCarta_2016	NFAT and Hypertrophy of the heart_Homo sapiens_h_nfatPathway	0.0431125	0.0452155	LIF
3	20	Positive	GO_Biological_Process_2015	regulation of epithelial cell differentiation involved in kidney development (GO:2000696)	0.0158865	0.0460776	LIF
3	20	Positive	GO_Biological_Process_2015	dentate gyrus development (GO:0021542)	0.0158865	0.0460776	BTG2
3	20	Positive	GO_Biological_Process_2015	axon regeneration (GO:0031103)	0.0158865	0.0460776	JUN
3	20	Positive	GO_Biological_Process_2015	regulation of triglyceride biosynthetic process (GO:0010866)	0.0158865	0.0460776	SIK1
3	20	Positive	Transcription_Factor_PPIs	GATA2	0.026669	0.0466708	JUN
3	20	Positive	BioCarta_2016	Agrin in Postsynaptic Differentiation_Homo sapiens_h_agrPathway	0.0459867	0.0470817	JUN
3	20	Positive	Transcription_Factor_PPIs	STAT4	0.0276437	0.0473014	JUN
3	20	Positive	GO_Biological_Process_2015	regulation of cell fate specification (GO:0042659)	0.0168714	0.0476954	DUSP6
3	20	Positive	GO_Biological_Process_2015	monocyte differentiation (GO:0030224)	0.0168714	0.0476954	JUN
3	20	Positive	GO_Biological_Process_2015	nitric oxide mediated signal transduction (GO:0007263)	0.0168714	0.0476954	RASD1
3	20	Positive	GO_Biological_Process_2015	regulation of protein sumoylation (GO:0033233)	0.0168714	0.0476954	EGR1
3	20	Positive	GO_Biological_Process_2015	trophectodermal cell differentiation (GO:0001829)	0.0168714	0.0476954	JUNB
3	20	Positive	GO_Biological_Process_2015	mitotic G2/M transition checkpoint (GO:0044818)	0.0168714	0.0476954	IER3
3	20	Positive	Reactome_2016	Pre-NOTCH Transcription and Translation_Homo sapiens_R-HSA-1912408	0.04023	0.0477731	JUN
3	20	Positive	BioCarta_2016	IL-2 Receptor Beta Chain in T cell Activation_Homo sapiens_h_il2rbPathway	0.0478983	0.0478983	FOS
3	20	Positive	GO_Biological_Process_2015	aging (GO:0007568)	0.0174337	0.0484335	JUN,FOS
3	20	Positive	GO_Biological_Process_2015	response to hyperoxia (GO:0055093)	0.0178553	0.0484335	EGR1
3	20	Positive	GO_Biological_Process_2015	cellular response to gonadotropin stimulus (GO:0071371)	0.0178553	0.0484335	EGR1
3	20	Positive	GO_Biological_Process_2015	catechol-containing compound biosynthetic process (GO:0009713)	0.0178553	0.0484335	NR4A2
3	20	Positive	GO_Biological_Process_2015	response to increased oxygen levels (GO:0036296)	0.0178553	0.0484335	EGR1
3	20	Positive	GO_Biological_Process_2015	catecholamine biosynthetic process (GO:0042423)	0.0178553	0.0484335	NR4A2
3	20	Positive	GO_Biological_Process_2015	cellular response to toxic substance (GO:0097237)	0.0178553	0.0484335	EGR1
3	20	Positive	GO_Biological_Process_2015	regulation of peptidyl-serine phosphorylation of STAT protein (GO:0033139)	0.0178553	0.0484335	LIF
3	20	Positive	GO_Biological_Process_2015	entrainment of circadian clock by photoperiod (GO:0043153)	0.0178553	0.0484335	SIK1
3	20	Positive	GO_Biological_Process_2015	positive regulation of peptidyl-serine phosphorylation of STAT protein (GO:0033141)	0.0178553	0.0484335	LIF
3	20	Positive	Reactome_2016	BMAL1:CLOCK,NPAS2 activates circadian gene expression_Homo sapiens_R-HSA-1368108	0.0411917	0.0484823	SIK1
3	20	Positive	WikiPathways_2016	MAPK Cascade_Homo sapiens_WP422	0.0286174	0.0486998	JUN
3	20	Positive	WikiPathways_2016	MAPK Cascade_Mus musculus_WP251	0.0286174	0.0486998	JUN
3	20	Positive	WikiPathways_2016	Dopaminergic Neurogenesis_Mus musculus_WP1498	0.0286174	0.0486998	NR4A2
3	20	Positive	WikiPathways_2016	Dopaminergic Neurogenesis_Homo sapiens_WP2855	0.0295902	0.049487	NR4A2
3	20	Positive	Transcription_Factor_PPIs	NEUROD1	0.0295902	0.0495314	NR4A1
3	20	Positive	GO_Biological_Process_2015	positive regulation of histone acetylation (GO:0035066)	0.0188384	0.0498882	LIF
3	20	Positive	GO_Biological_Process_2015	response to protozoan (GO:0001562)	0.0188384	0.0498882	IER3
3	20	Positive	GO_Biological_Process_2015	regulation of macrophage differentiation (GO:0045649)	0.0188384	0.0498882	LIF
3	20	Positive	GO_Biological_Process_2015	negative regulation of neural precursor cell proliferation (GO:2000178)	0.0188384	0.0498882	BTG2
3	20	Positive	GO_Biological_Process_2015	neuron maturation (GO:0042551)	0.0188384	0.0498882	NR4A2
3	20	Positive	GO_Biological_Process_2015	labyrinthine layer blood vessel development (GO:0060716)	0.0188384	0.0498882	JUNB
4	64	Positive	WikiPathways_2016	Electron Transport Chain_Homo sapiens_WP111	1.48741e-48	2.67733e-47	NDUFB8,COX7B,NDUFB7,NDUFB10,NDUFB6,NDUFA12,NDUFB4,NDUFB3,NDUFB2,UQCR11,COX7A2,ATP5I,UQCR10,COX6A1,COX5B,COX5A,UQCRFS1,COX8A,NDUFA4,NDUFA1,NDUFC2,ATP5F1,COX6C,ATP5J2,COX6B1,UQCRQ,NDUFS6,NDUFS3
4	64	Positive	KEGG_2016	Oxidative phosphorylation_Homo sapiens_hsa00190	3.19465e-47	7.98662e-46	COX7B,NDUFB8,NDUFA13,NDUFB7,NDUFB10,NDUFB6,NDUFA12,NDUFB4,NDUFB3,NDUFB2,UQCR11,COX7A2,ATP5I,UQCR10,COX6A1,COX5B,COX5A,UQCRFS1,COX8A,NDUFA4,NDUFA1,NDUFC2,ATP5F1,COX6C,ATP5J2,COX6B1,UQCRQ,NDUFS6,NDUFS3
4	64	Positive	Reactome_2016	Respiratory electron transport, ATP synthesis by chemiosmotic coupling, and heat production by uncoupling proteins._Homo sapiens_R-HSA-163200	9.18408e-48	2.89298e-45	NDUFB8,COX7B,NDUFA13,NDUFB7,NDUFB10,NDUFB6,NDUFA12,NDUFB4,NDUFB3,NDUFB2,UQCR11,ATP5I,UQCR10,COX6A1,COX5B,COX5A,UQCRFS1,COX8A,NDUFA4,NDUFA1,NDUFC2,ATP5F1,COX6C,ATP5J2,COX6B1,UQCRQ,NDUFS6,NDUFS3
4	64	Positive	GO_Biological_Process_2015	respiratory electron transport chain (GO:0022904)	2.18534e-47	9.83405e-45	NDUFB8,NDUFA13,COX7B,NDUFB7,NDUFB6,NDUFB10,NDUFA12,NDUFB4,NDUFB3,NDUFB2,ATP5I,UQCR11,UQCR10,COX6A1,COX5B,COX5A,UQCRFS1,COX8A,NDUFA4,NDUFA1,NDUFC2,COX6C,ATP5F1,ATP5J2,COX6B1,UQCRQ,NDUFS6,NDUFS3
4	64	Positive	GO_Biological_Process_2015	electron transport chain (GO:0022900)	5.06391e-47	1.13938e-44	NDUFB8,NDUFA13,COX7B,NDUFB7,NDUFB6,NDUFB10,NDUFA12,NDUFB4,NDUFB3,NDUFB2,ATP5I,UQCR11,UQCR10,COX6A1,COX5B,COX5A,UQCRFS1,COX8A,NDUFA4,NDUFA1,NDUFC2,COX6C,ATP5F1,ATP5J2,COX6B1,UQCRQ,NDUFS6,NDUFS3
4	64	Positive	WikiPathways_2016	Electron Transport Chain_Mus musculus_WP295	4.97926e-43	4.48133e-42	NDUFB8,COX7B,NDUFB7,NDUFB6,NDUFB10,NDUFA12,NDUFB4,NDUFB3,NDUFB2,UQCR11,COX7A2,UQCR10,COX6A1,COX5A,UQCRFS1,COX8A,NDUFA4,NDUFA1,NDUFC2,ATP5F1,ATP5J2,COX6B1,NDUFS6,UQCRQ,NDUFS3
4	64	Positive	Reactome_2016	Respiratory electron transport_Homo sapiens_R-HSA-611105	1.00817e-43	1.58787e-41	NDUFB8,COX7B,NDUFA13,NDUFB7,NDUFB6,NDUFB10,NDUFA12,NDUFB4,NDUFB3,NDUFB2,UQCR11,UQCR10,COX6A1,COX5B,COX5A,UQCRFS1,COX8A,NDUFA4,NDUFA1,NDUFC2,COX6C,COX6B1,NDUFS6,UQCRQ,NDUFS3
4	64	Positive	Reactome_2016	The citric acid (TCA) cycle and respiratory electron transport_Homo sapiens_R-HSA-1428517	3.63838e-43	3.8203e-41	NDUFB8,COX7B,NDUFA13,NDUFB7,NDUFB10,NDUFB6,NDUFA12,NDUFB4,NDUFB3,NDUFB2,UQCR11,ATP5I,UQCR10,COX6A1,COX5B,COX5A,UQCRFS1,COX8A,NDUFA4,NDUFA1,NDUFC2,ATP5F1,COX6C,ATP5J2,COX6B1,UQCRQ,NDUFS6,NDUFS3
4	64	Positive	KEGG_2016	Parkinson's disease_Homo sapiens_hsa05012	4.81347e-42	6.01684e-41	COX7B,NDUFB8,NDUFA13,NDUFB7,NDUFB10,NDUFB6,NDUFA12,NDUFB4,NDUFB3,NDUFB2,UQCR11,COX7A2,UQCR10,COX6A1,COX5B,COX5A,UQCRFS1,COX8A,NDUFA4,NDUFA1,NDUFC2,ATP5F1,COX6C,COX6B1,UQCRQ,NDUFS6,NDUFS3
4	64	Positive	KEGG_2016	Huntington's disease_Homo sapiens_hsa05016	4.02054e-40	3.35045e-39	COX7B,NDUFA13,NDUFB8,NDUFB7,NDUFB10,NDUFB6,NDUFA12,NDUFB4,NDUFB3,NDUFB2,UQCR11,COX7A2,UQCR10,COX5B,COX6A1,COX5A,UQCRFS1,POLR2L,COX8A,NDUFA4,NDUFA1,NDUFC2,COX6C,ATP5F1,COX6B1,UQCRQ,NDUFS6,NDUFS3
4	64	Positive	KEGG_2016	Alzheimer's disease_Homo sapiens_hsa05010	6.63422e-40	4.14639e-39	COX7B,NDUFB8,NDUFA13,NDUFB7,NDUFB10,NDUFB6,NDUFA12,NDUFB4,NDUFB3,NDUFB2,UQCR11,COX7A2,UQCR10,COX6A1,COX5B,COX5A,UQCRFS1,COX8A,NDUFA4,NDUFA1,NDUFC2,ATP5F1,COX6C,COX6B1,UQCRQ,NDUFS6,NDUFS3
4	64	Positive	KEGG_2016	Non-alcoholic fatty liver disease (NAFLD)_Homo sapiens_hsa04932	3.3176e-39	1.6588e-38	COX7B,NDUFB8,NDUFA13,NDUFB7,NDUFB10,NDUFB6,NDUFA12,NDUFB4,NDUFB3,NDUFB2,UQCR11,COX7A2,UQCR10,COX6A1,COX5B,COX5A,UQCRFS1,COX8A,NDUFA4,NDUFA1,NDUFC2,COX6C,COX6B1,UQCRQ,NDUFS6,NDUFS3
4	64	Positive	GO_Biological_Process_2015	generation of precursor metabolites and energy (GO:0006091)	2.13337e-33	3.20006e-31	NDUFA13,NDUFB8,COX7B,NDUFB7,NDUFB6,NDUFB10,NDUFA12,NDUFB4,NDUFB3,NDUFB2,UQCR11,ATP5I,UQCR10,COX6A1,COX5B,COX5A,BLOC1S1,UQCRFS1,COX8A,NDUFA4,NDUFA1,NDUFC2,COX6C,ATP5F1,ATP5J2,COX6B1,UQCRQ,NDUFS6,NDUFS3
4	64	Positive	GO_Biological_Process_2015	hydrogen ion transmembrane transport (GO:1902600)	8.47616e-25	9.53568e-23	COX8A,STOML2,COX7B,NDUFA4,ATP5I,UQCR11,COX7A2,UQCR10,COX6A1,COX5B,COX6C,ATP5F1,COX5A,ATP5J2,COX6B1,UQCRQ,UQCRFS1
4	64	Positive	GO_Biological_Process_2015	proton transport (GO:0015992)	2.73713e-23	2.46342e-21	COX8A,STOML2,COX7B,NDUFA4,COX7A2,ATP5I,UQCR11,UQCR10,COX6A1,COX6C,ATP5F1,COX5B,COX5A,ATP5J2,COX6B1,UQCRQ,UQCRFS1
4	64	Positive	GO_Biological_Process_2015	hydrogen transport (GO:0006818)	3.58612e-23	2.68959e-21	COX8A,STOML2,COX7B,NDUFA4,COX7A2,ATP5I,UQCR11,UQCR10,COX6A1,COX6C,ATP5F1,COX5B,COX5A,ATP5J2,COX6B1,UQCRQ,UQCRFS1
4	64	Positive	Reactome_2016	Complex I biogenesis_Homo sapiens_R-HSA-6799198	2.41688e-22	1.90329e-20	NDUFB8,NDUFA13,NDUFB7,NDUFB6,NDUFB10,NDUFA12,NDUFB4,NDUFB3,NDUFB2,NDUFA1,NDUFC2,NDUFS6,NDUFS3
4	64	Positive	WikiPathways_2016	Oxidative phosphorylation_Homo sapiens_WP623	4.6328e-21	2.77968e-20	NDUFB8,NDUFB7,NDUFB6,NDUFB10,NDUFA4,NDUFB4,NDUFB2,NDUFC2,ATP5I,ATP5F1,ATP5J2,NDUFS6,NDUFS3
4	64	Positive	GO_Biological_Process_2015	mitochondrial electron transport, NADH to ubiquinone (GO:0006120)	1.02366e-20	6.58067e-19	NDUFB8,NDUFB7,NDUFB6,NDUFB10,NDUFA4,NDUFS6,NDUFB4,NDUFB3,NDUFA1,NDUFB2,NDUFS3,NDUFC2
4	64	Positive	KEGG_2016	Metabolic pathways_Homo sapiens_hsa01100	1.1488e-18	4.78666e-18	NDUFB8,COX7B,NDUFA13,NDUFB7,NDUFB6,NDUFB10,NDUFA12,NDUFB4,NDUFB3,NDUFB2,ATP5I,UQCR11,UQCR10,COX5B,COX6A1,COX5A,UQCRFS1,POLR2L,COX8A,NDUFA4,NDUFA1,NDUFC2,COX6C,ATP5F1,COX6B1,ATP5J2,UQCRQ,NDUFS6,NDUFS3
4	64	Positive	WikiPathways_2016	Oxidative phosphorylation_Mus musculus_WP1248	1.00008e-17	4.50035e-17	NDUFB8,NDUFB7,NDUFB6,NDUFB10,NDUFS6,NDUFA4,NDUFS3,NDUFB2,NDUFC2,ATP5F1,ATP5J2
4	64	Positive	KEGG_2016	Cardiac muscle contraction_Homo sapiens_hsa04260	1.42775e-17	5.09912e-17	COX8A,COX7B,UQCRQ,UQCRFS1,UQCR11,COX7A2,UQCR10,COX6C,COX6A1,COX5B,COX5A,COX6B1
4	64	Positive	Reactome_2016	Metabolism_Homo sapiens_R-HSA-1430728	1.51148e-16	9.52231e-15	COX7B,NDUFA13,NDUFB8,NDUFB7,NDUFB10,NDUFB6,NDUFA12,NDUFB4,NDUFB3,NDUFB2,ATP5I,UQCR11,UQCR10,COX5B,COX6A1,COX5A,PSMD8,PSMD9,PSMB7,PDZD11,UQCRFS1,COX8A,NDUFA4,NDUFA1,NDUFC2,COX6C,ATP5F1,COX6B1,ATP5J2,UQCRQ,NDUFS6,NDUFS3
4	64	Positive	GO_Biological_Process_2015	monovalent inorganic cation transport (GO:0015672)	2.79003e-15	1.56939e-13	COX8A,COX7B,STOML2,NDUFA4,COX7A2,UQCR11,ATP5I,UQCR10,COX6A1,COX5B,COX6C,ATP5F1,COX5A,ATP5J2,COX6B1,UQCRQ,UQCRFS1
4	64	Positive	GO_Biological_Process_2015	inorganic cation transmembrane transport (GO:0098662)	2.60518e-14	1.30259e-12	COX8A,STOML2,COX7B,NDUFA4,COX7A2,ATP5I,UQCR11,UQCR10,COX6A1,COX5B,COX6C,ATP5F1,COX5A,ATP5J2,COX6B1,UQCRQ,UQCRFS1
4	64	Positive	GO_Biological_Process_2015	mitochondrial transport (GO:0006839)	7.67125e-11	3.45206e-09	TIMM8B,NDUFA13,STOML2,TIMM17B,ATP5I,MRPL12,ATP5F1,ATP5J2,TOMM22
4	64	Positive	Reactome_2016	TP53 Regulates Metabolic Genes_Homo sapiens_R-HSA-5628897	2.51784e-10	1.32187e-08	COX8A,COX7B,NDUFA4,COX6C,COX6A1,COX5B,COX5A,COX6B1
4	64	Positive	Reactome_2016	Mitochondrial translation termination_Homo sapiens_R-HSA-5419276	9.14992e-09	3.20247e-07	MRPL51,MRPS24,MRPL36,MRPS7,MRPL12,CHCHD1,MRPL54
4	64	Positive	Reactome_2016	Mitochondrial translation elongation_Homo sapiens_R-HSA-5389840	9.14992e-09	3.20247e-07	MRPL51,MRPS24,MRPL36,MRPS7,MRPL12,CHCHD1,MRPL54
4	64	Positive	Reactome_2016	Mitochondrial translation initiation_Homo sapiens_R-HSA-5368286	9.14992e-09	3.20247e-07	MRPL51,MRPS24,MRPL36,MRPS7,MRPL12,CHCHD1,MRPL54
4	64	Positive	Reactome_2016	Mitochondrial translation_Homo sapiens_R-HSA-5368287	1.48686e-08	4.68361e-07	MRPL51,MRPS24,MRPL36,MRPS7,MRPL12,CHCHD1,MRPL54
4	64	Positive	Transcription_Factor_PPIs	HTT	2.94449e-08	3.23894e-06	PSMB7,NDUFA13,CHCHD2,NDUFB10,NDUFS3,COX5B,COX6A1,COX6C,COX5A,COX6B1
4	64	Positive	Reactome_2016	Transcriptional Regulation by TP53_Homo sapiens_R-HSA-3700989	1.47135e-07	4.2134e-06	COX8A,COX7B,NDUFA4,TCEB2,COX6C,COX5B,COX6A1,COX5A,COX6B1,POLR2L
4	64	Positive	GO_Biological_Process_2015	mitochondrial ATP synthesis coupled proton transport (GO:0042776)	1.68579e-07	6.8964e-06	STOML2,ATP5I,ATP5F1,ATP5J2
4	64	Positive	GO_Biological_Process_2015	ATP synthesis coupled proton transport (GO:0015986)	6.67864e-07	2.31184e-05	STOML2,ATP5I,ATP5F1,ATP5J2
4	64	Positive	GO_Biological_Process_2015	energy coupled proton transport, down electrochemical gradient (GO:0015985)	6.67864e-07	2.31184e-05	STOML2,ATP5I,ATP5F1,ATP5J2
4	64	Positive	GO_Biological_Process_2015	ATP biosynthetic process (GO:0006754)	7.20939e-06	0.00023173	STOML2,ATP5I,ATP5F1,ATP5J2
4	64	Positive	Reactome_2016	Formation of ATP by chemiosmotic coupling_Homo sapiens_R-HSA-163210	1.69884e-05	0.000445946	ATP5I,ATP5F1,ATP5J2
4	64	Positive	Reactome_2016	Vif-mediated degradation of APOBEC3G_Homo sapiens_R-HSA-180585	2.48193e-05	0.00060139	PSMD8,PSMD9,PSMB7,TCEB2
4	64	Positive	Reactome_2016	Mitochondrial protein import_Homo sapiens_R-HSA-1268020	2.67407e-05	0.000601665	TIMM8B,CHCHD2,TIMM17B,TOMM22
4	64	Positive	GO_Biological_Process_2015	mitochondrion organization (GO:0007005)	2.3042e-05	0.000648055	NDUFA13,STOML2,TMEM11,NDUFS6,MRPL12,TOMM22
4	64	Positive	GO_Biological_Process_2015	purine ribonucleoside triphosphate biosynthetic process (GO:0009206)	2.30012e-05	0.000648055	STOML2,ATP5I,ATP5F1,ATP5J2
4	64	Positive	GO_Biological_Process_2015	purine nucleoside triphosphate biosynthetic process (GO:0009145)	2.48193e-05	0.000656981	STOML2,ATP5I,ATP5F1,ATP5J2
4	64	Positive	GO_Biological_Process_2015	establishment of protein localization to mitochondrion (GO:0072655)	2.8769e-05	0.000719224	TIMM8B,NDUFA13,TIMM17B,TOMM22
4	64	Positive	WikiPathways_2016	Arachidonate Epoxygenase / Epoxide Hydrolase_Homo sapiens_WP678	0.000209513	0.000754246	COX8A,COX5A
4	64	Positive	GO_Biological_Process_2015	ribonucleoside triphosphate biosynthetic process (GO:0009201)	3.55321e-05	0.000799472	STOML2,ATP5I,ATP5F1,ATP5J2
4	64	Positive	GO_Biological_Process_2015	protein localization to mitochondrion (GO:0070585)	3.55321e-05	0.000799472	TIMM8B,NDUFA13,TIMM17B,TOMM22
4	64	Positive	Reactome_2016	Gene Expression_Homo sapiens_R-HSA-74160	4.02167e-05	0.00084455	COX8A,COX7B,NDUFA4,COX6C,COX5B,COX6A1,COX5A,THOC7,COX6B1,PSMD8,PSMD9,PSMB7,SNRPG,TCEB2,TXNL4A,POLR2L
4	64	Positive	Reactome_2016	Autodegradation of Cdh1 by Cdh1:APC/C_Homo sapiens_R-HSA-174084	4.62733e-05	0.000911006	PSMD8,PSMD9,PSMB7,ANAPC11
4	64	Positive	GO_Biological_Process_2015	purine nucleoside monophosphate biosynthetic process (GO:0009127)	5.24527e-05	0.0010729	STOML2,ATP5I,ATP5F1,ATP5J2
4	64	Positive	GO_Biological_Process_2015	purine ribonucleoside monophosphate biosynthetic process (GO:0009168)	5.24527e-05	0.0010729	STOML2,ATP5I,ATP5F1,ATP5J2
4	64	Positive	Reactome_2016	APC/C:Cdc20 mediated degradation of Securin_Homo sapiens_R-HSA-174154	5.92139e-05	0.0010972	PSMD8,PSMD9,PSMB7,ANAPC11
4	64	Positive	GO_Biological_Process_2015	negative regulation of ubiquitin-protein ligase activity involved in mitotic cell cycle (GO:0051436)	6.28229e-05	0.00122914	PSMD8,PSMD9,PSMB7,ANAPC11
4	64	Positive	Reactome_2016	APC/C:Cdh1 mediated degradation of Cdc20 and other APC/C:Cdh1 targeted proteins in late mitosis/early G1_Homo sapiens_R-HSA-174178	7.88791e-05	0.00124979	PSMD8,PSMD9,PSMB7,ANAPC11
4	64	Positive	Reactome_2016	Organelle biogenesis and maintenance_Homo sapiens_R-HSA-1852241	8.02951e-05	0.00124979	MRPL51,MRPS24,MRPL36,MRPL12,MRPS7,CHCHD1,MRPL54
4	64	Positive	Reactome_2016	Cdc20:Phospho-APC/C mediated degradation of Cyclin A_Homo sapiens_R-HSA-174184	7.88791e-05	0.00124979	PSMD8,PSMD9,PSMB7,ANAPC11
4	64	Positive	Reactome_2016	APC:Cdc20 mediated degradation of cell cycle proteins prior to satisfation of the cell cycle checkpoint_Homo sapiens_R-HSA-179419	8.33194e-05	0.00124979	PSMD8,PSMD9,PSMB7,ANAPC11
4	64	Positive	GO_Biological_Process_2015	nucleoside triphosphate biosynthetic process (GO:0009142)	7.05186e-05	0.00132222	STOML2,ATP5I,ATP5F1,ATP5J2
4	64	Positive	Reactome_2016	APC/C:Cdc20 mediated degradation of mitotic proteins_Homo sapiens_R-HSA-176409	9.27416e-05	0.00132789	PSMD8,PSMD9,PSMB7,ANAPC11
4	64	Positive	Reactome_2016	Activation of APC/C and APC/C:Cdc20 mediated degradation of mitotic proteins_Homo sapiens_R-HSA-176814	9.77323e-05	0.00133851	PSMD8,PSMD9,PSMB7,ANAPC11
4	64	Positive	GO_Biological_Process_2015	positive regulation of ubiquitin-protein ligase activity involved in mitotic cell cycle (GO:0051437)	8.33194e-05	0.00149975	PSMD8,PSMD9,PSMB7,ANAPC11
4	64	Positive	GO_Biological_Process_2015	negative regulation of ligase activity (GO:0051352)	9.27416e-05	0.00154569	PSMD8,PSMB7,PSMD9,ANAPC11
4	64	Positive	GO_Biological_Process_2015	negative regulation of ubiquitin-protein transferase activity (GO:0051444)	9.27416e-05	0.00154569	PSMD8,PSMB7,PSMD9,ANAPC11
4	64	Positive	Reactome_2016	Regulation of APC/C activators between G1/S and early anaphase_Homo sapiens_R-HSA-176408	0.000119663	0.00157058	PSMD8,PSMD9,PSMB7,ANAPC11
4	64	Positive	GO_Biological_Process_2015	ribonucleoside monophosphate biosynthetic process (GO:0009156)	0.000113876	0.00176704	STOML2,ATP5I,ATP5F1,ATP5J2
4	64	Positive	GO_Biological_Process_2015	regulation of ubiquitin-protein ligase activity involved in mitotic cell cycle (GO:0051439)	0.000113876	0.00176704	PSMD8,PSMB7,PSMD9,ANAPC11
4	64	Positive	Reactome_2016	Regulation of mitotic cell cycle_Homo sapiens_R-HSA-453276	0.000158961	0.00192587	PSMD8,PSMD9,PSMB7,ANAPC11
4	64	Positive	Reactome_2016	APC/C-mediated degradation of cell cycle proteins_Homo sapiens_R-HSA-174143	0.000158961	0.00192587	PSMD8,PSMD9,PSMB7,ANAPC11
4	64	Positive	GO_Biological_Process_2015	anaphase-promoting complex-dependent proteasomal ubiquitin-dependent protein catabolic process (GO:0031145)	0.000138303	0.00207455	PSMD8,PSMB7,PSMD9,ANAPC11
4	64	Positive	WikiPathways_2016	Proteasome Degradation_Mus musculus_WP519	0.000767568	0.0023027	PSMD8,PSMD9,PSMB7
4	64	Positive	GO_Biological_Process_2015	nucleoside monophosphate biosynthetic process (GO:0009124)	0.000158961	0.0023075	STOML2,ATP5I,ATP5F1,ATP5J2
4	64	Positive	GO_Biological_Process_2015	positive regulation of ubiquitin-protein transferase activity (GO:0051443)	0.000173916	0.00244569	PSMD8,PSMB7,PSMD9,ANAPC11
4	64	Positive	WikiPathways_2016	Proteasome Degradation_Homo sapiens_WP183	0.00103304	0.00265638	PSMD8,PSMD9,PSMB7
4	64	Positive	Reactome_2016	Generic Transcription Pathway_Homo sapiens_R-HSA-212436	0.000238877	0.0027869	COX8A,COX7B,NDUFA4,TCEB2,COX6C,COX5B,COX6A1,COX5A,COX6B1,POLR2L
4	64	Positive	GO_Biological_Process_2015	positive regulation of ligase activity (GO:0051351)	0.000215722	0.00294166	PSMD8,PSMB7,PSMD9,ANAPC11
4	64	Positive	GO_Biological_Process_2015	purine nucleoside biosynthetic process (GO:0042451)	0.000244028	0.00313751	STOML2,ATP5I,ATP5F1,ATP5J2
4	64	Positive	GO_Biological_Process_2015	purine ribonucleoside biosynthetic process (GO:0046129)	0.000244028	0.00313751	STOML2,ATP5I,ATP5F1,ATP5J2
4	64	Positive	GO_Biological_Process_2015	establishment of protein localization to mitochondrial membrane (GO:0090151)	0.000278774	0.00348467	NDUFA13,TOMM22
4	64	Positive	GO_Biological_Process_2015	regulation of ubiquitin-protein transferase activity (GO:0051438)	0.000332488	0.00404377	PSMD8,PSMB7,PSMD9,ANAPC11
4	64	Positive	GO_Biological_Process_2015	protein transmembrane transport (GO:0071806)	0.000376891	0.00446318	NDUFA13,TIMM17B,TOMM22
4	64	Positive	GO_Biological_Process_2015	regulation of ligase activity (GO:0051340)	0.000398229	0.00453254	PSMD8,PSMB7,PSMD9,ANAPC11
4	64	Positive	GO_Biological_Process_2015	substantia nigra development (GO:0021762)	0.000402892	0.00453254	NDUFS3,ATP5F1,COX6B1
4	64	Positive	GO_Biological_Process_2015	ribonucleoside biosynthetic process (GO:0042455)	0.000426956	0.00468611	STOML2,ATP5I,ATP5F1,ATP5J2
4	64	Positive	Reactome_2016	Regulation of activated PAK-2p34 by proteasome mediated degradation_Homo sapiens_R-HSA-211733	0.00051836	0.00482971	PSMD8,PSMD9,PSMB7
4	64	Positive	Reactome_2016	Regulation of Apoptosis_Homo sapiens_R-HSA-169911	0.000550192	0.00482971	PSMD8,PSMD9,PSMB7
4	64	Positive	Reactome_2016	CDK-mediated phosphorylation and removal of Cdc6_Homo sapiens_R-HSA-69017	0.000550192	0.00482971	PSMD8,PSMD9,PSMB7
4	64	Positive	Reactome_2016	Regulation of ornithine decarboxylase (ODC)_Homo sapiens_R-HSA-350562	0.000550192	0.00482971	PSMD8,PSMD9,PSMB7
4	64	Positive	Reactome_2016	p53-Independent G1/S DNA damage checkpoint_Homo sapiens_R-HSA-69613	0.000617549	0.00482971	PSMD8,PSMD9,PSMB7
4	64	Positive	Reactome_2016	Vpu mediated degradation of CD4_Homo sapiens_R-HSA-180534	0.000583249	0.00482971	PSMD8,PSMD9,PSMB7
4	64	Positive	Reactome_2016	p53-Independent DNA Damage Response_Homo sapiens_R-HSA-69610	0.000617549	0.00482971	PSMD8,PSMD9,PSMB7
4	64	Positive	Reactome_2016	Autodegradation of the E3 ubiquitin ligase COP1_Homo sapiens_R-HSA-349425	0.000583249	0.00482971	PSMD8,PSMD9,PSMB7
4	64	Positive	Reactome_2016	Ubiquitin Mediated Degradation of Phosphorylated Cdc25A_Homo sapiens_R-HSA-69601	0.000617549	0.00482971	PSMD8,PSMD9,PSMB7
4	64	Positive	Reactome_2016	Cross-presentation of soluble exogenous antigens (endosomes)_Homo sapiens_R-HSA-1236978	0.00051836	0.00482971	PSMD8,PSMD9,PSMB7
4	64	Positive	Reactome_2016	Degradation of AXIN_Homo sapiens_R-HSA-4641257	0.000689959	0.00482971	PSMD8,PSMD9,PSMB7
4	64	Positive	Reactome_2016	Ubiquitin-dependent degradation of Cyclin D_Homo sapiens_R-HSA-75815	0.000550192	0.00482971	PSMD8,PSMD9,PSMB7
4	64	Positive	Reactome_2016	Ubiquitin-dependent degradation of Cyclin D1_Homo sapiens_R-HSA-69229	0.000550192	0.00482971	PSMD8,PSMD9,PSMB7
4	64	Positive	Reactome_2016	SCF-beta-TrCP mediated degradation of Emi1_Homo sapiens_R-HSA-174113	0.000689959	0.00482971	PSMD8,PSMD9,PSMB7
4	64	Positive	Reactome_2016	AUF1 (hnRNP D0) binds and destabilizes mRNA_Homo sapiens_R-HSA-450408	0.000689959	0.00482971	PSMD8,PSMD9,PSMB7
4	64	Positive	Reactome_2016	RNA Polymerase II Transcription_Homo sapiens_R-HSA-73857	0.000670994	0.00482971	SNRPG,TCEB2,THOC7,POLR2L
4	64	Positive	Reactome_2016	Stabilization of p53_Homo sapiens_R-HSA-69541	0.000689959	0.00482971	PSMD8,PSMD9,PSMB7
4	64	Positive	Reactome_2016	mRNA Splicing - Minor Pathway_Homo sapiens_R-HSA-72165	0.000617549	0.00482971	SNRPG,TXNL4A,POLR2L
4	64	Positive	Reactome_2016	HIV Infection_Homo sapiens_R-HSA-162906	0.000721283	0.00487985	PSMD8,PSMD9,PSMB7,TCEB2,POLR2L
4	64	Positive	Reactome_2016	Hh mutants that don't undergo autocatalytic processing are degraded by ERAD_Homo sapiens_R-HSA-5362768	0.000728104	0.00487985	PSMD8,PSMD9,PSMB7
4	64	Positive	Reactome_2016	Host Interactions of HIV factors_Homo sapiens_R-HSA-162909	0.000778112	0.0049408	PSMD8,PSMD9,PSMB7,TCEB2
4	64	Positive	Reactome_2016	Hh mutants abrogate ligand secretion_Homo sapiens_R-HSA-5387390	0.000808369	0.0049408	PSMD8,PSMD9,PSMB7
4	64	Positive	Reactome_2016	Degradation of DVL_Homo sapiens_R-HSA-4641258	0.000767568	0.0049408	PSMD8,PSMD9,PSMB7
4	64	Positive	Reactome_2016	The role of GTSE1 in G2/M progression after G2 checkpoint_Homo sapiens_R-HSA-8852276	0.00089405	0.0049408	PSMD8,PSMD9,PSMB7
4	64	Positive	Reactome_2016	NIK-->noncanonical NF-kB signaling_Homo sapiens_R-HSA-5676590	0.000850523	0.0049408	PSMD8,PSMD9,PSMB7
4	64	Positive	Reactome_2016	CDT1 association with the CDC6:ORC:origin complex_Homo sapiens_R-HSA-68827	0.000850523	0.0049408	PSMD8,PSMD9,PSMB7
4	64	Positive	Reactome_2016	Degradation of GLI2 by the proteasome_Homo sapiens_R-HSA-5610783	0.00089405	0.0049408	PSMD8,PSMD9,PSMB7
4	64	Positive	Reactome_2016	GLI3 is processed to GLI3R by the proteasome_Homo sapiens_R-HSA-5610785	0.00089405	0.0049408	PSMD8,PSMD9,PSMB7
4	64	Positive	Reactome_2016	Degradation of GLI1 by the proteasome_Homo sapiens_R-HSA-5610780	0.00089405	0.0049408	PSMD8,PSMD9,PSMB7
4	64	Positive	Reactome_2016	SCF(Skp2)-mediated degradation of p27/p21_Homo sapiens_R-HSA-187577	0.00089405	0.0049408	PSMD8,PSMD9,PSMB7
4	64	Positive	GO_Biological_Process_2015	negative regulation of protein ubiquitination (GO:0031397)	0.000472779	0.00506549	PSMD8,PSMB7,PSMD9,ANAPC11
4	64	Positive	Reactome_2016	Dectin-1 mediated noncanonical NF-kB signaling_Homo sapiens_R-HSA-5607761	0.000985289	0.00535114	PSMD8,PSMD9,PSMB7
4	64	Positive	GO_Biological_Process_2015	protein targeting to mitochondrion (GO:0006626)	0.00051836	0.0054247	TIMM8B,TIMM17B,TOMM22
4	64	Positive	Reactome_2016	Asymmetric localization of PCP proteins_Homo sapiens_R-HSA-4608870	0.00108222	0.00558853	PSMD8,PSMD9,PSMB7
4	64	Positive	Reactome_2016	p53-Dependent G1 DNA Damage Response_Homo sapiens_R-HSA-69563	0.00108222	0.00558853	PSMD8,PSMD9,PSMB7
4	64	Positive	Reactome_2016	p53-Dependent G1/S DNA damage checkpoint_Homo sapiens_R-HSA-69580	0.00108222	0.00558853	PSMD8,PSMD9,PSMB7
4	64	Positive	GO_Biological_Process_2015	negative regulation of protein modification by small protein conjugation or removal (GO:1903321)	0.000574778	0.00574778	PSMD8,PSMB7,PSMD9,ANAPC11
4	64	Positive	GO_Biological_Process_2015	nucleoside biosynthetic process (GO:0009163)	0.000574778	0.00574778	STOML2,ATP5I,ATP5F1,ATP5J2
4	64	Positive	Reactome_2016	Hedgehog ligand biogenesis_Homo sapiens_R-HSA-5358346	0.00113287	0.0057557	PSMD8,PSMD9,PSMB7
4	64	Positive	GO_Biological_Process_2015	glycosyl compound biosynthetic process (GO:1901659)	0.000593181	0.00580286	STOML2,ATP5I,ATP5F1,ATP5J2
4	64	Positive	Reactome_2016	ER-Phagosome pathway_Homo sapiens_R-HSA-1236974	0.00118499	0.00583235	PSMD8,PSMD9,PSMB7
4	64	Positive	Reactome_2016	G1/S DNA Damage Checkpoints_Homo sapiens_R-HSA-69615	0.00118499	0.00583235	PSMD8,PSMD9,PSMB7
4	64	Positive	Reactome_2016	Activation of NF-kappaB in B cells_Homo sapiens_R-HSA-1169091	0.00123859	0.00600241	PSMD8,PSMD9,PSMB7
4	64	Positive	Reactome_2016	Assembly of the pre-replicative complex_Homo sapiens_R-HSA-68867	0.00129371	0.00608236	PSMD8,PSMD9,PSMB7
4	64	Positive	Reactome_2016	Regulation of RAS by GAPs_Homo sapiens_R-HSA-5658442	0.00129371	0.00608236	PSMD8,PSMD9,PSMB7
4	64	Positive	Reactome_2016	Cyclin E associated events during G1/S transition_Homo sapiens_R-HSA-69202	0.00135034	0.00625527	PSMD8,PSMD9,PSMB7
4	64	Positive	Reactome_2016	Antigen processing: Ubiquitination & Proteasome degradation_Homo sapiens_R-HSA-983168	0.00145812	0.00642357	PSMD8,PSMD9,PSMB7,TCEB2,ANAPC11
4	64	Positive	Reactome_2016	Orc1 removal from chromatin_Homo sapiens_R-HSA-68949	0.00146824	0.00642357	PSMD8,PSMD9,PSMB7
4	64	Positive	Reactome_2016	Switching of origins to a post-replicative state_Homo sapiens_R-HSA-69052	0.00146824	0.00642357	PSMD8,PSMD9,PSMB7
4	64	Positive	Reactome_2016	Cyclin A:Cdk2-associated events at S phase entry_Homo sapiens_R-HSA-69656	0.00140852	0.00642357	PSMD8,PSMD9,PSMB7
4	64	Positive	GO_Biological_Process_2015	purine ribonucleotide biosynthetic process (GO:0009152)	0.000712496	0.00682177	STOML2,ATP5I,ATP5F1,ATP5J2
4	64	Positive	Reactome_2016	Removal of licensing factors from origins_Homo sapiens_R-HSA-69300	0.00159242	0.0068714	PSMD8,PSMD9,PSMB7
4	64	Positive	Reactome_2016	Separation of Sister Chromatids_Homo sapiens_R-HSA-2467813	0.00180631	0.00758648	PSMD8,PSMD9,PSMB7,ANAPC11
4	64	Positive	Reactome_2016	Regulation of DNA replication_Homo sapiens_R-HSA-69304	0.00179071	0.00758648	PSMD8,PSMD9,PSMB7
4	64	Positive	GO_Biological_Process_2015	purine nucleotide biosynthetic process (GO:0006164)	0.000847891	0.00794898	STOML2,ATP5I,ATP5F1,ATP5J2
4	64	Positive	Reactome_2016	Mitotic Anaphase_Homo sapiens_R-HSA-68882	0.00229399	0.00910157	PSMD8,PSMD9,PSMB7,ANAPC11
4	64	Positive	Reactome_2016	DNA Replication Pre-Initiation_Homo sapiens_R-HSA-69002	0.00231151	0.00910157	PSMD8,PSMD9,PSMB7
4	64	Positive	Reactome_2016	Degradation of beta-catenin by the destruction complex_Homo sapiens_R-HSA-195253	0.00231151	0.00910157	PSMD8,PSMD9,PSMB7
4	64	Positive	Reactome_2016	M/G1 Transition_Homo sapiens_R-HSA-68874	0.00231151	0.00910157	PSMD8,PSMD9,PSMB7
4	64	Positive	Reactome_2016	Antigen processing-Cross presentation_Homo sapiens_R-HSA-1236975	0.00231151	0.00910157	PSMD8,PSMD9,PSMB7
4	64	Positive	Reactome_2016	Mitotic Metaphase and Anaphase_Homo sapiens_R-HSA-2555396	0.00234239	0.00910931	PSMD8,PSMD9,PSMB7,ANAPC11
4	64	Positive	GO_Biological_Process_2015	regulation of cellular amino acid metabolic process (GO:0006521)	0.00103304	0.00948706	PSMD8,PSMD9,PSMB7
4	64	Positive	GO_Biological_Process_2015	ribonucleotide biosynthetic process (GO:0009260)	0.00105542	0.00949874	STOML2,ATP5I,ATP5F1,ATP5J2
4	64	Positive	Reactome_2016	Metabolism of polyamines_Homo sapiens_R-HSA-351202	0.00247575	0.00951051	PSMD8,PSMD9,PSMB7
4	64	Positive	GO_Biological_Process_2015	neural nucleus development (GO:0048857)	0.00108222	0.00954902	NDUFS3,ATP5F1,COX6B1
4	64	Positive	Reactome_2016	Hedgehog 'on' state_Homo sapiens_R-HSA-5632684	0.00256051	0.0097176	PSMD8,PSMD9,PSMB7
4	64	Positive	Reactome_2016	Regulation of mRNA stability by proteins that bind AU-rich elements_Homo sapiens_R-HSA-450531	0.00264705	0.00992643	PSMD8,PSMD9,PSMB7
4	64	Positive	GO_Biological_Process_2015	ribose phosphate biosynthetic process (GO:0046390)	0.00117152	0.0101381	STOML2,ATP5I,ATP5F1,ATP5J2
4	64	Positive	Reactome_2016	Cell Cycle Checkpoints_Homo sapiens_R-HSA-69620	0.00275524	0.0102106	PSMD8,PSMD9,PSMB7,ANAPC11
4	64	Positive	GO_Biological_Process_2015	purine-containing compound biosynthetic process (GO:0072522)	0.0012328	0.0102733	STOML2,ATP5I,ATP5F1,ATP5J2
4	64	Positive	GO_Biological_Process_2015	positive regulation of protein ubiquitination (GO:0031398)	0.0012328	0.0102733	PSMD8,PSMB7,PSMD9,ANAPC11
4	64	Positive	GO_Biological_Process_2015	DNA damage response, signal transduction by p53 class mediator resulting in cell cycle arrest (GO:0006977)	0.00129371	0.0105639	PSMD8,PSMD9,PSMB7
4	64	Positive	GO_Biological_Process_2015	intracellular signal transduction involved in G1 DNA damage checkpoint (GO:1902400)	0.00135034	0.0105639	PSMD8,PSMB7,PSMD9
4	64	Positive	GO_Biological_Process_2015	signal transduction involved in mitotic G1 DNA damage checkpoint (GO:0072431)	0.00135034	0.0105639	PSMD8,PSMB7,PSMD9
4	64	Positive	GO_Biological_Process_2015	signal transduction involved in mitotic DNA damage checkpoint (GO:1902402)	0.00140852	0.0105639	PSMD8,PSMB7,PSMD9
4	64	Positive	GO_Biological_Process_2015	signal transduction involved in mitotic DNA integrity checkpoint (GO:1902403)	0.00140852	0.0105639	PSMD8,PSMB7,PSMD9
4	64	Positive	GO_Biological_Process_2015	signal transduction involved in mitotic cell cycle checkpoint (GO:0072413)	0.00140852	0.0105639	PSMD8,PSMB7,PSMD9
4	64	Positive	Reactome_2016	Class I MHC mediated antigen processing & presentation_Homo sapiens_R-HSA-983169	0.00291918	0.0106923	PSMD8,PSMD9,PSMB7,TCEB2,ANAPC11
4	64	Positive	GO_Biological_Process_2015	signal transduction involved in DNA integrity checkpoint (GO:0072401)	0.00152954	0.0111015	PSMD8,PSMB7,PSMD9
4	64	Positive	GO_Biological_Process_2015	signal transduction involved in DNA damage checkpoint (GO:0072422)	0.00152954	0.0111015	PSMD8,PSMB7,PSMD9
4	64	Positive	GO_Biological_Process_2015	translation (GO:0006412)	0.00155941	0.0111387	MRPL51,MRPS24,MRPL36,MRPS7,MRPL12
4	64	Positive	GO_Biological_Process_2015	signal transduction involved in cell cycle checkpoint (GO:0072395)	0.00159242	0.0111967	PSMD8,PSMB7,PSMD9
4	64	Positive	Reactome_2016	PCP/CE pathway_Homo sapiens_R-HSA-4086400	0.00310681	0.0112488	PSMD8,PSMD9,PSMB7
4	64	Positive	GO_Biological_Process_2015	positive regulation of protein modification by small protein conjugation or removal (GO:1903322)	0.00164846	0.0114124	PSMD8,PSMB7,PSMD9,ANAPC11
4	64	Positive	Reactome_2016	MAPK6/MAPK4 signaling_Homo sapiens_R-HSA-5687128	0.00320427	0.0114698	PSMD8,PSMD9,PSMB7
4	64	Positive	Reactome_2016	Processing of Capped Intron-Containing Pre-mRNA_Homo sapiens_R-HSA-72203	0.00340083	0.0120367	SNRPG,TXNL4A,THOC7,POLR2L
4	64	Positive	GO_Biological_Process_2015	antigen processing and presentation of exogenous peptide antigen via MHC class I, TAP-dependent (GO:0002479)	0.00179071	0.0122094	PSMD8,PSMD9,PSMB7
4	64	Positive	Reactome_2016	TNFR2 non-canonical NF-kB pathway_Homo sapiens_R-HSA-5668541	0.00350783	0.0122774	PSMD8,PSMD9,PSMB7
4	64	Positive	GO_Biological_Process_2015	spliceosomal complex assembly (GO:0000245)	0.00184541	0.0123945	SNRPG,TXNL4A
4	64	Positive	Reactome_2016	Synthesis of DNA_Homo sapiens_R-HSA-69239	0.00371966	0.0128757	PSMD8,PSMD9,PSMB7
4	64	Positive	TRANSFAC_and_JASPAR_PWMs	NRF1 (mouse)	5.58894e-05	0.0129663	TIMM8B,COX8A,COX7B,NDUFA13,NDUFB4,COX7A2,DBI,COX6C,COX5B,COX6A1,COX5A,MRPL54,TOMM22,COX6B1,TXNL4A,CHCHD1
4	64	Positive	Reactome_2016	CLEC7A (Dectin-1) signaling_Homo sapiens_R-HSA-5607764	0.00393915	0.0132003	PSMD8,PSMD9,PSMB7
4	64	Positive	Reactome_2016	Downstream TCR signaling_Homo sapiens_R-HSA-202424	0.00393915	0.0132003	PSMD8,PSMD9,PSMB7
4	64	Positive	Reactome_2016	Hedgehog 'off' state_Homo sapiens_R-HSA-5610787	0.00393915	0.0132003	PSMD8,PSMD9,PSMB7
4	64	Positive	GO_Biological_Process_2015	antigen processing and presentation of exogenous peptide antigen via MHC class I (GO:0042590)	0.00207815	0.0137524	PSMD8,PSMB7,PSMD9
4	64	Positive	Reactome_2016	Pausing and recovery of Tat-mediated HIV elongation_Homo sapiens_R-HSA-167238	0.00441528	0.0144876	TCEB2,POLR2L
4	64	Positive	Reactome_2016	Tat-mediated HIV elongation arrest and recovery_Homo sapiens_R-HSA-167243	0.00441528	0.0144876	TCEB2,POLR2L
4	64	Positive	Reactome_2016	DNA Replication_Homo sapiens_R-HSA-69306	0.00464441	0.0148049	PSMD8,PSMD9,PSMB7
4	64	Positive	Reactome_2016	HIV elongation arrest and recovery_Homo sapiens_R-HSA-167287	0.00469996	0.0148049	TCEB2,POLR2L
4	64	Positive	Reactome_2016	Pausing and recovery of HIV elongation_Homo sapiens_R-HSA-167290	0.00469996	0.0148049	TCEB2,POLR2L
4	64	Positive	Reactome_2016	Elongation arrest and recovery_Homo sapiens_R-HSA-112387	0.00469996	0.0148049	TCEB2,POLR2L
4	64	Positive	GO_Biological_Process_2015	regulation of cellular amine metabolic process (GO:0033238)	0.00231151	0.0150751	PSMD8,PSMB7,PSMD9
4	64	Positive	Reactome_2016	Infectious disease_Homo sapiens_R-HSA-5663205	0.00510485	0.0159211	PSMD8,PSMD9,PSMB7,TCEB2,POLR2L
4	64	Positive	GO_Biological_Process_2015	positive regulation of cell cycle arrest (GO:0071158)	0.00256051	0.0164604	PSMD8,PSMB7,PSMD9
4	64	Positive	Reactome_2016	FCERI mediated NF-kB activation_Homo sapiens_R-HSA-2871837	0.00542148	0.0167428	PSMD8,PSMD9,PSMB7
4	64	Positive	Reactome_2016	G1/S Transition_Homo sapiens_R-HSA-69206	0.00555811	0.0169981	PSMD8,PSMD9,PSMB7
4	64	Positive	GO_Biological_Process_2015	protein polyubiquitination (GO:0000209)	0.00297928	0.0188828	PSMD8,PSMB7,PSMD9,ANAPC11
4	64	Positive	GO_Biological_Process_2015	intracellular protein transmembrane import (GO:0044743)	0.00311785	0.0192196	NDUFA13,TOMM22
4	64	Positive	GO_Biological_Process_2015	DNA damage response, signal transduction by p53 class mediator (GO:0030330)	0.00310681	0.0192196	PSMD8,PSMB7,PSMD9
4	64	Positive	Reactome_2016	TCR signaling_Homo sapiens_R-HSA-202403	0.00642141	0.0194495	PSMD8,PSMD9,PSMB7
4	64	Positive	GO_Biological_Process_2015	negative regulation of mitotic cell cycle phase transition (GO:1901991)	0.00333826	0.0203002	PSMD8,PSMD9,PSMB7,ANAPC11
4	64	Positive	Reactome_2016	C-type lectin receptors (CLRs)_Homo sapiens_R-HSA-5621481	0.00719864	0.0215959	PSMD8,PSMD9,PSMB7
4	64	Positive	Reactome_2016	S Phase_Homo sapiens_R-HSA-69242	0.00736048	0.0218731	PSMD8,PSMD9,PSMB7
4	64	Positive	GO_Biological_Process_2015	negative regulation of cell cycle phase transition (GO:1901988)	0.00386135	0.023021	PSMD8,PSMB7,PSMD9,ANAPC11
4	64	Positive	GO_Biological_Process_2015	negative regulation of G1/S transition of mitotic cell cycle (GO:2000134)	0.00393915	0.023021	PSMD8,PSMB7,PSMD9
4	64	Positive	GO_Biological_Process_2015	negative regulation of cell cycle G1/S phase transition (GO:1902807)	0.00393915	0.023021	PSMD8,PSMB7,PSMD9
4	64	Positive	Reactome_2016	Tat-mediated elongation of the HIV-1 transcript_Homo sapiens_R-HSA-167246	0.00836554	0.0241756	TCEB2,POLR2L
4	64	Positive	Reactome_2016	Formation of HIV-1 elongation complex containing HIV-1 Tat_Homo sapiens_R-HSA-167200	0.00836554	0.0241756	TCEB2,POLR2L
4	64	Positive	Reactome_2016	HIV Transcription Elongation_Homo sapiens_R-HSA-167169	0.00836554	0.0241756	TCEB2,POLR2L
4	64	Positive	GO_Biological_Process_2015	proteasome-mediated ubiquitin-dependent protein catabolic process (GO:0043161)	0.00421508	0.0243178	PSMD8,PSMB7,PSMD9,ANAPC11
4	64	Positive	Reactome_2016	RNA Polymerase II Transcription Elongation_Homo sapiens_R-HSA-75955	0.00874595	0.024598	TCEB2,POLR2L
4	64	Positive	Reactome_2016	Formation of HIV elongation complex in the absence of HIV Tat_Homo sapiens_R-HSA-167152	0.00874595	0.024598	TCEB2,POLR2L
4	64	Positive	Reactome_2016	Formation of RNA Pol II elongation complex_Homo sapiens_R-HSA-112382	0.00874595	0.024598	TCEB2,POLR2L
4	64	Positive	GO_Biological_Process_2015	nucleotide biosynthetic process (GO:0009165)	0.00443751	0.0249534	STOML2,ATP5I,ATP5F1,ATP5J2
4	64	Positive	GO_Biological_Process_2015	nucleoside phosphate biosynthetic process (GO:1901293)	0.00451338	0.0249534	STOML2,ATP5I,ATP5F1,ATP5J2
4	64	Positive	GO_Biological_Process_2015	intracellular protein transmembrane transport (GO:0065002)	0.00469996	0.0249534	NDUFA13,TOMM22
4	64	Positive	GO_Biological_Process_2015	regulation of cell cycle arrest (GO:0071156)	0.00464441	0.0249534	PSMD8,PSMB7,PSMD9
4	64	Positive	GO_Biological_Process_2015	regulation of protein ubiquitination (GO:0031396)	0.00474625	0.0249534	PSMD8,PSMD9,PSMB7,ANAPC11
4	64	Positive	GO_Biological_Process_2015	proteasomal protein catabolic process (GO:0010498)	0.00474625	0.0249534	PSMD8,PSMD9,PSMB7,ANAPC11
4	64	Positive	GO_Biological_Process_2015	signal transduction in response to DNA damage (GO:0042770)	0.00476888	0.0249534	PSMD8,PSMB7,PSMD9
4	64	Positive	GO_Biological_Process_2015	antigen processing and presentation of peptide antigen via MHC class I (GO:0002474)	0.00452193	0.0249534	PSMD8,PSMB7,PSMD9
4	64	Positive	Reactome_2016	mRNA Splicing - Major Pathway_Homo sapiens_R-HSA-72163	0.00909813	0.025362	SNRPG,TXNL4A,POLR2L
4	64	Positive	Reactome_2016	Signaling by Hedgehog_Homo sapiens_R-HSA-5358351	0.00947199	0.025945	PSMD8,PSMD9,PSMB7
4	64	Positive	Reactome_2016	Mitotic G1-G1/S phases_Homo sapiens_R-HSA-453279	0.00947199	0.025945	PSMD8,PSMD9,PSMB7
4	64	Positive	KEGG_2016	Ribosome_Homo sapiens_hsa03010	0.00966224	0.0268396	MRPL36,MRPL12,MRPS7
4	64	Positive	KEGG_2016	Proteasome_Homo sapiens_hsa03050	0.00874595	0.0268396	PSMD8,PSMB7
4	64	Positive	GO_Biological_Process_2015	negative regulation of mitotic cell cycle (GO:0045930)	0.00532079	0.0275213	PSMD8,PSMD9,PSMB7,ANAPC11
4	64	Positive	GO_Biological_Process_2015	gene expression (GO:0010467)	0.00553748	0.0283167	PSMD8,PSMD9,PSMB7,SNRPG,TCEB2,TXNL4A,POLR2L
4	64	Positive	Reactome_2016	M Phase_Homo sapiens_R-HSA-68886	0.0106811	0.0290046	PSMD8,PSMD9,PSMB7,ANAPC11
4	64	Positive	Reactome_2016	Beta-catenin independent WNT signaling_Homo sapiens_R-HSA-3858494	0.0110566	0.0295156	PSMD8,PSMD9,PSMB7
4	64	Positive	Reactome_2016	mRNA Splicing_Homo sapiens_R-HSA-72172	0.0110566	0.0295156	SNRPG,TXNL4A,POLR2L
4	64	Positive	GO_Biological_Process_2015	regulation of protein modification by small protein conjugation or removal (GO:1903320)	0.00612572	0.0309727	PSMD8,PSMB7,PSMD9,ANAPC11
4	64	Positive	Reactome_2016	G2/M Checkpoints_Homo sapiens_R-HSA-69481	0.0123399	0.0326644	PSMD8,PSMD9,PSMB7
4	64	Positive	Reactome_2016	Diseases of signal transduction_Homo sapiens_R-HSA-5663202	0.0136095	0.035725	PSMD8,PSMD9,PSMB7,POLR2L
4	64	Positive	Reactome_2016	Apoptosis_Homo sapiens_R-HSA-109581	0.0154031	0.0400668	PSMD8,PSMD9,PSMB7
4	64	Positive	Reactome_2016	Post-Elongation Processing of the Transcript_Homo sapiens_R-HSA-76044	0.015837	0.0400668	SNRPG,THOC7
4	64	Positive	Reactome_2016	Cleavage of Growing Transcript in the Termination Region_Homo sapiens_R-HSA-109688	0.015837	0.0400668	SNRPG,THOC7
4	64	Positive	Reactome_2016	RNA Polymerase II Transcription Termination_Homo sapiens_R-HSA-73856	0.015837	0.0400668	SNRPG,THOC7
4	64	Positive	Reactome_2016	SUMO is conjugated to E1 (UBA2:SAE1)_Homo sapiens_R-HSA-3065676	0.0158995	0.0400668	SUMO2
4	64	Positive	Reactome_2016	Programmed Cell Death_Homo sapiens_R-HSA-5357801	0.0161655	0.0404138	PSMD8,PSMD9,PSMB7
4	64	Positive	Reactome_2016	TP53 Regulates Transcription of DNA Repair Genes_Homo sapiens_R-HSA-6796648	0.0163404	0.0405294	TCEB2,POLR2L
4	64	Positive	GO_Biological_Process_2015	regulation of G1/S transition of mitotic cell cycle (GO:2000045)	0.00820205	0.0410103	PSMD8,PSMB7,PSMD9
4	64	Positive	GO_Biological_Process_2015	regulation of mitotic cell cycle phase transition (GO:1901990)	0.00854166	0.0418397	PSMD8,PSMD9,PSMB7,ANAPC11
4	64	Positive	GO_Biological_Process_2015	regulation of cell cycle G1/S phase transition (GO:1902806)	0.0085539	0.0418397	PSMD8,PSMB7,PSMD9
4	64	Positive	GO_Biological_Process_2015	signal transduction by p53 class mediator (GO:0072331)	0.00873311	0.042257	PSMD8,PSMB7,PSMD9
4	64	Positive	GO_Biological_Process_2015	negative regulation of cell cycle process (GO:0010948)	0.00889667	0.0425904	PSMD8,PSMB7,PSMD9,ANAPC11
4	64	Positive	Reactome_2016	G2/M Transition_Homo sapiens_R-HSA-69275	0.0180261	0.0440172	PSMD8,PSMD9,PSMB7
4	64	Positive	Reactome_2016	RNA Polymerase II Pre-transcription Events_Homo sapiens_R-HSA-674695	0.0178914	0.0440172	TCEB2,POLR2L
4	64	Positive	Reactome_2016	Mitotic G2-G2/M phases_Homo sapiens_R-HSA-453274	0.0185788	0.0450178	PSMD8,PSMD9,PSMB7
4	64	Positive	GO_Biological_Process_2015	respiratory gaseous exchange (GO:0007585)	0.00952963	0.0451404	NDUFA12,COX5B
4	64	Positive	Reactome_2016	SUMO is proteolytically processed_Homo sapiens_R-HSA-3065679	0.0190494	0.0454588	SUMO2
4	64	Positive	Reactome_2016	SUMO is transferred from E1 to E2 (UBE2I, UBC9)_Homo sapiens_R-HSA-3065678	0.0190494	0.0454588	SUMO2
4	64	Positive	Reactome_2016	Transcription of the HIV genome_Homo sapiens_R-HSA-167172	0.0195022	0.0461895	TCEB2,POLR2L
4	64	Positive	GO_Biological_Process_2015	regulation of cell cycle phase transition (GO:1901987)	0.0101495	0.0475756	PSMD8,PSMD9,PSMB7,ANAPC11
4	64	Positive	WikiPathways_2016	Parkin-Ubiquitin Proteasomal System pathway_Homo sapiens_WP2359	0.0211718	0.0476365	PSMD8,PSMD9
5	209	Positive	Reactome_2016	Cell Cycle_Homo sapiens_R-HSA-1640170	3.45482e-88	1.28865e-85	TOP2A,FEN1,ERCC6L,ZWILCH,NCAPG2,HJURP,CASC5,BUB1B,FOXM1,BRCA2,SMC4,LMNB1,CKS1B,CDC20,PTTG1,NUF2,CHEK1,MYBL2,SPDL1,SKP2,GTSE1,TMPO,RFC5,BORA,RFC2,H2AFX,KIF23,ESCO2,MASTL,CKAP5,CDC25A,CCNA2,DBF4,ESPL1,CCNE2,MCM3,BIRC5,MCM4,MCM5,KIF2C,KIF20A,PCNA,HDAC1,CDCA5,NCAPG,CDCA8,LIN9,HMMR,PKMYT1,TYMS,NCAPH,SKA1,AURKB,SKA2,AURKA,CCNB2,BRIP1,CCNB1,ORC6,CDC45,ORC1,E2F1,E2F2,BUB1,PLK4,GINS1,CDT1,GINS2,CENPW,RRM2…
5	209	Positive	Reactome_2016	Cell Cycle, Mitotic_Homo sapiens_R-HSA-69278	2.19611e-87	4.09574e-85	TOP2A,FEN1,ERCC6L,ZWILCH,NCAPG2,CASC5,BUB1B,FOXM1,SMC4,LMNB1,CKS1B,CDC20,PTTG1,NUF2,MYBL2,SPDL1,SKP2,GTSE1,TMPO,RFC5,BORA,RFC2,H2AFX,KIF23,ESCO2,MASTL,CKAP5,CDC25A,CCNA2,DBF4,ESPL1,CCNE2,MCM3,BIRC5,MCM4,MCM5,KIF2C,KIF20A,PCNA,HDAC1,CDCA5,NCAPG,CDCA8,LIN9,HMMR,PKMYT1,TYMS,NCAPH,SKA1,AURKB,SKA2,AURKA,CCNB2,CCNB1,ORC6,CDC45,ORC1,E2F1,E2F2,BUB1,PLK4,GINS1,CDT1,GINS2,RRM2,UBE2C,RCC2,PLK1,GINS4,CDC7,CD…
5	209	Positive	GO_Biological_Process_2015	mitotic cell cycle (GO:0000278)	5.30802e-88	7.52146e-85	TOP2A,ERCC6L,FEN1,ZWILCH,NCAPG2,BUB1B,CASC5,FOXM1,SMC4,CKS1B,CDC20,PTTG1,NUF2,MYBL2,SPDL1,SKP2,RFC5,BORA,RFC2,KIF23,ESCO2,MASTL,CKAP5,CDC25A,CCNA2,DBF4,ESPL1,CCNE2,MCM3,BIRC5,MCM4,KIF2C,MCM5,KIF20A,PCNA,HDAC1,CDCA5,CDCA8,NCAPG,LIN9,TYMS,PKMYT1,SKA1,AURKB,NCAPH,SKA2,AURKA,CCNB2,CCNB1,CDC45,ORC6,ORC1,E2F1,E2F2,BUB1,GINS1,PLK4,CDT1,GINS2,CENPW,RRM2,UBE2C,XRCC2,RCC2,GINS4,PLK1,CDC7,CDC6,NDC80,ZWINT,D…
5	209	Positive	GO_Biological_Process_2015	nuclear division (GO:0000280)	7.47239e-49	5.29419e-46	ERCC6L,ZWILCH,CCNF,NCAPG2,BUB1B,CASC5,KIF11,BRCA2,MKI67,KIF15,CDC20,PTTG1,NUF2,PBK,CEP55,HELLS,BORA,MASTL,CKAP5,CDC25A,CCNA2,ASPM,TIMELESS,CKS2,BIRC5,KIF2C,FAM64A,CDCA2,CDCA5,SKA3,PKMYT1,SKA1,AURKB,SKA2,AURKA,CCNB2,RAD54L,BUB1,CENPW,XRCC2,RCC2,PLK1,FANCA,CDC6,NDC80,TPX2,ANLN,CENPF,RAD51,CDK1,CENPN,SPC24
5	209	Positive	GO_Biological_Process_2015	organelle fission (GO:0048285)	3.44949e-48	1.62931e-45	ERCC6L,ZWILCH,CCNF,NCAPG2,BUB1B,CASC5,KIF11,BRCA2,MKI67,KIF15,CDC20,PTTG1,NUF2,PBK,CEP55,HELLS,BORA,MASTL,CKAP5,CDC25A,CCNA2,ASPM,TIMELESS,CKS2,BIRC5,KIF2C,FAM64A,MTFR2,CDCA2,CDCA5,SKA3,PKMYT1,SKA1,AURKB,SKA2,AURKA,CCNB2,RAD54L,BUB1,CENPW,XRCC2,RCC2,PLK1,FANCA,CDC6,NDC80,TPX2,ANLN,CENPF,RAD51,CDK1,CENPN,SPC24
5	209	Positive	Reactome_2016	Mitotic Prometaphase_Homo sapiens_R-HSA-68877	7.31908e-47	9.10006e-45	ERCC6L,ZWILCH,CDCA5,BUB1B,CASC5,NCAPG,CDCA8,SMC4,NCAPH,AURKB,SKA1,SKA2,CDC20,CCNB2,CCNB1,NUF2,SPDL1,BUB1,RCC2,PLK1,CKAP5,NDC80,ZWINT,CENPE,KIF18A,CENPF,CENPH,CENPI,CENPK,CDK1,BIRC5,KIF2C,CENPN,NCAPD2,CENPO,SPC24,MAD2L1
5	209	Positive	Reactome_2016	M Phase_Homo sapiens_R-HSA-68886	3.66828e-44	3.42068e-42	ERCC6L,ZWILCH,CDCA5,NCAPG2,NCAPG,CDCA8,BUB1B,CASC5,SMC4,NCAPH,SKA1,AURKB,SKA2,LMNB1,CDC20,CCNB2,CCNB1,PTTG1,NUF2,SPDL1,BUB1,TMPO,UBE2C,RCC2,PLK1,H2AFX,KIF23,MASTL,CKAP5,ZWINT,NDC80,CENPE,CENPF,KIF18A,CENPH,ESPL1,CENPI,CENPK,CDK1,BIRC5,CENPN,NCAPD2,KIF2C,KIF20A,CENPO,SPC24,MAD2L1
5	209	Positive	GO_Biological_Process_2015	mitotic nuclear division (GO:0007067)	1.23593e-43	4.37827e-41	ERCC6L,CDCA2,ZWILCH,CDCA5,CCNF,NCAPG2,BUB1B,CASC5,KIF11,PKMYT1,SKA3,SKA1,AURKB,KIF15,SKA2,AURKA,CDC20,CCNB2,PTTG1,NUF2,PBK,BUB1,CEP55,HELLS,BORA,CENPW,RCC2,PLK1,CDC6,MASTL,CKAP5,CDC25A,NDC80,CCNA2,TPX2,ANLN,ASPM,CENPF,TIMELESS,CDK1,BIRC5,FAM64A,CENPN,KIF2C,SPC24
5	209	Positive	Reactome_2016	Resolution of Sister Chromatid Cohesion_Homo sapiens_R-HSA-2500257	3.40586e-41	2.54077e-39	ERCC6L,ZWILCH,CDCA5,BUB1B,CASC5,CDCA8,AURKB,SKA1,SKA2,CDC20,CCNB2,CCNB1,NUF2,SPDL1,BUB1,RCC2,PLK1,CKAP5,NDC80,ZWINT,CENPE,KIF18A,CENPF,CENPH,CENPI,CENPK,CDK1,BIRC5,KIF2C,CENPN,CENPO,SPC24,MAD2L1
5	209	Positive	GO_Biological_Process_2015	cell cycle phase transition (GO:0044770)	1.87965e-36	5.32693e-34	PCNA,CDCA5,BUB1B,LIN9,FOXM1,PKMYT1,TYMS,IQGAP3,CKS1B,AURKA,CCNB2,CCNB1,CDC45,ORC6,ORC1,CHEK1,E2F1,MYBL2,SKP2,PLK4,CDT1,BORA,RRM2,PLK1,CDC7,CDC6,MASTL,CKAP5,CDC25A,DHFR,CCNA2,CENPF,MELK,DBF4,CCNE2,TIMELESS,MCM3,CDK1,BIRC5,MCM4,MCM5,CDKN3
5	209	Positive	WikiPathways_2016	Retinoblastoma (RB) in Cancer_Homo sapiens_WP2446	9.24994e-36	1.08224e-33	TOP2A,PCNA,HDAC1,SUV39H1,TTK,TYMS,CCNB2,CCNB1,CDC45,ORC1,CHEK1,STMN1,E2F1,E2F2,SKP2,RFC5,PLK4,CDT1,RRM2,CDC7,CDC25A,DHFR,CCNA2,ANLN,CCNE2,KIF4A,CDK1,MCM3,MCM4
5	209	Positive	Reactome_2016	Mitotic Anaphase_Homo sapiens_R-HSA-68882	3.74138e-35	2.32589e-33	ERCC6L,ZWILCH,CDCA5,BUB1B,CASC5,CDCA8,AURKB,SKA1,LMNB1,SKA2,CDC20,PTTG1,NUF2,SPDL1,BUB1,TMPO,UBE2C,RCC2,PLK1,CKAP5,NDC80,ZWINT,CENPE,KIF18A,CENPF,CENPH,ESPL1,CENPI,CENPK,BIRC5,KIF2C,CENPN,CENPO,SPC24,MAD2L1
5	209	Positive	Reactome_2016	Mitotic Metaphase and Anaphase_Homo sapiens_R-HSA-2555396	4.64354e-35	2.47434e-33	ERCC6L,ZWILCH,CDCA5,BUB1B,CASC5,CDCA8,AURKB,SKA1,LMNB1,SKA2,CDC20,PTTG1,NUF2,SPDL1,BUB1,TMPO,UBE2C,RCC2,PLK1,CKAP5,NDC80,ZWINT,CENPE,KIF18A,CENPF,CENPH,ESPL1,CENPI,CENPK,BIRC5,KIF2C,CENPN,CENPO,SPC24,MAD2L1
5	209	Positive	GO_Biological_Process_2015	mitotic cell cycle phase transition (GO:0044772)	2.45103e-35	5.78852e-33	PCNA,CDCA5,BUB1B,LIN9,FOXM1,PKMYT1,TYMS,IQGAP3,CKS1B,AURKA,CCNB2,CCNB1,CDC45,ORC6,ORC1,CHEK1,E2F1,MYBL2,SKP2,PLK4,CDT1,BORA,RRM2,PLK1,CDC7,CDC6,MASTL,CKAP5,CDC25A,DHFR,CCNA2,CENPF,MELK,DBF4,CCNE2,MCM3,CDK1,BIRC5,MCM4,MCM5,CDKN3
5	209	Positive	Reactome_2016	RHO GTPases Activate Formins_Homo sapiens_R-HSA-5663220	5.97402e-34	2.78539e-32	ERCC6L,ZWILCH,BUB1B,CASC5,CDCA8,AURKB,SKA1,SKA2,CDC20,NUF2,SPDL1,BUB1,RCC2,PLK1,CKAP5,NDC80,ZWINT,CENPE,KIF18A,CENPF,DIAPH3,CENPH,CENPI,CENPK,BIRC5,KIF2C,CENPN,CENPO,SPC24,MAD2L1
5	209	Positive	WikiPathways_2016	Cell Cycle_Homo sapiens_WP179	8.44085e-34	4.93789e-32	PCNA,HDAC1,BUB1B,PKMYT1,CDC20,CCNB2,CCNB1,ORC6,CDC45,PTTG1,ORC1,CHEK1,E2F1,E2F2,SKP2,BUB1,PLK1,CDC7,CDC6,CDC25A,CCNA2,DBF4,ESPL1,CCNE2,CDK1,MCM3,MCM4,MCM5,MAD2L1
5	209	Positive	Reactome_2016	Separation of Sister Chromatids_Homo sapiens_R-HSA-2467813	2.85179e-33	1.18191e-31	ERCC6L,ZWILCH,CDCA5,BUB1B,CASC5,CDCA8,AURKB,SKA1,SKA2,CDC20,PTTG1,NUF2,SPDL1,BUB1,UBE2C,RCC2,PLK1,CKAP5,NDC80,ZWINT,CENPE,KIF18A,CENPF,CENPH,ESPL1,CENPI,CENPK,BIRC5,KIF2C,CENPN,CENPO,SPC24,MAD2L1
5	209	Positive	KEGG_2016	Cell cycle_Homo sapiens_hsa04110	9.8794e-33	7.21196e-31	PCNA,HDAC1,BUB1B,TTK,PKMYT1,CDC20,CCNB2,CCNB1,ORC6,CDC45,PTTG1,ORC1,CHEK1,E2F1,E2F2,SKP2,BUB1,PLK1,CDC7,CDC6,CDC25A,CCNA2,DBF4,ESPL1,CCNE2,CDK1,MCM3,MCM4,MCM5,MAD2L1
5	209	Positive	GO_Biological_Process_2015	chromosome segregation (GO:0007059)	3.24501e-29	6.56884e-27	TOP2A,HJURP,KIF11,SKA3,SMC4,SKA1,SKA2,PTTG1,NUF2,NUSAP1,BUB1,CENPW,PLK1,ESCO2,KNSTRN,NDC80,ZWINT,CENPF,KIF18B,ESPL1,KIFC1,BIRC5,KIF2C,CENPN,MAD2L1
5	209	Positive	Reactome_2016	Mitotic G1-G1/S phases_Homo sapiens_R-HSA-453279	1.84143e-28	6.86853e-27	TOP2A,PCNA,HDAC1,LIN9,TYMS,PKMYT1,CKS1B,CCNB1,ORC6,CDC45,ORC1,E2F1,E2F2,MYBL2,SKP2,CDT1,RRM2,CDC7,CDC6,CDC25A,DHFR,CCNA2,DBF4,CCNE2,CDK1,MCM3,MCM4,MCM5
5	209	Positive	Reactome_2016	RHO GTPase Effectors_Homo sapiens_R-HSA-195258	9.03726e-28	3.06445e-26	ERCC6L,ZWILCH,KIF14,CDCA8,BUB1B,CASC5,IQGAP3,SKA1,AURKB,SKA2,CDC20,NUF2,SPDL1,BUB1,RCC2,PLK1,H2AFX,CKAP5,ZWINT,NDC80,CENPE,CENPF,KIF18A,DIAPH3,CENPH,CENPI,PRC1,CENPK,BIRC5,CENPN,KIF2C,CENPO,SPC24,MAD2L1
5	209	Positive	GO_Biological_Process_2015	chromosome organization (GO:0051276)	1.82701e-28	3.23608e-26	TOP2A,FEN1,PCNA,CDCA5,NCAPG2,NCAPG,CDCA8,SMC4,NCAPH,PTTG1,NUSAP1,RAD54L,RFC5,XRCC6,CENPW,RFC2,PLK1,KNSTRN,ZWINT,NDC80,CENPE,CENPF,KIF18B,ESPL1,CENPH,CENPI,KIFC1,FANCD2,CDK1,NCAPD2,CENPN,MAD2L1
5	209	Positive	GO_Biological_Process_2015	cell cycle checkpoint (GO:0000075)	4.3894e-28	6.91086e-26	TOP2A,ZWILCH,BUB1B,CASC5,TTK,AURKB,CDC20,BRIP1,CCNB1,CDC45,CHEK1,E2F1,SPDL1,BUB1,CDT1,UBE2C,PLK1,H2AFX,CDC6,ZWINT,CCNA2,CENPF,CCNE2,RFWD3,CDK1,BIRC5,INTS7,DTL,MAD2L1
5	209	Positive	GO_Biological_Process_2015	regulation of cell cycle process (GO:0010564)	1.05268e-26	1.49165e-24	TOP2A,ZWILCH,CDCA5,CCNF,BUB1B,TTK,BRCA2,FOXM1,PKMYT1,AURKB,AURKA,CDC20,CCNB1,RACGAP1,CHEK1,NUSAP1,E2F1,GTSE1,BUB1,DLGAP5,SOX4,PLK4,CDT1,BORA,UBE2C,RCC2,PLK1,KIF23,CDC7,CDC6,ZWINT,CCNA2,TPX2,CENPE,ANLN,CENPF,ESPL1,RFWD3,CDK1,BIRC5,EZH2,MAD2L1
5	209	Positive	Reactome_2016	Signaling by Rho GTPases_Homo sapiens_R-HSA-194315	1.18174e-24	3.67326e-23	ARHGAP11A,ERCC6L,ZWILCH,KIF14,CDCA8,BUB1B,CASC5,IQGAP3,SKA1,AURKB,SKA2,CDC20,RACGAP1,NUF2,SPDL1,BUB1,RCC2,PLK1,H2AFX,CKAP5,ZWINT,NDC80,CENPE,CENPF,KIF18A,DIAPH3,CENPH,CENPI,PRC1,CENPK,BIRC5,CENPN,KIF2C,CENPO,SPC24,MAD2L1
5	209	Positive	Reactome_2016	G1/S Transition_Homo sapiens_R-HSA-69206	1.65136e-23	4.73813e-22	CDT1,PCNA,RRM2,CDC7,CDC6,TYMS,PKMYT1,CDC25A,CKS1B,DHFR,CCNA2,CCNB1,ORC6,DBF4,CDC45,ORC1,CCNE2,E2F1,CDK1,MCM3,MCM4,MCM5,SKP2
5	209	Positive	GO_Biological_Process_2015	cell cycle G1/S phase transition (GO:0044843)	6.18703e-23	7.30586e-21	PCNA,CDCA5,PKMYT1,TYMS,IQGAP3,CKS1B,CCNB1,CDC45,ORC6,ORC1,E2F1,SKP2,CDT1,RRM2,CDC7,CDC6,CDC25A,DHFR,DBF4,CCNE2,CDK1,MCM3,MCM4,MCM5,CDKN3
5	209	Positive	GO_Biological_Process_2015	G1/S transition of mitotic cell cycle (GO:0000082)	6.18703e-23	7.30586e-21	PCNA,CDCA5,PKMYT1,TYMS,IQGAP3,CKS1B,CCNB1,CDC45,ORC6,ORC1,E2F1,SKP2,CDT1,RRM2,CDC7,CDC6,CDC25A,DHFR,DBF4,CCNE2,CDK1,MCM3,MCM4,MCM5,CDKN3
5	209	Positive	Reactome_2016	Cell Cycle Checkpoints_Homo sapiens_R-HSA-69620	3.46051e-22	9.2198e-21	BUB1B,PKMYT1,CDC20,CCNB2,BRIP1,CCNB1,ORC6,CDC45,ORC1,CHEK1,GTSE1,RFC5,UBE2C,RFC2,H2AFX,CDC7,CDC6,CDC25A,CCNA2,DBF4,CCNE2,CDK1,MCM3,MCM4,MCM5,MAD2L1
5	209	Positive	GO_Biological_Process_2015	regulation of mitotic cell cycle (GO:0007346)	1.19286e-22	1.30022e-20	TOP2A,ZWILCH,BUB1B,TTK,BRCA2,PKMYT1,AURKB,AURKA,CDC20,CCNB1,CHEK1,E2F1,NUSAP1,GTSE1,BUB1,DLGAP5,SOX4,BORA,UBE2C,RCC2,PLK1,CDC7,CDC6,ZWINT,CCNA2,TPX2,CENPE,ANLN,CENPF,ESPL1,RFWD3,CDK1,BIRC5,MAD2L1,EZH2
5	209	Positive	Reactome_2016	S Phase_Homo sapiens_R-HSA-69242	4.71371e-21	1.17214e-19	GINS1,RFC5,GINS2,CDT1,FEN1,PCNA,RFC2,CDCA5,GINS4,ESCO2,CDC6,CDC25A,CKS1B,CCNA2,ORC6,CDC45,ORC1,CCNE2,MCM3,MCM4,MCM5,SKP2
5	209	Positive	GO_Biological_Process_2015	regulation of chromosome segregation (GO:0051983)	1.8007e-21	1.82257e-19	UBE2C,CDCA5,RCC2,PLK1,BUB1B,TTK,CDC6,KNSTRN,AURKB,CDC20,CENPF,CCNB1,RACGAP1,ESPL1,KIF2C,BUB1,DLGAP5,MAD2L1
5	209	Positive	Reactome_2016	DNA Replication_Homo sapiens_R-HSA-69306	6.95603e-20	1.62163e-18	GINS1,RFC5,GINS2,CDT1,FEN1,PCNA,RFC2,GINS4,CDC7,CDC6,CCNA2,ORC6,DBF4,CDC45,ORC1,E2F1,MCM3,E2F2,MCM4,MCM5
5	209	Positive	GO_Biological_Process_2015	DNA replication (GO:0006260)	1.74042e-19	1.64411e-17	RFC5,SLBP,GINS2,CDT1,FEN1,RNASEH2A,RRM2,RFC2,GINS4,CDC7,CDC6,CDC25A,CHAF1B,DBF4,CDC45,ORC6,KIAA0101,ORC1,CHEK1,CDK1,MCM3,MCM4,MCM5,DTL
5	209	Positive	Reactome_2016	G1/S-Specific Transcription_Homo sapiens_R-HSA-69205	1.45893e-18	3.20107e-17	DHFR,CDT1,PCNA,RRM2,CDC45,ORC1,E2F1,CDK1,CDC6,TYMS,CDC25A
5	209	Positive	Reactome_2016	E2F mediated regulation of DNA replication_Homo sapiens_R-HSA-113510	5.80256e-18	1.20242e-16	CDT1,RRM2,PCNA,CDC6,TYMS,CDC25A,DHFR,CCNB1,ORC6,CDC45,ORC1,CDK1,E2F1
5	209	Positive	GO_Biological_Process_2015	regulation of mitotic cell cycle phase transition (GO:1901990)	1.36008e-18	1.20452e-16	TOP2A,ZWILCH,BUB1B,TTK,AURKB,CDC20,CCNB1,E2F1,GTSE1,BUB1,DLGAP5,SOX4,UBE2C,RCC2,PLK1,CDC7,CDC6,ZWINT,CCNA2,CENPE,CENPF,ESPL1,RFWD3,CDK1,MAD2L1,EZH2
5	209	Positive	GO_Biological_Process_2015	DNA repair (GO:0006281)	3.23111e-18	2.5436e-16	FEN1,RNASEH2A,PCNA,PARPBP,UHRF1,CDCA5,FOXM1,BRCA2,RAD51AP1,CHAF1B,BRIP1,PTTG1,EME1,CHEK1,RAD54L,RFC5,FANCI,XRCC6,RFC2,XRCC2,NONO,H2AFX,FANCA,ESCO2,RAD51,KIAA0101,FANCD2,UBE2T,RFWD3,CDK1,DTL
5	209	Positive	GO_Biological_Process_2015	regulation of cell division (GO:0051302)	3.0701e-18	2.5436e-16	BUB1B,TTK,PKMYT1,BRCA2,AURKB,AURKA,CDC20,RACGAP1,CHEK1,NUSAP1,BUB1,DLGAP5,BORA,UBE2C,PLK1,KIF23,CDC6,CENPE,ASPM,ANLN,CENPF,KIF18B,ESPL1,BIRC5,MAD2L1
5	209	Positive	GO_Biological_Process_2015	microtubule-based process (GO:0007017)	3.75774e-18	2.80249e-16	KIF14,CASC5,TTK,KIF11,AURKB,KIF15,AURKA,TUBA1B,RACGAP1,STMN1,NUSAP1,MYBL2,SPDL1,GTSE1,DLGAP5,PLK4,PLK1,KIF23,KNSTRN,CKAP5,NDC80,CENPE,KIF18A,KIF18B,ESPL1,PRC1,KIFC1,KIF4A,CDK1,BIRC5,KIF2C,KIF20A
5	209	Positive	GO_Biological_Process_2015	regulation of cell cycle phase transition (GO:1901987)	4.81921e-18	3.41441e-16	TOP2A,ZWILCH,BUB1B,TTK,AURKB,CDC20,CCNB1,E2F1,GTSE1,BUB1,DLGAP5,SOX4,UBE2C,RCC2,PLK1,CDC7,CDC6,ZWINT,CCNA2,CENPE,CENPF,ESPL1,RFWD3,CDK1,MAD2L1,EZH2
5	209	Positive	GO_Biological_Process_2015	regulation of mitosis (GO:0007088)	6.03678e-18	4.07339e-16	BORA,UBE2C,PLK1,BUB1B,TTK,CDC6,PKMYT1,AURKA,CDC20,CENPE,ANLN,CENPF,ESPL1,CHEK1,NUSAP1,BIRC5,BUB1,DLGAP5,MAD2L1
5	209	Positive	Reactome_2016	Activation of ATR in response to replication stress_Homo sapiens_R-HSA-176187	3.47695e-17	6.82581e-16	RFC5,RFC2,CDC7,CDC6,CDC25A,DBF4,ORC6,CDC45,ORC1,CHEK1,MCM3,MCM4,MCM5
5	209	Positive	GO_Biological_Process_2015	cell cycle G2/M phase transition (GO:0044839)	2.29595e-17	1.4145e-15	PLK4,BORA,PLK1,LIN9,PKMYT1,FOXM1,MASTL,CKAP5,CDC25A,AURKA,CCNA2,CCNB2,CENPF,CCNB1,MELK,CHEK1,CDK1,BIRC5,MYBL2,SKP2
5	209	Positive	GO_Biological_Process_2015	G2/M transition of mitotic cell cycle (GO:0000086)	2.29595e-17	1.4145e-15	PLK4,BORA,PLK1,LIN9,PKMYT1,FOXM1,MASTL,CKAP5,CDC25A,AURKA,CCNA2,CCNB2,CENPF,CCNB1,MELK,CHEK1,CDK1,BIRC5,MYBL2,SKP2
5	209	Positive	Reactome_2016	G2/M Checkpoints_Homo sapiens_R-HSA-69481	1.06419e-16	1.98472e-15	RFC5,RFC2,H2AFX,CDC7,CDC6,PKMYT1,CDC25A,CCNB2,BRIP1,CCNB1,ORC6,DBF4,CDC45,ORC1,CHEK1,CDK1,MCM3,MCM4,MCM5,GTSE1
5	209	Positive	WikiPathways_2016	DNA Replication_Mus musculus_WP150	1.14265e-16	4.45632e-15	RFC5,CDT1,PCNA,RFC2,CDC7,CDC6,DBF4,ORC6,CDC45,ORC1,MCM3,MCM4,MCM5
5	209	Positive	WikiPathways_2016	DNA Replication_Homo sapiens_WP466	2.37927e-16	6.95937e-15	RFC5,CDT1,PCNA,RFC2,CDC7,CDC6,DBF4,ORC6,CDC45,ORC1,MCM3,MCM4,MCM5
5	209	Positive	Reactome_2016	G0 and Early G1_Homo sapiens_R-HSA-1538133	4.88485e-16	8.67642e-15	CCNA2,TOP2A,PCNA,CCNE2,HDAC1,CDK1,E2F1,MYBL2,CDC6,LIN9,CDC25A
5	209	Positive	GO_Biological_Process_2015	sister chromatid segregation (GO:0000819)	1.50901e-16	8.90944e-15	TOP2A,KIF18B,ESPL1,KIFC1,PLK1,NUSAP1,SMC4,KNSTRN,ZWINT,NDC80,MAD2L1
5	209	Positive	GO_Biological_Process_2015	spindle checkpoint (GO:0031577)	1.65793e-16	9.39712e-15	UBE2C,PLK1,BUB1B,CASC5,TTK,AURKB,CDC20,CENPF,CCNB1,BIRC5,SPDL1,BUB1,MAD2L1
5	209	Positive	GO_Biological_Process_2015	regulation of nuclear division (GO:0051783)	3.46437e-16	1.88808e-14	BORA,UBE2C,PLK1,BUB1B,TTK,CDC6,PKMYT1,AURKA,CDC20,CENPE,ANLN,CENPF,ESPL1,CHEK1,NUSAP1,BIRC5,BUB1,DLGAP5,MAD2L1
5	209	Positive	GO_Biological_Process_2015	microtubule cytoskeleton organization (GO:0000226)	1.2817e-15	6.72654e-14	PLK1,CASC5,TTK,KIF11,CKAP5,KNSTRN,NDC80,AURKB,AURKA,KIF18A,TUBA1B,KIF18B,ESPL1,PRC1,KIFC1,STMN1,NUSAP1,CDK1,BIRC5,KIF2C,MYBL2,SPDL1,KIF20A
5	209	Positive	Reactome_2016	Synthesis of DNA_Homo sapiens_R-HSA-69239	4.27185e-15	7.24272e-14	GINS1,RFC5,GINS2,CDT1,FEN1,PCNA,RFC2,GINS4,CDC6,CCNA2,ORC6,CDC45,ORC1,MCM3,MCM4,MCM5
5	209	Positive	GO_Biological_Process_2015	mitotic sister chromatid segregation (GO:0000070)	2.1101e-15	1.06786e-13	KIF18B,ESPL1,KIFC1,PLK1,NUSAP1,SMC4,KNSTRN,ZWINT,NDC80,MAD2L1
5	209	Positive	GO_Biological_Process_2015	negative regulation of cell cycle process (GO:0010948)	2.81694e-15	1.37641e-13	TOP2A,ZWILCH,UBE2C,PLK1,CCNF,BUB1B,TTK,ZWINT,AURKB,AURKA,CCNA2,CDC20,CENPF,CCNB1,ESPL1,RFWD3,CHEK1,CDK1,GTSE1,BUB1,SOX4,MAD2L1,EZH2
5	209	Positive	Reactome_2016	DNA strand elongation_Homo sapiens_R-HSA-69190	1.32654e-14	2.08649e-13	RFC5,GINS1,GINS2,FEN1,PCNA,CDC45,RFC2,GINS4,MCM3,MCM4,MCM5
5	209	Positive	Reactome_2016	Polo-like kinase mediated events_Homo sapiens_R-HSA-156711	1.34252e-14	2.08649e-13	CCNB2,CENPF,CCNB1,PLK1,MYBL2,LIN9,PKMYT1,FOXM1,CDC25A
5	209	Positive	GO_Biological_Process_2015	DNA conformation change (GO:0071103)	5.97922e-15	2.82418e-13	TOP2A,XRCC6,CDCA5,NCAPG2,NCAPG,SMC4,NCAPH,BRIP1,RAD51,G3BP1,NUSAP1,CDK1,MCM3,MCM4,NCAPD2,MCM5
5	209	Positive	GO_Biological_Process_2015	regulation of microtubule cytoskeleton organization (GO:0070507)	7.05334e-15	3.22406e-13	PLK4,BORA,RCC2,CCNF,CKAP2,SKA3,KNSTRN,SKA1,AURKB,SKA2,AURKA,TPX2,CCNB1,RACGAP1,STMN1,CHEK1
5	209	Positive	Reactome_2016	Mitotic G2-G2/M phases_Homo sapiens_R-HSA-453274	3.00013e-14	4.47619e-13	PLK4,BORA,PLK1,LIN9,HMMR,PKMYT1,FOXM1,CKAP5,CDC25A,AURKA,CCNA2,TPX2,CCNB2,CCNB1,CENPF,E2F1,CDK1,MYBL2,GTSE1
5	209	Positive	GO_Biological_Process_2015	mitotic cell cycle checkpoint (GO:0007093)	1.145e-14	5.07021e-13	TOP2A,ZWILCH,UBE2C,PLK1,BUB1B,TTK,ZWINT,AURKB,CDC20,CCNA2,CENPF,CCNB1,RFWD3,CDK1,BUB1,MAD2L1
5	209	Positive	GO_Biological_Process_2015	DNA strand elongation involved in DNA replication (GO:0006271)	1.97175e-14	8.21756e-13	RFC5,GINS1,GINS2,FEN1,PCNA,CDC45,RFC2,GINS4,MCM3,MCM4,MCM5
5	209	Positive	GO_Biological_Process_2015	regulation of mitotic metaphase/anaphase transition (GO:0030071)	1.94174e-14	8.21756e-13	CDC20,CENPE,CENPF,ESPL1,UBE2C,PLK1,BUB1B,TTK,CDC6,BUB1,DLGAP5,MAD2L1
5	209	Positive	WikiPathways_2016	G1 to S cell cycle control_Mus musculus_WP413	4.08607e-14	9.56141e-13	PCNA,PKMYT1,CDC25A,ORC6,CDC45,ORC1,CCNE2,CDK1,MCM3,E2F1,MCM4,E2F2,MCM5
5	209	Positive	GO_Biological_Process_2015	regulation of metaphase/anaphase transition of cell cycle (GO:1902099)	2.62374e-14	1.06224e-12	CDC20,CENPE,CENPF,ESPL1,UBE2C,PLK1,BUB1B,TTK,CDC6,BUB1,DLGAP5,MAD2L1
5	209	Positive	GO_Biological_Process_2015	DNA strand elongation (GO:0022616)	4.17388e-14	1.64289e-12	RFC5,GINS1,GINS2,FEN1,PCNA,CDC45,RFC2,GINS4,MCM3,MCM4,MCM5
5	209	Positive	GO_Biological_Process_2015	regulation of transcription involved in G1/S transition of mitotic cell cycle (GO:0000083)	5.74462e-14	2.20003e-12	DHFR,CDT1,PCNA,CDC45,RRM2,ORC1,CDK1,E2F1,CDC6,TYMS
5	209	Positive	Reactome_2016	DNA Repair_Homo sapiens_R-HSA-73894	3.10137e-13	4.17411e-12	FANCI,RFC5,XRCC6,FEN1,PCNA,RFC2,XRCC2,H2AFX,FANCA,BRCA2,RAD51AP1,CCNA2,BRIP1,RAD51,EME1,KIAA0101,FANCD2,UBE2T,CHEK1,TIMELESS,KPNA2,DTL
5	209	Positive	Reactome_2016	G2/M Transition_Homo sapiens_R-HSA-69275	3.0735e-13	4.17411e-12	PLK4,BORA,PLK1,LIN9,HMMR,PKMYT1,FOXM1,CKAP5,CDC25A,AURKA,CCNA2,TPX2,CCNB2,CCNB1,CENPF,CDK1,MYBL2,GTSE1
5	209	Positive	Reactome_2016	Activation of the pre-replicative complex_Homo sapiens_R-HSA-68962	3.13338e-13	4.17411e-12	CDT1,DBF4,ORC6,CDC45,ORC1,MCM3,MCM4,CDC7,MCM5,CDC6
5	209	Positive	WikiPathways_2016	G1 to S cell cycle control_Homo sapiens_WP45	2.30567e-13	4.49606e-12	PCNA,CDC25A,CCNB1,ORC6,CDC45,ORC1,CCNE2,CDK1,MCM3,E2F1,MCM4,E2F2,MCM5
5	209	Positive	GO_Biological_Process_2015	negative regulation of mitotic cell cycle phase transition (GO:1901991)	1.64135e-13	6.12051e-12	TOP2A,UBE2C,ZWILCH,PLK1,BUB1B,TTK,ZWINT,AURKB,CCNA2,CDC20,CENPF,CCNB1,RFWD3,CDK1,GTSE1,BUB1,SOX4,MAD2L1,EZH2
5	209	Positive	GO_Biological_Process_2015	negative regulation of mitotic cell cycle (GO:0045930)	1.69384e-13	6.1543e-12	TOP2A,UBE2C,ZWILCH,PLK1,BUB1B,TTK,ZWINT,AURKB,CCNA2,CDC20,CENPF,CCNB1,RFWD3,CHEK1,CDK1,GTSE1,BUB1,SOX4,MAD2L1,EZH2
5	209	Positive	GO_Biological_Process_2015	regulation of microtubule-based process (GO:0032886)	2.28687e-13	8.10125e-12	PLK4,BORA,RCC2,CCNF,CKAP2,SKA3,KNSTRN,SKA1,AURKB,SKA2,AURKA,TPX2,CCNB1,RACGAP1,STMN1,CHEK1
5	209	Positive	Reactome_2016	Kinesins_Homo sapiens_R-HSA-983189	7.06795e-13	9.09085e-12	CENPE,KIF18A,KIF18B,RACGAP1,KIFC1,KIF4A,KIF23,KIF2C,KIF20A,KIF11,KIF15
5	209	Positive	GO_Biological_Process_2015	DNA integrity checkpoint (GO:0031570)	2.79961e-13	9.67572e-12	TOP2A,CDT1,PLK1,H2AFX,CDC6,CCNA2,BRIP1,CDC45,RFWD3,CHEK1,CDK1,E2F1,INTS7,DTL
5	209	Positive	GO_Biological_Process_2015	negative regulation of cell cycle phase transition (GO:1901988)	3.4428e-13	1.16153e-11	TOP2A,ZWILCH,UBE2C,PLK1,BUB1B,TTK,ZWINT,AURKB,CDC20,CCNA2,CENPF,CCNB1,RFWD3,CDK1,GTSE1,BUB1,SOX4,MAD2L1,EZH2
5	209	Positive	Reactome_2016	DNA Double-Strand Break Repair_Homo sapiens_R-HSA-5693532	2.68534e-12	3.33877e-11	RFC5,XRCC6,FEN1,PCNA,RFC2,XRCC2,H2AFX,BRCA2,CCNA2,RAD51AP1,BRIP1,RAD51,EME1,CHEK1,TIMELESS,KPNA2
5	209	Positive	GO_Biological_Process_2015	establishment of chromosome localization (GO:0051303)	1.42734e-12	4.70358e-11	CENPE,CENPF,KIF18A,CCNB1,CDCA5,BIRC5,CDCA8,SPDL1,DLGAP5
5	209	Positive	Reactome_2016	Condensation of Prometaphase Chromosomes_Homo sapiens_R-HSA-2514853	3.9198e-12	4.7164e-11	CCNB2,CCNB1,CDK1,NCAPG,NCAPD2,SMC4,NCAPH
5	209	Positive	Reactome_2016	Chromosome Maintenance_Homo sapiens_R-HSA-73886	5.42629e-12	6.32502e-11	RFC5,FEN1,CENPW,PCNA,RFC2,H2AFX,HJURP,CASC5,CENPH,CENPI,CENPK,CENPN,CENPO
5	209	Positive	GO_Biological_Process_2015	chromatin remodeling at centromere (GO:0031055)	2.21015e-12	7.11769e-11	HELLS,CENPW,CENPH,CENPI,CENPK,HJURP,CASC5,CENPN,CENPO
5	209	Positive	Reactome_2016	Unwinding of DNA_Homo sapiens_R-HSA-176974	9.32438e-12	1.05394e-10	GINS1,GINS2,CDC45,GINS4,MCM3,MCM4,MCM5
5	209	Positive	GO_Biological_Process_2015	protein localization to chromosome (GO:0034502)	3.34982e-12	1.05482e-10	RCC2,PLK1,CDK1,BUB1B,CASC5,ESCO2,SPDL1,AURKB,EZH2
5	209	Positive	GO_Biological_Process_2015	positive regulation of mitotic cell cycle (GO:0045931)	3.63329e-12	1.11921e-10	UBE2C,RCC2,PLK1,CDC7,CDC6,BRCA2,AURKA,CCNB1,ESPL1,CDK1,NUSAP1,BIRC5,DLGAP5,MAD2L1
5	209	Positive	GO_Biological_Process_2015	negative regulation of cell cycle (GO:0045786)	3.95109e-12	1.19121e-10	TOP2A,ZWILCH,HDAC1,CCNF,BUB1B,TTK,AURKB,AURKA,CDC20,CCNB1,CHEK1,GTSE1,BUB1,SOX4,UBE2C,PLK1,ZWINT,CCNA2,CENPF,ESPL1,RFWD3,CDK1,MAD2L1,EZH2,CDKN3
5	209	Positive	WikiPathways_2016	Gastric Cancer Network 1_Homo sapiens_WP2361	1.04499e-11	1.74662e-10	TOP2A,TPX2,CENPF,UBE2C,MCM4,MYBL2,LIN9,AURKA,KIF15
5	209	Positive	Transcription_Factor_PPIs	MYC	1.01251e-12	1.8934e-10	TOP2A,HDAC1,ABCB7,CSE1L,SUV39H1,NCAPG2,SMC4,IQGAP3,KIAA1524,CHAF1B,TUBA1B,MTHFD1L,PBK,SKP2,KPNA2,BUB1,CEP55,TMPO,RFC5,FANCI,HELLS,XRCC6,RFC2,NONO,PLK1,CDC6,ANLN,ASPM,KIF18A,DIAPH3,PRC1,FANCD2,ILVBL,MCM3,CDK1,MCM4,CENPO,PRR11
5	209	Positive	Transcription_Factor_PPIs	BRCA1	2.12493e-12	1.98681e-10	TOP2A,HDAC1,HMMR,BRCA2,AURKA,BRIP1,CCNB1,CHEK1,E2F1,SKP2,KPNA2,XRCC6,BORA,RFC2,H2AFX,FANCA,CCNA2,TPX2,RAD51,DBF4,KIAA0101,FANCD2,UBE2T,HNRNPA2B1,CDK1
5	209	Positive	Reactome_2016	Homology Directed Repair_Homo sapiens_R-HSA-5693538	2.40152e-11	2.63461e-10	RFC5,FEN1,PCNA,RFC2,XRCC2,H2AFX,BRCA2,CCNA2,RAD51AP1,BRIP1,RAD51,EME1,CHEK1,TIMELESS
5	209	Positive	GO_Biological_Process_2015	chromosome condensation (GO:0030261)	1.04499e-11	3.08489e-10	TOP2A,CDCA5,NCAPG2,NUSAP1,CDK1,NCAPG,NCAPD2,SMC4,NCAPH
5	209	Positive	Reactome_2016	Cyclin A/B1 associated events during G2/M transition_Homo sapiens_R-HSA-69273	3.50693e-11	3.73739e-10	CCNA2,CCNB2,CCNB1,PLK1,CDK1,PKMYT1,FOXM1,CDC25A
5	209	Positive	GO_Biological_Process_2015	regulation of sister chromatid segregation (GO:0033045)	1.37608e-11	3.82334e-10	CDC20,CENPF,ESPL1,UBE2C,PLK1,BUB1B,TTK,BUB1,DLGAP5,MAD2L1
5	209	Positive	GO_Biological_Process_2015	regulation of mitotic sister chromatid segregation (GO:0033047)	1.37608e-11	3.82334e-10	CDC20,CENPF,ESPL1,UBE2C,PLK1,BUB1B,TTK,BUB1,DLGAP5,MAD2L1
5	209	Positive	GO_Biological_Process_2015	regulation of mitotic sister chromatid separation (GO:0010965)	1.37608e-11	3.82334e-10	CDC20,CENPF,ESPL1,UBE2C,PLK1,BUB1B,TTK,BUB1,DLGAP5,MAD2L1
5	209	Positive	GO_Biological_Process_2015	positive regulation of cell cycle (GO:0045787)	1.41956e-11	3.86831e-10	PLK4,UBE2C,RCC2,PLK1,KIF23,CDC7,CDC6,BRCA2,AURKB,AURKA,CCNB1,ESPL1,RACGAP1,CDK1,NUSAP1,BIRC5,GTSE1,DLGAP5,SOX4,MAD2L1
5	209	Positive	GO_Biological_Process_2015	chromatin assembly or disassembly (GO:0006333)	1.847e-11	4.93812e-10	HELLS,CHAF1B,CENPW,CENPH,CENPI,CENPK,HJURP,CASC5,CENPN,CENPO,ASF1B
5	209	Positive	Reactome_2016	DNA Replication Pre-Initiation_Homo sapiens_R-HSA-69002	5.39055e-11	5.43425e-10	CDT1,ORC6,DBF4,CDC45,ORC1,MCM3,E2F1,MCM4,E2F2,CDC7,MCM5,CDC6
5	209	Positive	Reactome_2016	M/G1 Transition_Homo sapiens_R-HSA-68874	5.39055e-11	5.43425e-10	CDT1,ORC6,DBF4,CDC45,ORC1,MCM3,E2F1,MCM4,E2F2,CDC7,MCM5,CDC6
5	209	Positive	Reactome_2016	Regulation of mitotic cell cycle_Homo sapiens_R-HSA-453276	8.32908e-11	7.96602e-10	CDC20,CCNA2,CCNB1,PTTG1,UBE2C,PLK1,CDK1,BUB1B,SKP2,AURKB,MAD2L1,AURKA
5	209	Positive	Reactome_2016	APC/C-mediated degradation of cell cycle proteins_Homo sapiens_R-HSA-174143	8.32908e-11	7.96602e-10	CDC20,CCNA2,CCNB1,PTTG1,UBE2C,PLK1,CDK1,BUB1B,SKP2,AURKB,MAD2L1,AURKA
5	209	Positive	GO_Biological_Process_2015	cytokinesis (GO:0000910)	3.42451e-11	8.98618e-10	ANLN,RACGAP1,ESPL1,PRC1,PLK1,NUSAP1,CKAP2,BIRC5,KIF23,KIF20A,BRCA2,CEP55
5	209	Positive	GO_Biological_Process_2015	DNA replication-independent nucleosome assembly (GO:0006336)	3.88133e-11	9.64884e-10	CENPW,CENPH,CENPI,CENPK,HJURP,CASC5,CENPN,CENPO,ASF1B
5	209	Positive	GO_Biological_Process_2015	DNA replication-independent nucleosome organization (GO:0034724)	3.88133e-11	9.64884e-10	CENPW,CENPH,CENPI,CENPK,HJURP,CASC5,CENPN,CENPO,ASF1B
5	209	Positive	GO_Biological_Process_2015	spindle assembly checkpoint (GO:0071173)	3.88133e-11	9.64884e-10	CDC20,CENPF,UBE2C,PLK1,BUB1B,CASC5,TTK,BUB1,MAD2L1
5	209	Positive	Transcription_Factor_PPIs	TP53	1.92853e-11	1.20212e-09	TOP2A,PCNA,HDAC1,CSE1L,TTK,USP39,BRCA2,AURKB,AURKA,PTTG1,G3BP1,CHEK1,PBK,E2F1,TK1,KPNA2,SOX4,XRCC6,RRM2,PLK1,H2AFX,DHFR,CCNA2,ASPM,RAD51,KIAA0101,RFWD3,CDK1,DTL
5	209	Positive	GO_Biological_Process_2015	CENP-A containing nucleosome assembly (GO:0034080)	5.32928e-11	1.29464e-09	CENPW,CENPH,CENPI,CENPK,HJURP,CASC5,CENPN,CENPO
5	209	Positive	GO_Biological_Process_2015	anaphase-promoting complex-dependent proteasomal ubiquitin-dependent protein catabolic process (GO:0031145)	5.39055e-11	1.29464e-09	CDC20,CCNB1,PTTG1,UBE2C,UBE2S,PLK1,CDK1,BUB1B,SKP2,AURKB,MAD2L1,AURKA
5	209	Positive	Reactome_2016	HDR through Homologous Recombination (HR) or Single Strand Annealing (SSA)_Homo sapiens_R-HSA-5693567	1.66998e-10	1.55725e-09	RFC5,PCNA,RFC2,XRCC2,H2AFX,BRCA2,CCNA2,RAD51AP1,BRIP1,RAD51,EME1,CHEK1,TIMELESS
5	209	Positive	GO_Biological_Process_2015	negative regulation of cell division (GO:0051782)	8.10025e-11	1.91301e-09	CDC20,ASPM,CENPF,UBE2C,PLK1,CHEK1,BUB1B,TTK,BUB1,AURKB,MAD2L1
5	209	Positive	GO_Biological_Process_2015	negative regulation of chromosome segregation (GO:0051985)	9.22109e-11	2.07401e-09	CDC20,CENPF,ESPL1,UBE2C,PLK1,BUB1B,TTK,BUB1,MAD2L1
5	209	Positive	GO_Biological_Process_2015	DNA packaging (GO:0006323)	9.22109e-11	2.07401e-09	TOP2A,CDCA5,NCAPG2,NUSAP1,CDK1,NCAPG,NCAPD2,SMC4,NCAPH
5	209	Positive	GO_Biological_Process_2015	mitotic spindle checkpoint (GO:0071174)	9.22109e-11	2.07401e-09	CDC20,CENPF,CCNB1,UBE2C,PLK1,BUB1B,TTK,BUB1,MAD2L1
5	209	Positive	GO_Biological_Process_2015	protein localization to kinetochore (GO:0034501)	9.91904e-11	2.19614e-09	RCC2,CDK1,BUB1B,CASC5,SPDL1,AURKB
5	209	Positive	Transcription_Factor_PPIs	CCNE1	5.39055e-11	2.52008e-09	CDT1,HDAC1,PRC1,E2F1,CDK1,MCM3,MYBL2,CDC6,FOXM1,SKP2,BRCA2,CDC25A
5	209	Positive	GO_Biological_Process_2015	positive regulation of cell cycle process (GO:0090068)	1.68732e-10	3.67836e-09	PLK4,UBE2C,RCC2,PLK1,KIF23,CDC7,CDC6,AURKB,AURKA,ESPL1,RACGAP1,NUSAP1,BIRC5,GTSE1,DLGAP5,SOX4,MAD2L1
5	209	Positive	GO_Biological_Process_2015	metaphase plate congression (GO:0051310)	2.19028e-10	4.70247e-09	CENPE,CENPF,KIF18A,CCNB1,CDCA5,CDCA8,SPDL1
5	209	Positive	GO_Biological_Process_2015	regulation of proteasomal ubiquitin-dependent protein catabolic process (GO:0032434)	2.60739e-10	5.51443e-09	UBE2C,PLK1,BUB1B,TTK,CDC6,AURKA,CDC20,CENPE,CENPF,ESPL1,BUB1,DLGAP5,MAD2L1
5	209	Positive	Reactome_2016	HDR through Homologous Recombination (HRR)_Homo sapiens_R-HSA-5685942	1.1601e-09	1.05541e-08	RFC5,RAD51AP1,BRIP1,PCNA,RAD51,EME1,RFC2,XRCC2,CHEK1,BRCA2
5	209	Positive	GO_Biological_Process_2015	negative regulation of mitosis (GO:0045839)	6.45979e-10	1.34611e-08	CDC20,CENPF,UBE2C,PLK1,CHEK1,BUB1B,TTK,BUB1,MAD2L1
5	209	Positive	BioCarta_2016	CDK Regulation of DNA Replication_Homo sapiens_h_mcmPathway	3.55245e-10	1.4565e-08	CDT1,ORC6,ORC1,MCM3,MCM4,MCM5,CDC6
5	209	Positive	GO_Biological_Process_2015	histone exchange (GO:0043486)	7.9809e-10	1.63898e-08	CENPW,CENPH,CENPI,CENPK,HJURP,CASC5,CENPN,CENPO
5	209	Positive	WikiPathways_2016	miRNA regulation of DNA Damage Response_Mus musculus_WP2087	1.1601e-09	1.69665e-08	CCNB2,CCNB1,RAD51,CCNE2,FANCD2,CHEK1,H2AFX,CDK1,E2F1,CDC25A
5	209	Positive	KEGG_2016	Oocyte meiosis_Homo sapiens_hsa04114	5.45882e-10	1.99247e-08	PLK1,PKMYT1,AURKA,CDC20,CCNB2,CCNB1,PTTG1,ESPL1,CCNE2,CDK1,CPEB2,BUB1,MAD2L1
5	209	Positive	GO_Biological_Process_2015	mitotic spindle assembly checkpoint (GO:0007094)	1.05463e-09	2.09179e-08	CDC20,CENPF,UBE2C,PLK1,BUB1B,TTK,BUB1,MAD2L1
5	209	Positive	GO_Biological_Process_2015	positive regulation of chromosome segregation (GO:0051984)	1.06287e-09	2.09179e-08	CCNB1,ESPL1,RCC2,PLK1,CDC6,DLGAP5
5	209	Positive	GO_Biological_Process_2015	protein localization to chromosome, centromeric region (GO:0071459)	1.06287e-09	2.09179e-08	RCC2,CDK1,BUB1B,CASC5,SPDL1,AURKB
5	209	Positive	GO_Biological_Process_2015	cell division (GO:0051301)	1.19978e-09	2.3289e-08	TOP2A,CDC7,USP39,SKA1,CKS1B,SKA2,ASPM,CCNB2,TUBA1B,CCNB1,CCNE2,BIRC5,MCM5
5	209	Positive	Reactome_2016	Deposition of new CENPA-containing nucleosomes at the centromere_Homo sapiens_R-HSA-606279	3.11881e-09	2.70538e-08	CENPW,CENPH,CENPI,CENPK,H2AFX,HJURP,CASC5,CENPN,CENPO
5	209	Positive	Reactome_2016	Nucleosome assembly_Homo sapiens_R-HSA-774815	3.11881e-09	2.70538e-08	CENPW,CENPH,CENPI,CENPK,H2AFX,HJURP,CASC5,CENPN,CENPO
5	209	Positive	WikiPathways_2016	DNA Damage Response_Homo sapiens_WP707	2.14743e-09	2.79166e-08	CCNB2,CCNB1,RAD51,CCNE2,FANCD2,CHEK1,H2AFX,CDK1,E2F1,CDC25A
5	209	Positive	GO_Biological_Process_2015	regulation of proteasomal protein catabolic process (GO:0061136)	1.74265e-09	3.2484e-08	UBE2C,PLK1,BUB1B,TTK,CDC6,AURKA,CDC20,CENPE,CENPF,ESPL1,BUB1,DLGAP5,MAD2L1
5	209	Positive	GO_Biological_Process_2015	negative regulation of mitotic sister chromatid segregation (GO:0033048)	1.78811e-09	3.2484e-08	CDC20,CENPF,UBE2C,PLK1,BUB1B,TTK,BUB1,MAD2L1
5	209	Positive	GO_Biological_Process_2015	negative regulation of mitotic sister chromatid separation (GO:2000816)	1.78811e-09	3.2484e-08	CDC20,CENPF,UBE2C,PLK1,BUB1B,TTK,BUB1,MAD2L1
5	209	Positive	GO_Biological_Process_2015	negative regulation of mitotic metaphase/anaphase transition (GO:0045841)	1.78811e-09	3.2484e-08	CDC20,CENPF,UBE2C,PLK1,BUB1B,TTK,BUB1,MAD2L1
5	209	Positive	GO_Biological_Process_2015	negative regulation of sister chromatid segregation (GO:0033046)	1.78811e-09	3.2484e-08	CDC20,CENPF,UBE2C,PLK1,BUB1B,TTK,BUB1,MAD2L1
5	209	Positive	GO_Biological_Process_2015	mitotic metaphase plate congression (GO:0007080)	1.95674e-09	3.46588e-08	CENPE,CCNB1,KIF18A,CDCA5,CDCA8,SPDL1
5	209	Positive	GO_Biological_Process_2015	mitotic chromosome condensation (GO:0007076)	1.95674e-09	3.46588e-08	CDCA5,NUSAP1,NCAPG,NCAPD2,SMC4,NCAPH
5	209	Positive	GO_Biological_Process_2015	regulation of cyclin-dependent protein serine/threonine kinase activity (GO:0000079)	2.23358e-09	3.90739e-08	CCNA2,CCNB2,CCNB1,CCNE2,PLK1,CKS2,CDC6,PKMYT1,CDC25A,CKS1B,CDKN3
5	209	Positive	GO_Biological_Process_2015	negative regulation of metaphase/anaphase transition of cell cycle (GO:1902100)	2.29724e-09	3.96974e-08	CDC20,CENPF,UBE2C,PLK1,BUB1B,TTK,BUB1,MAD2L1
5	209	Positive	GO_Biological_Process_2015	protein-DNA complex assembly (GO:0065004)	2.42269e-09	4.13609e-08	CHAF1B,CENPW,RAD51,CENPH,CENPI,CENPK,H2AFX,HJURP,CASC5,CENPN,CENPO,ASF1B
5	209	Positive	Reactome_2016	Regulation of DNA replication_Homo sapiens_R-HSA-69304	5.74558e-09	4.87069e-08	CCNA2,CDT1,ORC6,ORC1,MCM3,E2F1,MCM4,E2F2,MCM5,CDC6
5	209	Positive	GO_Biological_Process_2015	ATP-dependent chromatin remodeling (GO:0043044)	3.11881e-09	5.26113e-08	CENPW,CENPH,HDAC1,CENPI,CENPK,HJURP,CASC5,CENPN,CENPO
5	209	Positive	GO_Biological_Process_2015	negative regulation of organelle organization (GO:0010639)	4.22251e-09	7.03917e-08	UBE2C,PLK1,CCNF,CKAP2,BUB1B,TTK,AURKB,AURKA,CDC20,CENPF,CCNB1,ESPL1,STMN1,CHEK1,BUB1,MAD2L1
5	209	Positive	KEGG_2016	DNA replication_Homo sapiens_hsa03030	2.92725e-09	7.12297e-08	RFC5,FEN1,RNASEH2A,PCNA,RFC2,MCM3,MCM4,MCM5
5	209	Positive	GO_Biological_Process_2015	negative regulation of nuclear division (GO:0051784)	4.42745e-09	7.29499e-08	CDC20,CENPF,UBE2C,PLK1,CHEK1,BUB1B,TTK,BUB1,MAD2L1
5	209	Positive	GO_Biological_Process_2015	nucleoside monophosphate metabolic process (GO:0009123)	4.6618e-09	7.59285e-08	TOP2A,DTYMK,ABCB7,XRCC2,KIF14,KIF23,TTF2,KIF11,TYMS,KIF15,CENPE,KIF18A,BRIP1,KIF18B,RAD51,KIFC1,KIF4A,G3BP1,KIF2C,KIF20A,TK1
5	209	Positive	GO_Biological_Process_2015	spindle organization (GO:0007051)	5.02488e-09	8.0912e-08	ESPL1,KIFC1,STMN1,MYBL2,TTK,KIF11,KNSTRN,CKAP5,NDC80,AURKA
5	209	Positive	GO_Biological_Process_2015	regulation of proteolysis involved in cellular protein catabolic process (GO:1903050)	5.39624e-09	8.59155e-08	UBE2C,PLK1,BUB1B,TTK,CDC6,AURKA,CDC20,CENPE,CENPF,ESPL1,BUB1,DLGAP5,MAD2L1
5	209	Positive	Reactome_2016	MHC class II antigen presentation_Homo sapiens_R-HSA-2132295	1.07389e-08	8.77381e-08	CENPE,KIF18A,RACGAP1,KIF4A,KIF23,KIF2C,KIF20A,KIF11,CTSV,LGMN,KIF15
5	209	Positive	Reactome_2016	Homologous DNA Pairing and Strand Exchange_Homo sapiens_R-HSA-5693579	1.08203e-08	8.77381e-08	RFC5,RAD51AP1,BRIP1,RAD51,RFC2,XRCC2,CHEK1,BRCA2
5	209	Positive	GO_Biological_Process_2015	nucleosome assembly (GO:0006334)	5.65621e-09	8.90538e-08	CHAF1B,CENPW,CENPH,CENPI,H2AFX,CENPK,HJURP,CASC5,CENPN,CENPO,ASF1B
5	209	Positive	Reactome_2016	COPI-dependent Golgi-to-ER retrograde traffic_Homo sapiens_R-HSA-6811434	1.23301e-08	9.78539e-08	CENPE,KIF18A,KIF18B,RACGAP1,KIF4A,KIF23,KIF2C,KIF20A,KIF11,KIF15
5	209	Positive	GO_Biological_Process_2015	DNA damage checkpoint (GO:0000077)	7.46691e-09	1.1627e-07	CCNA2,BRIP1,RFWD3,PLK1,H2AFX,CHEK1,CDK1,E2F1,INTS7,DTL
5	209	Positive	GO_Biological_Process_2015	regulation of cellular protein catabolic process (GO:1903362)	9.46572e-09	1.45793e-07	UBE2C,PLK1,BUB1B,TTK,CDC6,AURKA,CDC20,CENPE,CENPF,ESPL1,BUB1,DLGAP5,MAD2L1
5	209	Positive	Transcription_Factor_PPIs	E2F4	4.38545e-09	1.64016e-07	CCNA2,HDAC1,CHEK1,CDK1,PBK,E2F1,RAD54L,MYBL2,TTK,LIN9
5	209	Positive	GO_Biological_Process_2015	ATP catabolic process (GO:0006200)	1.1076e-08	1.6876e-07	TOP2A,ABCB7,XRCC2,KIF14,KIF23,KIF11,TTF2,KIF15,CENPE,BRIP1,KIF18A,KIF18B,RAD51,KIFC1,KIF4A,G3BP1,KIF2C,KIF20A
5	209	Positive	GO_Biological_Process_2015	purine ribonucleoside monophosphate catabolic process (GO:0009169)	1.40061e-08	2.08912e-07	TOP2A,ABCB7,XRCC2,KIF14,KIF23,TTF2,KIF11,KIF15,CENPE,KIF18A,BRIP1,KIF18B,RAD51,KIFC1,KIF4A,G3BP1,KIF2C,KIF20A
5	209	Positive	GO_Biological_Process_2015	ribonucleoside monophosphate catabolic process (GO:0009158)	1.40061e-08	2.08912e-07	TOP2A,ABCB7,XRCC2,KIF14,KIF23,TTF2,KIF11,KIF15,CENPE,KIF18A,BRIP1,KIF18B,RAD51,KIFC1,KIF4A,G3BP1,KIF2C,KIF20A
5	209	Positive	GO_Biological_Process_2015	purine nucleoside monophosphate catabolic process (GO:0009128)	1.46716e-08	2.16559e-07	TOP2A,ABCB7,XRCC2,KIF14,KIF23,TTF2,KIF11,KIF15,CENPE,KIF18A,BRIP1,KIF18B,RAD51,KIFC1,KIF4A,G3BP1,KIF2C,KIF20A
5	209	Positive	Reactome_2016	E2F-enabled inhibition of pre-replication complex formation_Homo sapiens_R-HSA-113507	2.86903e-08	2.22948e-07	CCNB1,ORC6,ORC1,CDK1,CDC25A
5	209	Positive	Reactome_2016	Factors involved in megakaryocyte development and platelet production_Homo sapiens_R-HSA-983231	3.02474e-08	2.30251e-07	CENPE,KIF18A,KIF18B,RACGAP1,KIFC1,HDAC1,KIF4A,KIF23,KIF2C,KIF20A,KIF11,KIF15
5	209	Positive	GO_Biological_Process_2015	nucleoside monophosphate catabolic process (GO:0009125)	1.60908e-08	2.35058e-07	TOP2A,ABCB7,XRCC2,KIF14,KIF23,TTF2,KIF11,KIF15,CENPE,KIF18A,BRIP1,KIF18B,RAD51,KIFC1,KIF4A,G3BP1,KIF2C,KIF20A
5	209	Positive	Reactome_2016	Assembly of the pre-replicative complex_Homo sapiens_R-HSA-68867	3.16585e-08	2.36172e-07	CDT1,ORC6,ORC1,MCM3,E2F1,MCM4,E2F2,MCM5,CDC6
5	209	Positive	GO_Biological_Process_2015	DNA recombination (GO:0006310)	1.98511e-08	2.8703e-07	TOP2A,RFC5,FEN1,XRCC6,PCNA,RFC2,XRCC2,NONO,H2AFX,BRCA2,RAD51AP1,RAD51,EME1,RAD54L
5	209	Positive	GO_Biological_Process_2015	protein-DNA complex subunit organization (GO:0071824)	2.01569e-08	2.88509e-07	CHAF1B,CENPW,RAD51,CENPH,CENPI,CENPK,H2AFX,HJURP,CASC5,CENPN,CENPO,ASF1B
5	209	Positive	WikiPathways_2016	miRNA Regulation of DNA Damage Response_Homo sapiens_WP1530	2.4871e-08	2.90991e-07	CCNB2,CCNB1,RAD51,CCNE2,FANCD2,CHEK1,H2AFX,CDK1,E2F1,CDC25A
5	209	Positive	GO_Biological_Process_2015	regulation of DNA metabolic process (GO:0051052)	2.06275e-08	2.92291e-07	TOP2A,CDT1,PCNA,PARPBP,H2AFX,CDC7,CDC6,ESCO2,BRCA2,FOXM1,RAD51AP1,CCNB1,RAD51,CHEK1,CDK1,KPNA2
5	209	Positive	GO_Biological_Process_2015	centrosome organization (GO:0051297)	2.09508e-08	2.93933e-07	PLK4,KIAA0101,XRCC2,PLK1,CDK1,KIF11,BRCA2,CKAP5,AURKA
5	209	Positive	GO_Biological_Process_2015	establishment of organelle localization (GO:0051656)	2.49514e-08	3.46629e-07	CDCA5,CDCA8,NDC80,CENPE,CENPF,KIF18A,CCNB1,ESPL1,NUSAP1,BIRC5,SPDL1,PVRL2,DLGAP5
5	209	Positive	Reactome_2016	CDC6 association with the ORC:origin complex_Homo sapiens_R-HSA-68689	5.21522e-08	3.81427e-07	ORC6,ORC1,E2F1,E2F2,CDC6
5	209	Positive	Reactome_2016	G2/M DNA replication checkpoint_Homo sapiens_R-HSA-69478	5.74713e-08	4.12246e-07	CCNB2,CCNB1,CDK1,PKMYT1
5	209	Positive	GO_Biological_Process_2015	double-strand break repair (GO:0006302)	3.13445e-08	4.31215e-07	RAD51AP1,FEN1,XRCC6,BRIP1,RAD51,XRCC2,CDCA5,H2AFX,RAD54L,ESCO2,BRCA2
5	209	Positive	Transcription_Factor_PPIs	NANOG	1.3892e-08	4.32968e-07	RFC5,TOP2A,HELLS,RFC2,UHRF1,HDAC1,RCC2,NONO,FOXM1,ILF2,BYSL,ORC1,MCM3
5	209	Positive	GO_Biological_Process_2015	regulation of chromosome organization (GO:0033044)	3.30369e-08	4.50127e-07	UBE2C,CDCA5,PLK1,BUB1B,TTK,CDC20,CENPF,CCNB1,ESPL1,CHEK1,BUB1,DLGAP5,MAD2L1
5	209	Positive	Transcription_Factor_PPIs	POU5F1	1.84576e-08	4.93082e-07	RFC5,TOP2A,HELLS,XRCC6,FEN1,HDAC1,NONO,PLK1,KIF11,TTF2,CKAP5,ILF2,CDC20,CDK1,MCM5,KPNA2,TMPO,EZH2
5	209	Positive	GO_Biological_Process_2015	chromatin remodeling (GO:0006338)	4.49433e-08	6.06521e-07	HELLS,CENPW,CENPH,CENPI,HDAC1,CENPK,CHEK1,HJURP,CASC5,CENPN,CENPO
5	209	Positive	Reactome_2016	Activation of APC/C and APC/C:Cdc20 mediated degradation of mitotic proteins_Homo sapiens_R-HSA-176814	8.65214e-08	6.08915e-07	CDC20,CCNA2,CCNB1,PTTG1,UBE2C,PLK1,CDK1,BUB1B,MAD2L1
5	209	Positive	GO_Biological_Process_2015	microtubule organizing center organization (GO:0031023)	4.68666e-08	6.2651e-07	PLK4,KIAA0101,XRCC2,PLK1,CDK1,KIF11,BRCA2,CKAP5,AURKA
5	209	Positive	GO_Biological_Process_2015	antigen processing and presentation of exogenous peptide antigen via MHC class II (GO:0019886)	4.75673e-08	6.29933e-07	CENPE,KIF18A,RACGAP1,KIF4A,KIF23,KIF2C,CTSV,KIF11,LGMN,KIF15
5	209	Positive	GO_Biological_Process_2015	positive regulation of cell division (GO:0051781)	5.35353e-08	6.89632e-07	ESPL1,RACGAP1,UBE2C,PLK1,NUSAP1,BIRC5,KIF23,CDC6,DLGAP5,AURKB,AURKA
5	209	Positive	GO_Biological_Process_2015	antigen processing and presentation of peptide antigen via MHC class II (GO:0002495)	5.27497e-08	6.89632e-07	CENPE,KIF18A,RACGAP1,KIF4A,KIF23,KIF2C,CTSV,KIF11,LGMN,KIF15
5	209	Positive	GO_Biological_Process_2015	nucleosome organization (GO:0034728)	5.35353e-08	6.89632e-07	CHAF1B,CENPW,CENPH,CENPI,CENPK,H2AFX,HJURP,CASC5,CENPN,CENPO,ASF1B
5	209	Positive	GO_Biological_Process_2015	negative regulation of proteasomal ubiquitin-dependent protein catabolic process (GO:0032435)	6.30802e-08	7.98078e-07	CDC20,CENPF,UBE2C,PLK1,BUB1B,TTK,BUB1,MAD2L1
5	209	Positive	GO_Biological_Process_2015	regulation of microtubule polymerization or depolymerization (GO:0031110)	6.30802e-08	7.98078e-07	CCNB1,STMN1,CKAP2,SKA3,SKA1,AURKB,SKA2,AURKA
5	209	Positive	GO_Biological_Process_2015	antigen processing and presentation of peptide or polysaccharide antigen via MHC class II (GO:0002504)	6.46286e-08	8.10431e-07	CENPE,KIF18A,RACGAP1,KIF4A,KIF23,KIF2C,KIF11,CTSV,KIF15,LGMN
5	209	Positive	GO_Biological_Process_2015	mitotic cytokinesis (GO:0000281)	7.86537e-08	9.77652e-07	ANLN,RACGAP1,PLK1,NUSAP1,CKAP2,CEP55
5	209	Positive	Reactome_2016	Presynaptic phase of homologous DNA pairing and strand exchange_Homo sapiens_R-HSA-5693616	1.42541e-07	9.84589e-07	RFC5,BRIP1,RAD51,RFC2,XRCC2,CHEK1,BRCA2
5	209	Positive	GO_Biological_Process_2015	microtubule-based movement (GO:0007018)	8.87378e-08	1.08398e-06	KIF14,KIF23,KIF11,KIF15,CENPE,KIF18A,KIF18B,RACGAP1,KIFC1,KIF4A,KIF2C,KIF20A,DLGAP5
5	209	Positive	GO_Biological_Process_2015	regulation of spindle organization (GO:0090224)	8.86445e-08	1.08398e-06	TPX2,CCNB1,BORA,AURKB,AURKA
5	209	Positive	Reactome_2016	Transcriptional Regulation by TP53_Homo sapiens_R-HSA-3700989	1.611e-07	1.09255e-06	FANCI,RFC5,PCNA,RFC2,HDAC1,AURKB,AURKA,CCNA2,TPX2,BRIP1,CCNB1,CCNE2,FANCD2,CHEK1,E2F1,CDK1,BIRC5
5	209	Positive	Reactome_2016	Phosphorylation of Emi1_Homo sapiens_R-HSA-176417	1.71e-07	1.13898e-06	CDC20,CCNB1,PLK1,CDK1
5	209	Positive	KEGG_2016	Progesterone-mediated oocyte maturation_Homo sapiens_hsa04914	7.8804e-08	1.15054e-06	CCNA2,CCNB2,CCNB1,PLK1,CDK1,PKMYT1,CPEB2,BUB1,CDC25A,MAD2L1
5	209	Positive	KEGG_2016	Fanconi anemia pathway_Homo sapiens_hsa03460	7.36326e-08	1.15054e-06	FANCI,BRIP1,RAD51,EME1,FANCD2,UBE2T,FANCA,BRCA2
5	209	Positive	GO_Biological_Process_2015	ATP metabolic process (GO:0046034)	9.67956e-08	1.1723e-06	TOP2A,ABCB7,XRCC2,KIF14,KIF23,KIF11,TTF2,KIF15,CENPE,KIF18A,BRIP1,KIF18B,RAD51,KIFC1,KIF4A,G3BP1,KIF2C,KIF20A
5	209	Positive	GO_Biological_Process_2015	negative regulation of proteasomal protein catabolic process (GO:1901799)	9.93572e-08	1.1831e-06	CDC20,CENPF,UBE2C,PLK1,BUB1B,TTK,BUB1,MAD2L1
5	209	Positive	GO_Biological_Process_2015	DNA duplex unwinding (GO:0032508)	9.93572e-08	1.1831e-06	TOP2A,BRIP1,XRCC6,RAD51,G3BP1,MCM3,MCM4,MCM5
5	209	Positive	Reactome_2016	Mitotic Prophase_Homo sapiens_R-HSA-68875	1.82221e-07	1.19243e-06	CCNB2,CCNB1,PLK1,NCAPG2,H2AFX,CDK1,MASTL,SMC4,TMPO,LMNB1
5	209	Positive	WikiPathways_2016	Integrated Pancreatic Cancer Pathway_Homo sapiens_WP2377	1.20831e-07	1.2852e-06	TOP2A,PCNA,PLK1,BUB1B,TYMS,BRCA2,CCNA2,RAD51,PTTG1,CHEK1,STMN1,E2F1,EZH2
5	209	Positive	Reactome_2016	Golgi-to-ER retrograde transport_Homo sapiens_R-HSA-8856688	2.36689e-07	1.52215e-06	CENPE,KIF18A,KIF18B,RACGAP1,KIF4A,KIF23,KIF2C,KIF20A,KIF11,KIF15
5	209	Positive	GO_Biological_Process_2015	DNA geometric change (GO:0032392)	1.32451e-07	1.56402e-06	TOP2A,BRIP1,XRCC6,RAD51,G3BP1,MCM3,MCM4,MCM5
5	209	Positive	GO_Biological_Process_2015	DNA replication initiation (GO:0006270)	1.39432e-07	1.63285e-06	CDC45,CCNE2,ORC1,MCM3,MCM4,MCM5
5	209	Positive	GO_Biological_Process_2015	kinetochore organization (GO:0051383)	1.42824e-07	1.65887e-06	CENPE,CENPF,CENPW,CENPH,SMC4
5	209	Positive	WikiPathways_2016	ATM Signaling Pathway_Homo sapiens_WP2516	1.71254e-07	1.66973e-06	CCNB1,RAD51,FANCD2,H2AFX,CHEK1,CDK1,CDC25A
5	209	Positive	GO_Biological_Process_2015	negative regulation of chromosome organization (GO:2001251)	1.52714e-07	1.75931e-06	CDC20,CENPF,ESPL1,UBE2C,PLK1,BUB1B,TTK,BUB1,MAD2L1
5	209	Positive	GO_Biological_Process_2015	regulation of cytoskeleton organization (GO:0051493)	1.74764e-07	1.9971e-06	PLK4,BORA,RCC2,CCNF,CKAP2,CTSV,SKA3,KNSTRN,SKA1,AURKB,SKA2,AURKA,TPX2,CCNB1,RACGAP1,CHEK1,STMN1
5	209	Positive	OMIM_Disease	fanconi_anemia	1.42824e-07	1.99954e-06	FANCI,BRIP1,FANCD2,FANCA,BRCA2
5	209	Positive	Reactome_2016	Association of licensing factors with the pre-replicative complex_Homo sapiens_R-HSA-69298	3.27624e-07	2.07125e-06	CDT1,ORC1,E2F1,E2F2,CDC6
5	209	Positive	Reactome_2016	Activation of NIMA Kinases NEK9, NEK6, NEK7_Homo sapiens_R-HSA-2980767	3.9573e-07	2.46012e-06	CCNB2,CCNB1,PLK1,CDK1
5	209	Positive	GO_Biological_Process_2015	negative regulation of proteolysis involved in cellular protein catabolic process (GO:1903051)	2.2775e-07	2.58178e-06	CDC20,CENPF,UBE2C,PLK1,BUB1B,TTK,BUB1,MAD2L1
5	209	Positive	GO_Biological_Process_2015	positive regulation of mitosis (GO:0045840)	2.43468e-07	2.73805e-06	ESPL1,UBE2C,PLK1,NUSAP1,BIRC5,DLGAP5,AURKA
5	209	Positive	GO_Biological_Process_2015	purine ribonucleoside monophosphate metabolic process (GO:0009167)	2.51011e-07	2.80065e-06	TOP2A,ABCB7,XRCC2,KIF14,KIF23,TTF2,KIF11,KIF15,CENPE,KIF18A,BRIP1,KIF18B,RAD51,KIFC1,KIF4A,G3BP1,KIF2C,KIF20A
5	209	Positive	GO_Biological_Process_2015	proteasome-mediated ubiquitin-dependent protein catabolic process (GO:0043161)	2.5832e-07	2.85969e-06	UBE2C,PLK1,CCNF,BUB1B,AURKB,AURKA,CDC20,CCNB1,PTTG1,UBE2S,CDK1,SKP2,MAD2L1
5	209	Positive	GO_Biological_Process_2015	purine nucleoside monophosphate metabolic process (GO:0009126)	2.60352e-07	2.85983e-06	TOP2A,ABCB7,XRCC2,KIF14,KIF23,TTF2,KIF11,KIF15,CENPE,KIF18A,BRIP1,KIF18B,RAD51,KIFC1,KIF4A,G3BP1,KIF2C,KIF20A
5	209	Positive	GO_Biological_Process_2015	cytoskeleton-dependent cytokinesis (GO:0061640)	2.98731e-07	3.25616e-06	ANLN,RACGAP1,PLK1,NUSAP1,CKAP2,CEP55
5	209	Positive	GO_Biological_Process_2015	negative regulation of cellular protein catabolic process (GO:1903363)	3.33255e-07	3.60475e-06	CDC20,CENPF,UBE2C,PLK1,BUB1B,TTK,BUB1,MAD2L1
5	209	Positive	Reactome_2016	TP53 Regulates Transcription of Cell Cycle Genes_Homo sapiens_R-HSA-6791312	6.30123e-07	3.85305e-06	CCNA2,CCNB1,PCNA,CCNE2,CDK1,E2F1,AURKA
5	209	Positive	Reactome_2016	Switching of origins to a post-replicative state_Homo sapiens_R-HSA-69052	6.73667e-07	3.98854e-06	CCNA2,CDT1,ORC6,ORC1,MCM3,MCM4,MCM5,CDC6
5	209	Positive	Reactome_2016	Orc1 removal from chromatin_Homo sapiens_R-HSA-68949	6.73667e-07	3.98854e-06	CCNA2,CDT1,ORC6,ORC1,MCM3,MCM4,MCM5,CDC6
5	209	Positive	GO_Biological_Process_2015	proteasomal protein catabolic process (GO:0010498)	3.79871e-07	4.07786e-06	UBE2C,PLK1,CCNF,BUB1B,AURKB,AURKA,CDC20,CCNB1,PTTG1,UBE2S,CDK1,SKP2,MAD2L1
5	209	Positive	Transcription_Factor_PPIs	FOXP3	1.74764e-07	4.08511e-06	FEN1,RRM2,HDAC1,CSE1L,H2AFX,NCAPG2,PLK1,NCAPG,KIF11,CKAP5,CCNB1,RAD51,ORC1,KIFC1,NUSAP1,GTSE1,MAD2L1
5	209	Positive	GO_Biological_Process_2015	ribonucleoside monophosphate metabolic process (GO:0009161)	4.14344e-07	4.41447e-06	TOP2A,ABCB7,XRCC2,KIF14,KIF23,TTF2,KIF11,KIF15,CENPE,KIF18A,BRIP1,KIF18B,RAD51,KIFC1,KIF4A,G3BP1,KIF2C,KIF20A
5	209	Positive	BioCarta_2016	Cell Cycle: G1/S Check Point _Homo sapiens_h_g1Pathway	2.3438e-07	4.80479e-06	DHFR,HDAC1,CDK1,E2F1,SKP2,CDC25A
5	209	Positive	Reactome_2016	Removal of licensing factors from origins_Homo sapiens_R-HSA-69300	8.38986e-07	4.88971e-06	CCNA2,CDT1,ORC6,ORC1,MCM3,MCM4,MCM5,CDC6
5	209	Positive	Reactome_2016	Resolution of D-loop Structures through Holliday Junction Intermediates_Homo sapiens_R-HSA-5693568	8.7554e-07	5.02425e-06	RAD51AP1,BRIP1,RAD51,EME1,XRCC2,BRCA2
5	209	Positive	Reactome_2016	APC/C:Cdc20 mediated degradation of mitotic proteins_Homo sapiens_R-HSA-176409	1.03775e-06	5.86485e-06	CDC20,CCNA2,CCNB1,PTTG1,UBE2C,CDK1,BUB1B,MAD2L1
5	209	Positive	Reactome_2016	Resolution of D-Loop Structures_Homo sapiens_R-HSA-5693537	1.06083e-06	5.9058e-06	RAD51AP1,BRIP1,RAD51,EME1,XRCC2,BRCA2
5	209	Positive	GO_Biological_Process_2015	meiotic cell cycle process (GO:1903046)	5.63402e-07	5.95777e-06	TOP2A,RAD51,ESPL1,FANCD2,PLK1,CKS2,BRCA2,SMC4,AURKA
5	209	Positive	GO_Biological_Process_2015	chromatin modification (GO:0016568)	6.43334e-07	6.75263e-06	HELLS,CENPW,HDAC1,UHRF1,SUV39H1,HJURP,CASC5,BRCA2,AURKB,AURKA,CENPH,CENPI,CENPK,CHEK1,CDK1,CENPN,CENPO,ASF1B,EZH2
5	209	Positive	GO_Biological_Process_2015	mitotic spindle organization (GO:0007052)	7.17599e-07	7.42217e-06	STMN1,MYBL2,TTK,KIF11,NDC80,AURKA
5	209	Positive	GO_Biological_Process_2015	mitotic recombination (GO:0006312)	7.17599e-07	7.42217e-06	RFC5,TOP2A,FEN1,PCNA,RAD51,RFC2
5	209	Positive	GO_Biological_Process_2015	microtubule depolymerization (GO:0007019)	7.84975e-07	8.06021e-06	KIF18A,KIF18B,STMN1,KIF2C
5	209	Positive	GO_Biological_Process_2015	response to ionizing radiation (GO:0010212)	9.0485e-07	9.22426e-06	RAD51AP1,XRCC6,RAD51,FANCD2,XRCC2,RFWD3,H2AFX,RAD54L,INTS7,BRCA2
5	209	Positive	Reactome_2016	Regulation of APC/C activators between G1/S and early anaphase_Homo sapiens_R-HSA-176408	1.71789e-06	9.42313e-06	CDC20,CCNA2,CCNB1,UBE2C,PLK1,CDK1,BUB1B,MAD2L1
5	209	Positive	Reactome_2016	Intra-Golgi and retrograde Golgi-to-ER traffic_Homo sapiens_R-HSA-6811442	2.98606e-06	1.6142e-05	CENPE,KIF18A,KIF18B,RACGAP1,KIF4A,STX6,KIF23,KIF2C,KIF20A,KIF11,KIF15
5	209	Positive	GO_Biological_Process_2015	positive regulation of nuclear division (GO:0051785)	1.63247e-06	1.65229e-05	ESPL1,UBE2C,PLK1,NUSAP1,BIRC5,DLGAP5,AURKA
5	209	Positive	Reactome_2016	Regulation of PLK1 Activity at G2/M Transition_Homo sapiens_R-HSA-2565942	3.58252e-06	1.90897e-05	PLK4,CCNB2,CCNB1,BORA,PLK1,CDK1,CKAP5,AURKA
5	209	Positive	Reactome_2016	Condensation of Prophase Chromosomes_Homo sapiens_R-HSA-2299718	4.01702e-06	2.11035e-05	CCNB1,PLK1,H2AFX,NCAPG2,CDK1,SMC4
5	209	Positive	Reactome_2016	Regulation of TP53 Activity through Phosphorylation_Homo sapiens_R-HSA-6804756	4.2534e-06	2.2035e-05	RFC5,CCNA2,TPX2,BRIP1,RFC2,CHEK1,AURKB,AURKA
5	209	Positive	Reactome_2016	Regulation of TP53 Activity_Homo sapiens_R-HSA-5633007	4.36172e-06	2.22866e-05	CCNA2,RFC5,TPX2,BRIP1,RFC2,HDAC1,CHEK1,CDK1,AURKB,AURKA
5	209	Positive	OMIM_Disease	anemia	3.32845e-06	2.32991e-05	DHFR,FANCI,BRIP1,ABCB7,FANCD2,FANCA,BRCA2
5	209	Positive	GO_Biological_Process_2015	negative regulation of cellular component organization (GO:0051129)	2.6734e-06	2.68667e-05	UBE2C,RCC2,PLK1,CCNF,CKAP2,KIF14,BUB1B,TTK,AURKB,AURKA,CDC20,CENPF,CCNB1,ESPL1,CHEK1,STMN1,BUB1,MAD2L1
5	209	Positive	GO_Biological_Process_2015	negative regulation of cellular catabolic process (GO:0031330)	3.03065e-06	3.02424e-05	CDC20,CENPF,UBE2C,RCC2,PLK1,BUB1B,TTK,BUB1,CPEB2,MAD2L1
5	209	Positive	Reactome_2016	SUMOylation of DNA replication proteins_Homo sapiens_R-HSA-4615885	6.1441e-06	3.09696e-05	TOP2A,PCNA,BIRC5,CDCA8,AURKB,AURKA
5	209	Positive	Reactome_2016	Resolution of D-loop Structures through Synthesis-Dependent Strand Annealing (SDSA)_Homo sapiens_R-HSA-5693554	6.53507e-06	3.25011e-05	RAD51AP1,BRIP1,RAD51,XRCC2,BRCA2
5	209	Positive	GO_Biological_Process_2015	positive regulation of mitotic cell cycle phase transition (GO:1901992)	3.45912e-06	3.42767e-05	ESPL1,RCC2,PLK1,CDC7,CDC6,DLGAP5
5	209	Positive	GO_Biological_Process_2015	regulation of attachment of spindle microtubules to kinetochore (GO:0051988)	3.61042e-06	3.52825e-05	CCNB1,RACGAP1,RCC2,KNSTRN
5	209	Positive	GO_Biological_Process_2015	kinetochore assembly (GO:0051382)	3.61042e-06	3.52825e-05	CENPE,CENPF,CENPW,CENPH
5	209	Positive	GO_Biological_Process_2015	regulation of protein catabolic process (GO:0042176)	3.73386e-06	3.62389e-05	UBE2C,PLK1,BUB1B,TTK,CDC6,AURKA,CDC20,CENPE,CENPF,ESPL1,BUB1,DLGAP5,MAD2L1
5	209	Positive	GO_Biological_Process_2015	proteolysis involved in cellular protein catabolic process (GO:0051603)	3.81729e-06	3.67966e-05	UBE2C,PLK1,CCNF,BUB1B,USP39,AURKB,AURKA,CDC20,CCNB1,PTTG1,UBE2S,CDK1,SKP2,DTL,MAD2L1,LGMN
5	209	Positive	BioCarta_2016	Role of BRCA1, BRCA2 and ATR in Cancer Susceptibility_Homo sapiens_h_atrbrcaPathway	2.70676e-06	3.69923e-05	RAD51,FANCD2,CHEK1,FANCA,BRCA2
5	209	Positive	BioCarta_2016	Role of Ran in mitotic spindle regulation_Homo sapiens_h_ranMSpathway	3.61042e-06	3.70068e-05	TPX2,KPNA2,KIF15,AURKA
5	209	Positive	GO_Biological_Process_2015	regulation of double-strand break repair (GO:2000779)	4.29509e-06	4.11226e-05	RAD51AP1,PARPBP,RAD51,CHEK1,FOXM1
5	209	Positive	WikiPathways_2016	p53 signaling_Mus musculus_WP2902	4.61557e-06	4.15401e-05	CCNB2,CCNB1,RRM2,CCNE2,CHEK1,CDK1,GTSE1
5	209	Positive	GO_Biological_Process_2015	meiotic nuclear division (GO:0007126)	4.61557e-06	4.38944e-05	RAD51,XRCC2,FANCA,CKS2,RAD54L,BRCA2,MKI67
5	209	Positive	Transcription_Factor_PPIs	HSF1	2.16238e-06	4.49295e-05	CDC20,XRCC6,KIAA0101,HDAC1,PLK1,CDC6,BUB1,ZWINT,MAD2L1
5	209	Positive	Reactome_2016	APC/C:Cdh1 mediated degradation of Cdc20 and other APC/C:Cdh1 targeted proteins in late mitosis/early G1_Homo sapiens_R-HSA-174178	9.2891e-06	4.55899e-05	CDC20,PTTG1,UBE2C,PLK1,SKP2,AURKB,AURKA
5	209	Positive	Reactome_2016	AURKA Activation by TPX2_Homo sapiens_R-HSA-8854518	1.01991e-05	4.94061e-05	PLK4,TPX2,PLK1,CDK1,HMMR,CKAP5,AURKA
5	209	Positive	GO_Biological_Process_2015	ubiquitin-dependent protein catabolic process (GO:0006511)	5.26002e-06	4.96897e-05	UBE2C,PLK1,CCNF,BUB1B,USP39,AURKB,AURKA,CDC20,CCNB1,PTTG1,UBE2S,CDK1,SKP2,DTL,MAD2L1
5	209	Positive	GO_Biological_Process_2015	positive regulation of cell cycle phase transition (GO:1901989)	5.3526e-06	5.02293e-05	ESPL1,RCC2,PLK1,CDC7,CDC6,DLGAP5
5	209	Positive	GO_Biological_Process_2015	protein catabolic process (GO:0030163)	5.40891e-06	5.04239e-05	UBE2C,PLK1,CCNF,BUB1B,AURKB,AURKA,CDC20,CCNB1,PTTG1,UBE2S,CDK1,SKP2,MAD2L1
5	209	Positive	Reactome_2016	Golgi Cisternae Pericentriolar Stack Reorganization_Homo sapiens_R-HSA-162658	1.0685e-05	5.10962e-05	CCNB2,CCNB1,PLK1,CDK1
5	209	Positive	Reactome_2016	Cyclin B2 mediated events_Homo sapiens_R-HSA-157881	1.10769e-05	5.23e-05	CCNB2,CDK1,CDC25A
5	209	Positive	Transcription_Factor_PPIs	HDAC2	3.34809e-06	6.26092e-05	TOP2A,PLK4,HELLS,HDAC1,UHRF1,NONO,SUV39H1,PLK1,ESCO2,BRCA2,AURKA,CDC20,E2F1,MYBL2,PTMA,EZH2
5	209	Positive	GO_Biological_Process_2015	modification-dependent protein catabolic process (GO:0019941)	7.10522e-06	6.58046e-05	UBE2C,PLK1,CCNF,BUB1B,USP39,AURKB,AURKA,CDC20,CCNB1,PTTG1,UBE2S,CDK1,SKP2,DTL,MAD2L1
5	209	Positive	Reactome_2016	Depolymerisation of the Nuclear Lamina_Homo sapiens_R-HSA-4419969	1.44513e-05	6.73793e-05	CCNB1,CDK1,LMNB1,TMPO
5	209	Positive	Reactome_2016	Nuclear Envelope Breakdown_Homo sapiens_R-HSA-2980766	1.47503e-05	6.79241e-05	CCNB2,CCNB1,PLK1,CDK1,LMNB1,TMPO
5	209	Positive	GO_Biological_Process_2015	regulation of double-strand break repair via homologous recombination (GO:0010569)	7.69508e-06	7.08048e-05	RAD51AP1,PARPBP,RAD51,CHEK1
5	209	Positive	GO_Biological_Process_2015	modification-dependent macromolecule catabolic process (GO:0043632)	8.09611e-06	7.36141e-05	UBE2C,PLK1,CCNF,BUB1B,USP39,AURKB,AURKA,CDC20,CCNB1,PTTG1,UBE2S,CDK1,SKP2,DTL,MAD2L1
5	209	Positive	GO_Biological_Process_2015	negative regulation of protein catabolic process (GO:0042177)	8.10431e-06	7.36141e-05	CDC20,CENPF,UBE2C,PLK1,BUB1B,TTK,BUB1,MAD2L1
5	209	Positive	Reactome_2016	G2/M DNA damage checkpoint_Homo sapiens_R-HSA-69473	1.73488e-05	7.89161e-05	RFC5,BRIP1,CCNB1,RFC2,CHEK1,H2AFX,CDK1
5	209	Positive	KEGG_2016	p53 signaling pathway_Homo sapiens_hsa04115	7.67008e-06	9.33193e-05	CCNB2,CCNB1,RRM2,CCNE2,CHEK1,CDK1,GTSE1
5	209	Positive	GO_Biological_Process_2015	microtubule polymerization or depolymerization (GO:0031109)	1.0685e-05	9.64373e-05	KIF18A,KIF18B,STMN1,KIF2C
5	209	Positive	Reactome_2016	Processing of DNA double-strand break ends_Homo sapiens_R-HSA-5693607	2.22385e-05	9.99392e-05	RFC5,CCNA2,BRIP1,RFC2,CHEK1,H2AFX,TIMELESS
5	209	Positive	GO_Biological_Process_2015	regulation of ubiquitin-protein transferase activity (GO:0051438)	1.26387e-05	0.000113348	CDC20,CCNB1,UBE2C,UBE2S,PLK1,CDK1,BUB1B,MAD2L1
5	209	Positive	GO_Biological_Process_2015	antigen processing and presentation of exogenous peptide antigen (GO:0002478)	1.30954e-05	0.000116705	CENPE,KIF18A,RACGAP1,KIF4A,KIF23,KIF2C,CTSV,KIF11,LGMN,KIF15
5	209	Positive	Transcription_Factor_PPIs	SIRT3	6.9389e-06	0.000117961	XRCC6,DEPDC1,NCAPD2,TTF2,BRCA2,SKP2,AURKB,AURKA
5	209	Positive	KEGG_2016	Homologous recombination_Homo sapiens_hsa03440	1.1501e-05	0.000119939	RAD51,EME1,XRCC2,RAD54L,BRCA2
5	209	Positive	GO_Biological_Process_2015	antigen processing and presentation of exogenous antigen (GO:0019884)	1.44925e-05	0.00012835	CENPE,KIF18A,RACGAP1,KIF4A,KIF23,KIF2C,CTSV,KIF11,LGMN,KIF15
5	209	Positive	Reactome_2016	Fanconi Anemia Pathway_Homo sapiens_R-HSA-6783310	2.98778e-05	0.000132671	FANCI,EME1,FANCD2,UBE2T,FANCA
5	209	Positive	Reactome_2016	TP53 Regulates Transcription of Genes Involved in G2 Cell Cycle Arrest_Homo sapiens_R-HSA-6804114	3.16087e-05	0.000138706	CCNB1,PCNA,CDK1,AURKA
5	209	Positive	GO_Biological_Process_2015	regulation of ubiquitin-protein ligase activity involved in mitotic cell cycle (GO:0051439)	1.73488e-05	0.000152691	CDC20,CCNB1,UBE2C,PLK1,CDK1,BUB1B,MAD2L1
5	209	Positive	GO_Biological_Process_2015	response to radiation (GO:0009314)	1.76451e-05	0.00015434	XRCC6,FEN1,XRCC2,H2AFX,BRCA2,AURKB,CDC25A,RAD51AP1,RAD51,KIAA0101,FANCD2,RFWD3,CHEK1,RAD54L,INTS7,DTL
5	209	Positive	GO_Biological_Process_2015	regulation of ligase activity (GO:0051340)	1.78973e-05	0.000155586	CDC20,CCNB1,UBE2C,UBE2S,PLK1,CDK1,BUB1B,MAD2L1
5	209	Positive	Transcription_Factor_PPIs	MYBL2	1.0316e-05	0.000160758	CCNA2,CDK1,E2F1,TTF2,LIN9,SKP2
5	209	Positive	GO_Biological_Process_2015	negative regulation of microtubule polymerization or depolymerization (GO:0031111)	1.90118e-05	0.000164267	CCNB1,STMN1,CKAP2,AURKB,AURKA
5	209	Positive	Reactome_2016	Phosphorylation of the APC/C_Homo sapiens_R-HSA-176412	3.97107e-05	0.000170254	CCNB1,UBE2C,PLK1,CDK1
5	209	Positive	Reactome_2016	PCNA-Dependent Long Patch Base Excision Repair_Homo sapiens_R-HSA-5651801	3.97107e-05	0.000170254	RFC5,FEN1,PCNA,RFC2
5	209	Positive	GO_Biological_Process_2015	DNA biosynthetic process (GO:0071897)	2.06094e-05	0.000176991	CENPF,PCNA,KIAA0101,TK1,LIN9,DTL
5	209	Positive	Reactome_2016	Lagging Strand Synthesis_Homo sapiens_R-HSA-69186	4.92331e-05	0.000204044	RFC5,FEN1,PCNA,RFC2
5	209	Positive	Reactome_2016	Inactivation of APC/C via direct inhibition of the APC/C complex_Homo sapiens_R-HSA-141430	4.92331e-05	0.000204044	CDC20,UBE2C,BUB1B,MAD2L1
5	209	Positive	Reactome_2016	Inhibition of the proteolytic activity of APC/C required for the onset of anaphase by mitotic spindle checkpoint components_Homo sapiens_R-HSA-141405	4.92331e-05	0.000204044	CDC20,UBE2C,BUB1B,MAD2L1
5	209	Positive	GO_Biological_Process_2015	antigen processing and presentation of peptide antigen (GO:0048002)	2.58789e-05	0.000218276	CENPE,KIF18A,RACGAP1,KIF4A,KIF2C,KIF23,CTSV,KIF11,LGMN,KIF15
5	209	Positive	GO_Biological_Process_2015	regulation of G2/M transition of mitotic cell cycle (GO:0010389)	2.58278e-05	0.000218276	CCNA2,CENPF,RCC2,CDC7,AURKB
5	209	Positive	GO_Biological_Process_2015	G2 DNA damage checkpoint (GO:0031572)	2.58278e-05	0.000218276	CCNA2,PLK1,CHEK1,CDK1,DTL
5	209	Positive	GO_Biological_Process_2015	regulation of DNA repair (GO:0006282)	2.8213e-05	0.000236555	RAD51AP1,PARPBP,RAD51,H2AFX,CHEK1,FOXM1
5	209	Positive	Reactome_2016	Mitotic Spindle Checkpoint_Homo sapiens_R-HSA-69618	6.0321e-05	0.00024725	CDC20,UBE2C,BUB1B,MAD2L1
5	209	Positive	Reactome_2016	SUMO E3 ligases SUMOylate target proteins_Homo sapiens_R-HSA-3108232	6.68004e-05	0.000270832	TOP2A,NOP58,PCNA,BIRC5,CDCA8,AURKB,AURKA
5	209	Positive	GO_Biological_Process_2015	negative regulation of catabolic process (GO:0009895)	3.25121e-05	0.000270998	CDC20,CENPF,UBE2C,RCC2,PLK1,BUB1B,TTK,BUB1,CPEB2,MAD2L1
5	209	Positive	GO_Biological_Process_2015	regulation of cell cycle G2/M phase transition (GO:1902749)	3.44036e-05	0.000285087	CCNA2,CENPF,RCC2,CDC7,AURKB
5	209	Positive	Reactome_2016	Resolution of AP sites via the multiple-nucleotide patch replacement pathway_Homo sapiens_R-HSA-110373	7.31242e-05	0.000290163	RFC5,FEN1,PCNA,RFC2
5	209	Positive	Reactome_2016	Telomere C-strand (Lagging Strand) Synthesis_Homo sapiens_R-HSA-174417	7.31242e-05	0.000290163	RFC5,FEN1,PCNA,RFC2
5	209	Positive	Reactome_2016	Cyclin E associated events during G1/S transition_Homo sapiens_R-HSA-69202	7.73579e-05	0.000303732	CCNA2,CCNE2,PKMYT1,SKP2,CDC25A,CKS1B
5	209	Positive	GO_Biological_Process_2015	organelle assembly (GO:0070925)	3.81134e-05	0.000313992	PLK4,CENPE,ANLN,CENPF,CENPW,CENPH,KIFC1,CASC5,MYBL2,KIF11,PVRL2,AURKA
5	209	Positive	WikiPathways_2016	Integrated Breast Cancer Pathway_Homo sapiens_WP1984	3.76859e-05	0.000314947	RAD51,HDAC1,CHEK1,PLK1,E2F1,RAD54L,BRCA2,CDC25A,AURKA
5	209	Positive	Transcription_Factor_PPIs	SP1	2.21413e-05	0.000318494	CCNA2,CCNB1,TUBA1B,RAD51,HDAC1,CDK1,E2F1,TIMELESS,E2F2,BRCA2,SKP2,USP39
5	209	Positive	GO_Biological_Process_2015	establishment of mitotic spindle localization (GO:0040001)	3.97107e-05	0.00032526	ESPL1,NUSAP1,SPDL1,NDC80
5	209	Positive	Transcription_Factor_PPIs	CEBPA	2.48832e-05	0.000332368	XRCC6,HDAC1,CDK1,E2F1,E2F2,MCM5,SKP2,CDKN3
5	209	Positive	GO_Biological_Process_2015	double-strand break repair via homologous recombination (GO:0000724)	4.16974e-05	0.00033957	RAD51AP1,RAD51,XRCC2,H2AFX,RAD54L,BRCA2
[truncated: 2,029 more rows]
