# Supplementary material for: Molecular subtyping reveals immune alterations associated with progression of bronchial premalignant lesions
Source: Nat Commun. 2019 Apr 23;10:1856. doi: 10.1038/s41467-019-09834-2 (PMC6478943; doi:10.1038/s41467-019-09834-2)
Supplement: Supplementary file 33 — Source Data [file 41467_2019_9834_MOESM33_ESM.xlsx]

## Sheet: Table 1
Table 1
SampleID	SampleType	Cohort	Patient	Time	Age at Baseline	Race	Sex	Baseline Smoking Status	Previous LC History	Previous LUSC History	Asbestos Exposure	HighRisk LC Job	COPD Status	COPD GOLD Category	Pack-years at Baseline
PCGA-01-0001-029-19762-00897BX-1007485R	Biopsy	DiscoverySet	1	19762	52.3	White	Female	Patient has smoking history	N	No LC History	N	Y	Yes	2	65
PCGA-01-0001-029-20126-01119BX-1031612R	Biopsy	DiscoverySet	1	20126	52.3	White	Female	Patient has smoking history	N	No LC History	N	Y	Yes	2	65
PCGA-01-0001-037-19118-00482BX-1007555R	Biopsy	DiscoverySet	1	19118	52.3	White	Female	Patient has smoking history	N	No LC History	N	Y	Yes	2	65
PCGA-01-0001-037-19300-00589BX-1007585R	Biopsy	DiscoverySet	1	19300	52.3	White	Female	Patient has smoking history	N	No LC History	N	Y	Yes	2	65
PCGA-01-0001-037-19762-00898BX-1007486R	Biopsy	DiscoverySet	1	19762	52.3	White	Female	Patient has smoking history	N	No LC History	N	Y	Yes	2	65
PCGA-01-0001-037-20126-01120BX-1031613R	Biopsy	DiscoverySet	1	20126	52.3	White	Female	Patient has smoking history	N	No LC History	N	Y	Yes	2	65
PCGA-01-0001-050-19762-00903BX-1007491R	Biopsy	DiscoverySet	1	19762	52.3	White	Female	Patient has smoking history	N	No LC History	N	Y	Yes	2	65
PCGA-01-0001-070-19300-00587BX-1007583R	Biopsy	DiscoverySet	1	19300	52.3	White	Female	Patient has smoking history	N	No LC History	N	Y	Yes	2	65
PCGA-01-0001-070-19762-00902BX-1007490R	Biopsy	DiscoverySet	1	19762	52.3	White	Female	Patient has smoking history	N	No LC History	N	Y	Yes	2	65
PCGA-01-0001-070-20126-01117BX-1031610R	Biopsy	DiscoverySet	1	20126	52.3	White	Female	Patient has smoking history	N	No LC History	N	Y	Yes	2	65
PCGA-01-0001-074-19300-00586BX-1007582R	Biopsy	DiscoverySet	1	19300	52.3	White	Female	Patient has smoking history	N	No LC History	N	Y	Yes	2	65
PCGA-01-0001-074-20126-01116BX-1031609R	Biopsy	DiscoverySet	1	20126	52.3	White	Female	Patient has smoking history	N	No LC History	N	Y	Yes	2	65
PCGA-01-0001-074-20343-01315BX-1031647R	Biopsy	DiscoverySet	1	20343	52.3	White	Female	Patient has smoking history	N	No LC History	N	Y	Yes	2	65
PCGA-01-0001-076-19300-00585BX-1007581R	Biopsy	DiscoverySet	1	19300	52.3	White	Female	Patient has smoking history	N	No LC History	N	Y	Yes	2	65
PCGA-01-0001-076-20343-01314BX-1031646R	Biopsy	DiscoverySet	1	20343	52.3	White	Female	Patient has smoking history	N	No LC History	N	Y	Yes	2	65
PCGA-01-0001-077-20126-01115BX-1031608R	Biopsy	DiscoverySet	1	20126	52.3	White	Female	Patient has smoking history	N	No LC History	N	Y	Yes	2	65
PCGA-01-0001-082-19118-00480BX-1007553R	Biopsy	DiscoverySet	1	19118	52.3	White	Female	Patient has smoking history	N	No LC History	N	Y	Yes	2	65
PCGA-01-0001-086-19118-00479BR-1007366R	Brush	DiscoverySet	1	19118	52.3	White	Female	Patient has smoking history	N	No LC History	N	Y	Yes	2	65
PCGA-01-0001-086-19300-00584BR-1007492R	Brush	DiscoverySet	1	19300	52.3	White	Female	Patient has smoking history	N	No LC History	N	Y	Yes	2	65
PCGA-01-0001-086-19762-00896BR-1007524R	Brush	DiscoverySet	1	19762	52.3	White	Female	Patient has smoking history	N	No LC History	N	Y	Yes	2	65
PCGA-01-0001-086-20126-01113BR-1031607R	Brush	DiscoverySet	1	20126	52.3	White	Female	Patient has smoking history	N	No LC History	N	Y	Yes	2	65
PCGA-01-0001-086-20343-01312BR-1031645R	Brush	DiscoverySet	1	20343	52.3	White	Female	Patient has smoking history	N	No LC History	N	Y	Yes	2	65
PCGA-01-0001-089-19118-00481BX-1007554R	Biopsy	DiscoverySet	1	19118	52.3	White	Female	Patient has smoking history	N	No LC History	N	Y	Yes	2	65
PCGA-01-0001-089-19300-00588BX-1007584R	Biopsy	DiscoverySet	1	19300	52.3	White	Female	Patient has smoking history	N	No LC History	N	Y	Yes	2	65
PCGA-01-0001-089-19762-00900BX-1007488R	Biopsy	DiscoverySet	1	19762	52.3	White	Female	Patient has smoking history	N	No LC History	N	Y	Yes	2	65
PCGA-01-0001-089-20126-01118BX-1031611R	Biopsy	DiscoverySet	1	20126	52.3	White	Female	Patient has smoking history	N	No LC History	N	Y	Yes	2	65
PCGA-01-0002-021-24062-00441BX-1007600R	Biopsy	DiscoverySet	2	24062	64.9	White	Female	Patient has smoking history	N	No LC History	N	N	No	NA	70
PCGA-01-0002-043-23843-00276BR-1007339R	Brush	DiscoverySet	2	23843	64.9	White	Female	Patient has smoking history	N	No LC History	N	N	No	NA	70
PCGA-01-0002-077-24062-00442BX-1007601R	Biopsy	DiscoverySet	2	24062	64.9	White	Female	Patient has smoking history	N	No LC History	N	N	No	NA	70
PCGA-01-0002-086-24062-00440BR-1007360R	Brush	DiscoverySet	2	24062	64.9	White	Female	Patient has smoking history	N	No LC History	N	N	No	NA	70
PCGA-01-0003-043-23883-00411BR-1007354R	Brush	DiscoverySet	3	23883	65.4	Black or African American	Female	Patient has smoking history	N	No LC History	N	Y	No	NA	66
PCGA-01-0003-043-24282-00692BR-1007501R	Brush	DiscoverySet	3	24282	65.4	Black or African American	Female	Patient has smoking history	N	No LC History	N	Y	No	NA	66
PCGA-01-0003-061-24282-00694BX-1007409R	Biopsy	DiscoverySet	3	24282	65.4	Black or African American	Female	Patient has smoking history	N	No LC History	N	Y	No	NA	66
PCGA-01-0003-086-24730-00945BR-1031586R	Brush	DiscoverySet	3	24730	65.4	Black or African American	Female	Patient has smoking history	N	No LC History	N	Y	No	NA	66
PCGA-01-0003-089-23883-00412BX-1007547R	Biopsy	DiscoverySet	3	23883	65.4	Black or African American	Female	Patient has smoking history	N	No LC History	N	Y	No	NA	66
PCGA-01-0003-089-24282-00693BX-1007408R	Biopsy	DiscoverySet	3	24282	65.4	Black or African American	Female	Patient has smoking history	N	No LC History	N	Y	No	NA	66
PCGA-01-0003-089-24730-00947BX-1031587R	Biopsy	DiscoverySet	3	24730	65.4	Black or African American	Female	Patient has smoking history	N	No LC History	N	Y	No	NA	66
PCGA-01-0004-086-27317-00603BR-1007380R	Brush	DiscoverySet	4	27317	74.8	White	Male	Patient has smoking history	N	No LC History	Y	Y	NA	NA	80
PCGA-01-0004-089-27317-00604BX-1007589R	Biopsy	DiscoverySet	4	27317	74.8	White	Male	Patient has smoking history	N	No LC History	Y	Y	NA	NA	80
PCGA-01-0004-093-27317-00605BX-1007386R	Biopsy	DiscoverySet	4	27317	74.8	White	Male	Patient has smoking history	N	No LC History	Y	Y	NA	NA	80
PCGA-01-0005-019-16929-00325BX-1007525R	Biopsy	DiscoverySet	5	16929	46.3	White	Female	Patient has smoking history	N	No LC History	N	N	No	NA	30
PCGA-01-0005-019-17489-00727BX-1007419R	Biopsy	DiscoverySet	5	17489	46.3	White	Female	Patient has smoking history	N	No LC History	N	N	No	NA	30
PCGA-01-0005-050-17489-00728BX-1007420R	Biopsy	DiscoverySet	5	17489	46.3	White	Female	Patient has smoking history	N	No LC History	N	N	No	NA	30
PCGA-01-0005-086-16929-00324BR-1007343R	Brush	DiscoverySet	5	16929	46.3	White	Female	Patient has smoking history	N	No LC History	N	N	No	NA	30
PCGA-01-0005-086-17489-00726BR-1007504R	Brush	DiscoverySet	5	17489	46.3	White	Female	Patient has smoking history	N	No LC History	N	N	No	NA	30
PCGA-01-0006-037-20238-00776BX-1007437R	Biopsy	DiscoverySet	6	20238	53.5	White	Female	Patient has smoking history	Y	LC History - LUSC	N	N	Yes	2	35
PCGA-01-0006-037-21015-01279BX-1031639R	Biopsy	DiscoverySet	6	21015	53.5	White	Female	Patient has smoking history	Y	LC History - LUSC	N	N	Yes	2	35
PCGA-01-0006-043-19783-00445BR-1007361R	Brush	DiscoverySet	6	19783	53.5	White	Female	Patient has smoking history	Y	LC History - LUSC	N	N	Yes	2	35
PCGA-01-0006-043-20238-00773BR-1007510R	Brush	DiscoverySet	6	20238	53.5	White	Female	Patient has smoking history	Y	LC History - LUSC	N	N	Yes	2	35
PCGA-01-0006-043-21015-01276BR-1031637R	Brush	DiscoverySet	6	21015	53.5	White	Female	Patient has smoking history	Y	LC History - LUSC	N	N	Yes	2	35
PCGA-01-0006-086-19580-00281BR-1007341R	Brush	DiscoverySet	6	19580	53.5	White	Female	Patient has smoking history	Y	LC History - LUSC	N	N	Yes	2	35
PCGA-01-0007-048-18033-00455BX-1007605R	Biopsy	DiscoverySet	7	18033	49.3	White	Female	Patient has smoking history	N	No LC History	N	N	No	NA	31
PCGA-01-0007-050-18033-00456BX-1007603R	Biopsy	DiscoverySet	7	18033	49.3	White	Female	Patient has smoking history	N	No LC History	N	N	No	NA	31
PCGA-01-0007-050-18131-00528BX-1007608R	Biopsy	DiscoverySet	7	18131	49.3	White	Female	Patient has smoking history	N	No LC History	N	N	No	NA	31
PCGA-01-0007-086-18033-00452BR-1007362R	Brush	DiscoverySet	7	18033	49.3	White	Female	Patient has smoking history	N	No LC History	N	N	No	NA	31
PCGA-01-0007-086-18131-00525BR-1007373R	Brush	DiscoverySet	7	18131	49.3	White	Female	Patient has smoking history	N	No LC History	N	N	No	NA	31
PCGA-01-0007-089-18033-00453BX-1007602R	Biopsy	DiscoverySet	7	18033	49.3	White	Female	Patient has smoking history	N	No LC History	N	N	No	NA	31
PCGA-01-0007-089-18131-00526BX-1007606R	Biopsy	DiscoverySet	7	18131	49.3	White	Female	Patient has smoking history	N	No LC History	N	N	No	NA	31
PCGA-01-0007-093-18033-00454BX-1007604R	Biopsy	DiscoverySet	7	18033	49.3	White	Female	Patient has smoking history	N	No LC History	N	N	No	NA	31
PCGA-01-0007-093-18131-00527BX-1007607R	Biopsy	DiscoverySet	7	18131	49.3	White	Female	Patient has smoking history	N	No LC History	N	N	No	NA	31
PCGA-01-0008-010-21682-00839BX-1007463R	Biopsy	DiscoverySet	8	21682	56.6	White	Male	Patient has smoking history	Y	LC History - Other	Y	Y	Yes	1	59
PCGA-01-0008-045-21682-00840BX-1007464R	Biopsy	DiscoverySet	8	21682	56.6	White	Male	Patient has smoking history	Y	LC History - Other	Y	Y	Yes	1	59
PCGA-01-0008-050-21682-00841BX-1007465R	Biopsy	DiscoverySet	8	21682	56.6	White	Male	Patient has smoking history	Y	LC History - Other	Y	Y	Yes	1	59
PCGA-01-0008-074-21682-00837BX-1007461R	Biopsy	DiscoverySet	8	21682	56.6	White	Male	Patient has smoking history	Y	LC History - Other	Y	Y	Yes	1	59
PCGA-01-0008-074-22263-01191BX-1031623R	Biopsy	DiscoverySet	8	22263	56.6	White	Male	Patient has smoking history	Y	LC History - Other	Y	Y	Yes	1	59
PCGA-01-0008-086-21115-00417BR-1007355R	Brush	DiscoverySet	8	21115	56.6	White	Male	Patient has smoking history	Y	LC History - Other	Y	Y	Yes	1	59
PCGA-01-0008-086-21682-00836BR-1007516R	Brush	DiscoverySet	8	21682	56.6	White	Male	Patient has smoking history	Y	LC History - Other	Y	Y	Yes	1	59
PCGA-01-0008-086-22263-01189BR-1031622R	Brush	DiscoverySet	8	22263	56.6	White	Male	Patient has smoking history	Y	LC History - Other	Y	Y	Yes	1	59
PCGA-01-0008-089-21115-00418BX-1007548R	Biopsy	DiscoverySet	8	21115	56.6	White	Male	Patient has smoking history	Y	LC History - Other	Y	Y	Yes	1	59
PCGA-01-0008-089-21682-00838BX-1007462R	Biopsy	DiscoverySet	8	21682	56.6	White	Male	Patient has smoking history	Y	LC History - Other	Y	Y	Yes	1	59
PCGA-01-0008-089-22263-01194BX-1031624R	Biopsy	DiscoverySet	8	22263	56.6	White	Male	Patient has smoking history	Y	LC History - Other	Y	Y	Yes	1	59
PCGA-01-0009-043-22704-00228BR-1007333R	Brush	DiscoverySet	9	22704	58.1	White	Male	Patient has smoking history	Y	LC History - LUSC	Y	Y	Yes	2	80
PCGA-01-0009-043-23126-00556BR-1007377R	Brush	DiscoverySet	9	23126	58.1	White	Male	Patient has smoking history	Y	LC History - LUSC	Y	Y	Yes	2	80
PCGA-01-0009-053-23126-00557BX-1007573R	Biopsy	DiscoverySet	9	23126	58.1	White	Male	Patient has smoking history	Y	LC History - LUSC	Y	Y	Yes	2	80
PCGA-01-0009-053-23497-00844BX-1007466R	Biopsy	DiscoverySet	9	23497	58.1	White	Male	Patient has smoking history	Y	LC History - LUSC	Y	Y	Yes	2	80
PCGA-01-0009-053-23882-00991BX-1031590R	Biopsy	DiscoverySet	9	23882	58.1	White	Male	Patient has smoking history	Y	LC History - LUSC	Y	Y	Yes	2	80
PCGA-01-0009-053-24085-01207BX-1031628R	Biopsy	DiscoverySet	9	24085	58.1	White	Male	Patient has smoking history	Y	LC History - LUSC	Y	Y	Yes	2	80
PCGA-01-0009-061-23126-00558BX-1007574R	Biopsy	DiscoverySet	9	23126	58.1	White	Male	Patient has smoking history	Y	LC History - LUSC	Y	Y	Yes	2	80
PCGA-01-0009-061-23497-00845BX-1007467R	Biopsy	DiscoverySet	9	23497	58.1	White	Male	Patient has smoking history	Y	LC History - LUSC	Y	Y	Yes	2	80
PCGA-01-0009-061-23882-00992BX-1031591R	Biopsy	DiscoverySet	9	23882	58.1	White	Male	Patient has smoking history	Y	LC History - LUSC	Y	Y	Yes	2	80
PCGA-01-0009-086-23497-00843BR-1007517R	Brush	DiscoverySet	9	23497	58.1	White	Male	Patient has smoking history	Y	LC History - LUSC	Y	Y	Yes	2	80
PCGA-01-0009-086-23882-00989BR-1031589R	Brush	DiscoverySet	9	23882	58.1	White	Male	Patient has smoking history	Y	LC History - LUSC	Y	Y	Yes	2	80
PCGA-01-0009-086-24085-01205BR-1031627R	Brush	DiscoverySet	9	24085	58.1	White	Male	Patient has smoking history	Y	LC History - LUSC	Y	Y	Yes	2	80
PCGA-01-0009-092-23497-00846BX-1007468R	Biopsy	DiscoverySet	9	23497	58.1	White	Male	Patient has smoking history	Y	LC History - LUSC	Y	Y	Yes	2	80
PCGA-01-0009-092-24085-01209BX-1031630R	Biopsy	DiscoverySet	9	24085	58.1	White	Male	Patient has smoking history	Y	LC History - LUSC	Y	Y	Yes	2	80
PCGA-01-0010-086-19599-00502BR-1007369R	Brush	DiscoverySet	10	19599	53.6	White	Male	Never smoked	Y	LC History - Other	Y	Y	Yes	2	0
PCGA-01-0010-086-19900-00699BR-1007502R	Brush	DiscoverySet	10	19900	53.6	White	Male	Never smoked	Y	LC History - Other	Y	Y	Yes	2	0
PCGA-01-0010-089-19599-00503BX-1007561R	Biopsy	DiscoverySet	10	19599	53.6	White	Male	Never smoked	Y	LC History - Other	Y	Y	Yes	2	0
PCGA-01-0010-089-19900-00700BX-1007410R	Biopsy	DiscoverySet	10	19900	53.6	White	Male	Never smoked	Y	LC History - Other	Y	Y	Yes	2	0
PCGA-01-0010-094-19599-00504BX-1007562R	Biopsy	DiscoverySet	10	19599	53.6	White	Male	Never smoked	Y	LC History - Other	Y	Y	Yes	2	0
PCGA-01-0010-094-19900-00701BX-1007411R	Biopsy	DiscoverySet	10	19900	53.6	White	Male	Never smoked	Y	LC History - Other	Y	Y	Yes	2	0
PCGA-01-0011-050-26439-00341BX-1007594R	Biopsy	DiscoverySet	11	26439	72.3	White	Male	Patient has smoking history	Y	LC History - Other	Y	N	Yes	1	8
PCGA-01-0011-050-26558-00433BX-1007596R	Biopsy	DiscoverySet	11	26558	72.3	White	Male	Patient has smoking history	Y	LC History - Other	Y	N	Yes	1	8
PCGA-01-0011-050-26740-00567BX-1007576R	Biopsy	DiscoverySet	11	26740	72.3	White	Male	Patient has smoking history	Y	LC History - Other	Y	N	Yes	1	8
PCGA-01-0011-086-26439-00339BR-1007346R	Brush	DiscoverySet	11	26439	72.3	White	Male	Patient has smoking history	Y	LC History - Other	Y	N	Yes	1	8
PCGA-01-0011-086-26558-00429BR-1007358R	Brush	DiscoverySet	11	26558	72.3	White	Male	Patient has smoking history	Y	LC History - Other	Y	N	Yes	1	8
PCGA-01-0011-089-26439-00340BX-1007593R	Biopsy	DiscoverySet	11	26439	72.3	White	Male	Patient has smoking history	Y	LC History - Other	Y	N	Yes	1	8
PCGA-01-0011-089-26558-00432BX-1007595R	Biopsy	DiscoverySet	11	26558	72.3	White	Male	Patient has smoking history	Y	LC History - Other	Y	N	Yes	1	8
PCGA-01-0012-050-21101-00736BX-1007424R	Biopsy	DiscoverySet	12	21101	56.5	White	Female	Patient has smoking history	Y	LC History - Other	N	N	Yes	2	32
PCGA-01-0012-050-21836-01253BX-1031633R	Biopsy	DiscoverySet	12	21836	56.5	White	Female	Patient has smoking history	Y	LC History - Other	N	N	Yes	2	32
PCGA-01-0012-086-20660-00422BR-1007356R	Brush	DiscoverySet	12	20660	56.5	White	Female	Patient has smoking history	Y	LC History - Other	N	N	Yes	2	32
PCGA-01-0012-086-21836-01250BR-1031631R	Brush	DiscoverySet	12	21836	56.5	White	Female	Patient has smoking history	Y	LC History - Other	N	N	Yes	2	32
PCGA-01-0014-009-19848-00096BR-1007320R	Brush	DiscoverySet	14	19848	52.8	White	Male	Patient has smoking history	Y	LC History - Other	Y	Y	Yes	2	57
PCGA-01-0014-009-19953-00205BR-1007328R	Brush	DiscoverySet	14	19953	52.8	White	Male	Patient has smoking history	Y	LC History - Other	Y	Y	Yes	2	57
PCGA-01-0014-010-20177-00395BX-1007543R	Biopsy	DiscoverySet	14	20177	52.8	White	Male	Patient has smoking history	Y	LC History - Other	Y	Y	Yes	2	57
PCGA-01-0014-010-20660-00748BX-1007430R	Biopsy	DiscoverySet	14	20660	52.8	White	Male	Patient has smoking history	Y	LC History - Other	Y	Y	Yes	2	57
PCGA-01-0014-011-20177-00394BX-1007542R	Biopsy	DiscoverySet	14	20177	52.8	White	Male	Patient has smoking history	Y	LC History - Other	Y	Y	Yes	2	57
PCGA-01-0014-053-20177-00393BX-1007541R	Biopsy	DiscoverySet	14	20177	52.8	White	Male	Patient has smoking history	Y	LC History - Other	Y	Y	Yes	2	57
PCGA-01-0014-053-20660-00745BX-1007427R	Biopsy	DiscoverySet	14	20660	52.8	White	Male	Patient has smoking history	Y	LC History - Other	Y	Y	Yes	2	57
PCGA-01-0014-086-19953-00201BR-1007327R	Brush	DiscoverySet	14	19953	52.8	White	Male	Patient has smoking history	Y	LC History - Other	Y	Y	Yes	2	57
PCGA-01-0014-086-20177-00391BR-1007351R	Brush	DiscoverySet	14	20177	52.8	White	Male	Patient has smoking history	Y	LC History - Other	Y	Y	Yes	2	57
PCGA-01-0014-086-20660-00742BR-1007507R	Brush	DiscoverySet	14	20660	52.8	White	Male	Patient has smoking history	Y	LC History - Other	Y	Y	Yes	2	57
PCGA-01-0014-089-20660-00744BX-1007426R	Biopsy	DiscoverySet	14	20660	52.8	White	Male	Patient has smoking history	Y	LC History - Other	Y	Y	Yes	2	57
PCGA-01-0015-011-16303-00402BX-1007544R	Biopsy	DiscoverySet	15	16303	44.6	White	Male	Patient has smoking history	Y	LC History - LUSC	N	N	No	NA	47
PCGA-01-0015-011-16541-00571BX-1007578R	Biopsy	DiscoverySet	15	16541	44.6	White	Male	Patient has smoking history	Y	LC History - LUSC	N	N	No	NA	47
PCGA-01-0015-011-17129-00932BX-1031579R	Biopsy	DiscoverySet	15	17129	44.6	White	Male	Patient has smoking history	Y	LC History - LUSC	N	N	No	NA	47
PCGA-01-0015-011-17638-01327BX-1031654R	Biopsy	DiscoverySet	15	17638	44.6	White	Male	Patient has smoking history	Y	LC History - LUSC	N	N	No	NA	47
PCGA-01-0015-025-16541-00570BX-1007577R	Biopsy	DiscoverySet	15	16541	44.6	White	Male	Patient has smoking history	Y	LC History - LUSC	N	N	No	NA	47
PCGA-01-0015-025-16954-00864BX-1007478R	Biopsy	DiscoverySet	15	16954	44.6	White	Male	Patient has smoking history	Y	LC History - LUSC	N	N	No	NA	47
PCGA-01-0015-043-16303-00401BR-1007352R	Brush	DiscoverySet	15	16303	44.6	White	Male	Patient has smoking history	Y	LC History - LUSC	N	N	No	NA	47
PCGA-01-0015-043-16541-00569BR-1007378R	Brush	DiscoverySet	15	16541	44.6	White	Male	Patient has smoking history	Y	LC History - LUSC	N	N	No	NA	47
PCGA-01-0015-043-16954-00863BR-1007521R	Brush	DiscoverySet	15	16954	44.6	White	Male	Patient has smoking history	Y	LC History - LUSC	N	N	No	NA	47
PCGA-01-0015-043-17638-01324BR-1031652R	Brush	DiscoverySet	15	17638	44.6	White	Male	Patient has smoking history	Y	LC History - LUSC	N	N	No	NA	47
PCGA-01-0016-050-22821-00509BX-1007565R	Biopsy	DiscoverySet	16	22821	62.4	White	Male	Patient has smoking history	Y	LC History - Other	Y	Y	Yes	3	60
PCGA-01-0016-050-23045-00647BX-1007401R	Biopsy	DiscoverySet	16	23045	62.4	White	Male	Patient has smoking history	Y	LC History - Other	Y	Y	Yes	3	60
PCGA-01-0016-086-22821-00507BR-1007370R	Brush	DiscoverySet	16	22821	62.4	White	Male	Patient has smoking history	Y	LC History - Other	Y	Y	Yes	3	60
PCGA-01-0016-086-23045-00644BR-1007498R	Brush	DiscoverySet	16	23045	62.4	White	Male	Patient has smoking history	Y	LC History - Other	Y	Y	Yes	3	60
PCGA-01-0017-052-19883-00473BX-1007552R	Biopsy	DiscoverySet	17	19883	51.7	White	Male	Patient has smoking history	Y	LC History - Other	Y	Y	Yes	3	52
PCGA-01-0017-052-20261-00732BX-1007422R	Biopsy	DiscoverySet	17	20261	51.7	White	Male	Patient has smoking history	Y	LC History - Other	Y	Y	Yes	3	52
PCGA-01-0017-052-20422-00850BX-1007470R	Biopsy	DiscoverySet	17	20422	51.7	White	Male	Patient has smoking history	Y	LC History - Other	Y	Y	Yes	3	52
PCGA-01-0017-086-19883-00471BR-1007365R	Brush	DiscoverySet	17	19883	51.7	White	Male	Patient has smoking history	Y	LC History - Other	Y	Y	Yes	3	52
PCGA-01-0017-086-20261-00730BR-1007505R	Brush	DiscoverySet	17	20261	51.7	White	Male	Patient has smoking history	Y	LC History - Other	Y	Y	Yes	3	52
PCGA-01-0017-086-20422-00848BR-1007518R	Brush	DiscoverySet	17	20422	51.7	White	Male	Patient has smoking history	Y	LC History - Other	Y	Y	Yes	3	52
PCGA-01-0017-089-19883-00472BX-1007551R	Biopsy	DiscoverySet	17	19883	51.7	White	Male	Patient has smoking history	Y	LC History - Other	Y	Y	Yes	3	52
PCGA-01-0017-089-20261-00731BX-1007421R	Biopsy	DiscoverySet	17	20261	51.7	White	Male	Patient has smoking history	Y	LC History - Other	Y	Y	Yes	3	52
PCGA-01-0017-089-20422-00849BX-1007469R	Biopsy	DiscoverySet	17	20422	51.7	White	Male	Patient has smoking history	Y	LC History - Other	Y	Y	Yes	3	52
PCGA-01-0018-043-21752-00493BR-1007368R	Brush	DiscoverySet	18	21752	58.1	White	Female	Patient has smoking history	Y	LC History - Other	Y	N	Yes	2	40
PCGA-01-0018-043-21990-00649BR-1007499R	Brush	DiscoverySet	18	21990	58.1	White	Female	Patient has smoking history	Y	LC History - Other	Y	N	Yes	2	40
PCGA-01-0018-050-21752-00496BX-1007560R	Biopsy	DiscoverySet	18	21752	58.1	White	Female	Patient has smoking history	Y	LC History - Other	Y	N	Yes	2	40
PCGA-01-0018-050-21990-00651BX-1007403R	Biopsy	DiscoverySet	18	21990	58.1	White	Female	Patient has smoking history	Y	LC History - Other	Y	N	Yes	2	40
PCGA-01-0018-050-22732-01146BX-1031617R	Biopsy	DiscoverySet	18	22732	58.1	White	Female	Patient has smoking history	Y	LC History - Other	Y	N	Yes	2	40
PCGA-01-0018-074-21752-00494BX-1007558R	Biopsy	DiscoverySet	18	21752	58.1	White	Female	Patient has smoking history	Y	LC History - Other	Y	N	Yes	2	40
PCGA-01-0018-074-21990-00650BX-1007402R	Biopsy	DiscoverySet	18	21990	58.1	White	Female	Patient has smoking history	Y	LC History - Other	Y	N	Yes	2	40
PCGA-01-0018-074-22732-01145BX-1031616R	Biopsy	DiscoverySet	18	22732	58.1	White	Female	Patient has smoking history	Y	LC History - Other	Y	N	Yes	2	40
PCGA-01-0018-086-22732-01143BR-1031615R	Brush	DiscoverySet	18	22732	58.1	White	Female	Patient has smoking history	Y	LC History - Other	Y	N	Yes	2	40
PCGA-01-0019-043-21625-00866BR-1007522R	Brush	DiscoverySet	19	21625	56.2	White	Male	Patient has smoking history	Y	LC History - LUSC	Y	N	Yes	2	60
PCGA-01-0019-086-20715-00198BR-1007326R	Brush	DiscoverySet	19	20715	56.2	White	Male	Patient has smoking history	Y	LC History - LUSC	Y	N	Yes	2	60
PCGA-01-0020-043-23497-00366BR-1007348R	Brush	DiscoverySet	20	23497	64.3	White	Male	Patient has smoking history	Y	LC History - Other	N	Y	No	NA	54
PCGA-01-0020-043-24050-00782BR-1007512R	Brush	DiscoverySet	20	24050	64.3	White	Male	Patient has smoking history	Y	LC History - Other	N	Y	No	NA	54
PCGA-01-0020-048-23497-00370BX-1007532R	Biopsy	DiscoverySet	20	23497	64.3	White	Male	Patient has smoking history	Y	LC History - Other	N	Y	No	NA	54
PCGA-01-0020-048-24050-00784BX-1007441R	Biopsy	DiscoverySet	20	24050	64.3	White	Male	Patient has smoking history	Y	LC History - Other	N	Y	No	NA	54
PCGA-01-0020-094-23497-00367BX-1007529R	Biopsy	DiscoverySet	20	23497	64.3	White	Male	Patient has smoking history	Y	LC History - Other	N	Y	No	NA	54
PCGA-01-0020-094-24050-00783BX-1007440R	Biopsy	DiscoverySet	20	24050	64.3	White	Male	Patient has smoking history	Y	LC History - Other	N	Y	No	NA	54
PCGA-01-0021-010-19434-00464BX-1007549R	Biopsy	DiscoverySet	21	19434	52	White	Female	Patient has smoking history	Y	LC History - Other	Y	N	No	NA	28
PCGA-01-0021-010-19826-00723BX-1007417R	Biopsy	DiscoverySet	21	19826	52	White	Female	Patient has smoking history	Y	LC History - Other	Y	N	No	NA	28
PCGA-01-0021-010-20218-00943BX-1031584R	Biopsy	DiscoverySet	21	20218	52	White	Female	Patient has smoking history	Y	LC History - Other	Y	N	No	NA	28
PCGA-01-0021-025-19266-00319BX-1007385R	Biopsy	DiscoverySet	21	19266	52	White	Female	Patient has smoking history	Y	LC History - Other	Y	N	No	NA	28
PCGA-01-0021-025-20218-00942BX-1031583R	Biopsy	DiscoverySet	21	20218	52	White	Female	Patient has smoking history	Y	LC History - Other	Y	N	No	NA	28
PCGA-01-0021-025-20449-01091BX-1031600R	Biopsy	DiscoverySet	21	20449	52	White	Female	Patient has smoking history	Y	LC History - Other	Y	N	No	NA	28
PCGA-01-0021-025-20687-01310BX-1031643R	Biopsy	DiscoverySet	21	20687	52	White	Female	Patient has smoking history	Y	LC History - Other	Y	N	No	NA	28
PCGA-01-0021-043-19434-00460BR-1007363R	Brush	DiscoverySet	21	19434	52	White	Female	Patient has smoking history	Y	LC History - Other	Y	N	No	NA	28
PCGA-01-0021-043-19623-00577BR-1031577R	Brush	DiscoverySet	21	19623	52	White	Female	Patient has smoking history	Y	LC History - Other	Y	N	No	NA	28
PCGA-01-0021-043-19826-00719BR-1007503R	Brush	DiscoverySet	21	19826	52	White	Female	Patient has smoking history	Y	LC History - Other	Y	N	No	NA	28
PCGA-01-0021-050-19434-00465BX-1007550R	Biopsy	DiscoverySet	21	19434	52	White	Female	Patient has smoking history	Y	LC History - Other	Y	N	No	NA	28
PCGA-01-0021-050-19826-00724BX-1007418R	Biopsy	DiscoverySet	21	19826	52	White	Female	Patient has smoking history	Y	LC History - Other	Y	N	No	NA	28
PCGA-01-0021-050-20218-00944BX-1031585R	Biopsy	DiscoverySet	21	20218	52	White	Female	Patient has smoking history	Y	LC History - Other	Y	N	No	NA	28
PCGA-01-0021-050-20449-01092BX-1031601R	Biopsy	DiscoverySet	21	20449	52	White	Female	Patient has smoking history	Y	LC History - Other	Y	N	No	NA	28
PCGA-01-0021-050-20687-01311BX-1031644R	Biopsy	DiscoverySet	21	20687	52	White	Female	Patient has smoking history	Y	LC History - Other	Y	N	No	NA	28
PCGA-01-0021-070-19182-00266BX-1007382R	Biopsy	DiscoverySet	21	19182	52	White	Female	Patient has smoking history	Y	LC History - Other	Y	N	No	NA	28
PCGA-01-0021-070-19623-00581BX-1007579R	Biopsy	DiscoverySet	21	19623	52	White	Female	Patient has smoking history	Y	LC History - Other	Y	N	No	NA	28
PCGA-01-0021-070-19826-00720BX-1007414R	Biopsy	DiscoverySet	21	19826	52	White	Female	Patient has smoking history	Y	LC History - Other	Y	N	No	NA	28
PCGA-01-0021-070-20218-00940BX-1031581R	Biopsy	DiscoverySet	21	20218	52	White	Female	Patient has smoking history	Y	LC History - Other	Y	N	No	NA	28
PCGA-01-0021-070-20449-01089BX-1031598R	Biopsy	DiscoverySet	21	20449	52	White	Female	Patient has smoking history	Y	LC History - Other	Y	N	No	NA	28
PCGA-01-0021-070-20687-01307BX-1031641R	Biopsy	DiscoverySet	21	20687	52	White	Female	Patient has smoking history	Y	LC History - Other	Y	N	No	NA	28
PCGA-01-0021-086-19077-00134BR-1007322R	Brush	DiscoverySet	21	19077	52	White	Female	Patient has smoking history	Y	LC History - Other	Y	N	No	NA	28
PCGA-01-0021-086-19266-00317BR-1007342R	Brush	DiscoverySet	21	19266	52	White	Female	Patient has smoking history	Y	LC History - Other	Y	N	No	NA	28
PCGA-01-0021-086-20218-00938BR-1031580R	Brush	DiscoverySet	21	20218	52	White	Female	Patient has smoking history	Y	LC History - Other	Y	N	No	NA	28
PCGA-01-0021-086-20449-01087BR-1031597R	Brush	DiscoverySet	21	20449	52	White	Female	Patient has smoking history	Y	LC History - Other	Y	N	No	NA	28
PCGA-01-0021-086-20687-01304BR-1031640R	Brush	DiscoverySet	21	20687	52	White	Female	Patient has smoking history	Y	LC History - Other	Y	N	No	NA	28
PCGA-01-0021-088-19826-00721BX-1007415R	Biopsy	DiscoverySet	21	19826	52	White	Female	Patient has smoking history	Y	LC History - Other	Y	N	No	NA	28
PCGA-01-0021-089-19623-00582BX-1007580R	Biopsy	DiscoverySet	21	19623	52	White	Female	Patient has smoking history	Y	LC History - Other	Y	N	No	NA	28
PCGA-01-0021-089-19826-00722BX-1007416R	Biopsy	DiscoverySet	21	19826	52	White	Female	Patient has smoking history	Y	LC History - Other	Y	N	No	NA	28
PCGA-01-0021-089-20218-00941BX-1031582R	Biopsy	DiscoverySet	21	20218	52	White	Female	Patient has smoking history	Y	LC History - Other	Y	N	No	NA	28
PCGA-01-0021-089-20687-01308BX-1031642R	Biopsy	DiscoverySet	21	20687	52	White	Female	Patient has smoking history	Y	LC History - Other	Y	N	No	NA	28
PCGA-01-0022-043-20918-00467BR-1007364R	Brush	DiscoverySet	22	20918	56.8	White	Female	Patient has smoking history	Y	LC History - Other	N	N	No	NA	78
PCGA-01-0022-070-20918-00468BX-1007597R	Biopsy	DiscoverySet	22	20918	56.8	White	Female	Patient has smoking history	Y	LC History - Other	N	N	No	NA	78
PCGA-01-0022-070-21548-00876BX-1007482R	Biopsy	DiscoverySet	22	21548	56.8	White	Female	Patient has smoking history	Y	LC History - Other	N	N	No	NA	78
PCGA-01-0022-070-21996-01169BX-1031619R	Biopsy	DiscoverySet	22	21996	56.8	White	Female	Patient has smoking history	Y	LC History - Other	N	N	No	NA	78
PCGA-01-0022-086-20750-00327BR-1007344R	Brush	DiscoverySet	22	20750	56.8	White	Female	Patient has smoking history	Y	LC History - Other	N	N	No	NA	78
PCGA-01-0022-086-21548-00875BR-1007523R	Brush	DiscoverySet	22	21548	56.8	White	Female	Patient has smoking history	Y	LC History - Other	N	N	No	NA	78
PCGA-01-0022-086-21996-01167BR-1031618R	Brush	DiscoverySet	22	21996	56.8	White	Female	Patient has smoking history	Y	LC History - Other	N	N	No	NA	78
PCGA-01-0022-089-20918-00469BX-1007599R	Biopsy	DiscoverySet	22	20918	56.8	White	Female	Patient has smoking history	Y	LC History - Other	N	N	No	NA	78
PCGA-01-0022-089-21996-01170BX-1031620R	Biopsy	DiscoverySet	22	21996	56.8	White	Female	Patient has smoking history	Y	LC History - Other	N	N	No	NA	78
PCGA-01-0022-093-21548-00878BX-1007484R	Biopsy	DiscoverySet	22	21548	56.8	White	Female	Patient has smoking history	Y	LC History - Other	N	N	No	NA	78
PCGA-01-0022-093-21996-01171BX-1031621R	Biopsy	DiscoverySet	22	21996	56.8	White	Female	Patient has smoking history	Y	LC History - Other	N	N	No	NA	78
PCGA-01-0023-010-21429-00830BX-1007460R	Biopsy	DiscoverySet	23	21429	55.4	White	Female	Patient has smoking history	N	No LC History	N	N	NA	NA	58
PCGA-01-0023-026-21429-00827BX-1007457R	Biopsy	DiscoverySet	23	21429	55.4	White	Female	Patient has smoking history	N	No LC History	N	N	NA	NA	58
PCGA-01-0023-048-21429-00829BX-1007459R	Biopsy	DiscoverySet	23	21429	55.4	White	Female	Patient has smoking history	N	No LC History	N	N	NA	NA	58
PCGA-01-0023-050-21429-00828BX-1007458R	Biopsy	DiscoverySet	23	21429	55.4	White	Female	Patient has smoking history	N	No LC History	N	N	NA	NA	58
PCGA-01-0023-061-21429-00826BX-1007456R	Biopsy	DiscoverySet	23	21429	55.4	White	Female	Patient has smoking history	N	No LC History	N	N	NA	NA	58
PCGA-01-0023-066-21429-00824BX-1007454R	Biopsy	DiscoverySet	23	21429	55.4	White	Female	Patient has smoking history	N	No LC History	N	N	NA	NA	58
PCGA-01-0023-086-21429-00821BR-1007515R	Brush	DiscoverySet	23	21429	55.4	White	Female	Patient has smoking history	N	No LC History	N	N	NA	NA	58
PCGA-01-0023-089-21429-00825BX-1007455R	Biopsy	DiscoverySet	23	21429	55.4	White	Female	Patient has smoking history	N	No LC History	N	N	NA	NA	58
PCGA-01-0024-050-23686-00520BX-1007566R	Biopsy	DiscoverySet	24	23686	63.3	White	Female	Patient has smoking history	Y	LC History - Other	N	Y	NA	NA	106
PCGA-01-0024-050-24050-00780BX-1007439R	Biopsy	DiscoverySet	24	24050	63.3	White	Female	Patient has smoking history	Y	LC History - Other	N	Y	NA	NA	106
PCGA-01-0024-086-23581-00426BR-1007357R	Brush	DiscoverySet	24	23581	63.3	White	Female	Patient has smoking history	Y	LC History - Other	N	Y	NA	NA	106
PCGA-01-0024-086-23686-00518BR-1007371R	Brush	DiscoverySet	24	23686	63.3	White	Female	Patient has smoking history	Y	LC History - Other	N	Y	NA	NA	106
PCGA-01-0024-086-24050-00778BR-1007511R	Brush	DiscoverySet	24	24050	63.3	White	Female	Patient has smoking history	Y	LC History - Other	N	Y	NA	NA	106
PCGA-01-0025-043-21689-01103BR-1031602R	Brush	DiscoverySet	25	21689	56.3	White	Female	Patient has smoking history	Y	LC History - Other	N	N	Yes	2	34
PCGA-01-0025-048-20884-00600BX-1007587R	Biopsy	DiscoverySet	25	20884	56.3	White	Female	Patient has smoking history	Y	LC History - Other	N	N	Yes	2	34
PCGA-01-0025-048-21689-01106BX-1031604R	Biopsy	DiscoverySet	25	21689	56.3	White	Female	Patient has smoking history	Y	LC History - Other	N	N	Yes	2	34
PCGA-01-0025-050-20576-00384BX-1007539R	Biopsy	DiscoverySet	25	20576	56.3	White	Female	Patient has smoking history	Y	LC History - Other	N	N	Yes	2	34
PCGA-01-0025-050-20772-00541BX-1007571R	Biopsy	DiscoverySet	25	20772	56.3	White	Female	Patient has smoking history	Y	LC History - Other	N	N	Yes	2	34
PCGA-01-0025-050-20884-00601BX-1007588R	Biopsy	DiscoverySet	25	20884	56.3	White	Female	Patient has smoking history	Y	LC History - Other	N	N	Yes	2	34
PCGA-01-0025-050-21164-00807BX-1007444R	Biopsy	DiscoverySet	25	21164	56.3	White	Female	Patient has smoking history	Y	LC History - Other	N	N	Yes	2	34
PCGA-01-0025-050-21689-01108BX-1031606R	Biopsy	DiscoverySet	25	21689	56.3	White	Female	Patient has smoking history	Y	LC History - Other	N	N	Yes	2	34
PCGA-01-0025-074-20576-00383BX-1007538R	Biopsy	DiscoverySet	25	20576	56.3	White	Female	Patient has smoking history	Y	LC History - Other	N	N	Yes	2	34
PCGA-01-0025-074-20772-00540BX-1007570R	Biopsy	DiscoverySet	25	20772	56.3	White	Female	Patient has smoking history	Y	LC History - Other	N	N	Yes	2	34
PCGA-01-0025-074-20884-00599BX-1007586R	Biopsy	DiscoverySet	25	20884	56.3	White	Female	Patient has smoking history	Y	LC History - Other	N	N	Yes	2	34
PCGA-01-0025-074-21164-00805BX-1007442R	Biopsy	DiscoverySet	25	21164	56.3	White	Female	Patient has smoking history	Y	LC History - Other	N	N	Yes	2	34
PCGA-01-0025-074-21689-01105BX-1031603R	Biopsy	DiscoverySet	25	21689	56.3	White	Female	Patient has smoking history	Y	LC History - Other	N	N	Yes	2	34
PCGA-01-0025-086-20576-00382BR-1007350R	Brush	DiscoverySet	25	20576	56.3	White	Female	Patient has smoking history	Y	LC History - Other	N	N	Yes	2	34
PCGA-01-0025-086-20772-00539BR-1007375R	Brush	DiscoverySet	25	20772	56.3	White	Female	Patient has smoking history	Y	LC History - Other	N	N	Yes	2	34
PCGA-01-0025-086-20884-00598BR-1007379R	Brush	DiscoverySet	25	20884	56.3	White	Female	Patient has smoking history	Y	LC History - Other	N	N	Yes	2	34
PCGA-01-0025-094-21164-00806BX-1007443R	Biopsy	DiscoverySet	25	21164	56.3	White	Female	Patient has smoking history	Y	LC History - Other	N	N	Yes	2	34
PCGA-01-0025-094-21689-01107BX-1031605R	Biopsy	DiscoverySet	25	21689	56.3	White	Female	Patient has smoking history	Y	LC History - Other	N	N	Yes	2	34
PCGA-01-0026-086-21752-00336BR-1007345R	Brush	DiscoverySet	26	21752	58.5	White	Male	Patient has smoking history	Y	LC History - Other	N	Y	No	NA	30
PCGA-01-0026-086-22473-00858BR-1007520R	Brush	DiscoverySet	26	22473	58.5	White	Male	Patient has smoking history	Y	LC History - Other	N	Y	No	NA	30
PCGA-01-0026-089-21752-00337BX-1007526R	Biopsy	DiscoverySet	26	21752	58.5	White	Male	Patient has smoking history	Y	LC History - Other	N	Y	No	NA	30
PCGA-01-0026-089-22473-00859BX-1007475R	Biopsy	DiscoverySet	26	22473	58.5	White	Male	Patient has smoking history	Y	LC History - Other	N	Y	No	NA	30
PCGA-01-0028-041-23527-00757BX-1007431R	Biopsy	DiscoverySet	28	23527	62.8	White	Female	Patient has smoking history	Y	LC History - LUSC	N	N	Yes	2	37
PCGA-01-0028-041-24262-01264BX-1031635R	Biopsy	DiscoverySet	28	24262	62.8	White	Female	Patient has smoking history	Y	LC History - LUSC	N	N	Yes	2	37
PCGA-01-0028-050-23163-00491BX-1007557R	Biopsy	DiscoverySet	28	23163	62.8	White	Female	Patient has smoking history	Y	LC History - LUSC	N	N	Yes	2	37
PCGA-01-0028-050-23527-00758BX-1007432R	Biopsy	DiscoverySet	28	23527	62.8	White	Female	Patient has smoking history	Y	LC History - LUSC	N	N	Yes	2	37
PCGA-01-0028-050-24262-01265BX-1031636R	Biopsy	DiscoverySet	28	24262	62.8	White	Female	Patient has smoking history	Y	LC History - LUSC	N	N	Yes	2	37
PCGA-01-0028-086-23163-00489BR-1007367R	Brush	DiscoverySet	28	23163	62.8	White	Female	Patient has smoking history	Y	LC History - LUSC	N	N	Yes	2	37
PCGA-01-0028-086-23527-00756BR-1007508R	Brush	DiscoverySet	28	23527	62.8	White	Female	Patient has smoking history	Y	LC History - LUSC	N	N	Yes	2	37
PCGA-01-0028-086-24262-01262BR-1031634R	Brush	DiscoverySet	28	24262	62.8	White	Female	Patient has smoking history	Y	LC History - LUSC	N	N	Yes	2	37
PCGA-01-0029-043-22090-00375BR-1007349R	Brush	DiscoverySet	29	22090	59.6	White	Female	Patient has smoking history	Y	LC History - Other	N	N	No	NA	47
PCGA-01-0029-045-22412-00625BX-1007392R	Biopsy	DiscoverySet	29	22412	59.6	White	Female	Patient has smoking history	Y	LC History - Other	N	N	No	NA	47
PCGA-01-0029-045-22678-00814BX-1007449R	Biopsy	DiscoverySet	29	22678	59.6	White	Female	Patient has smoking history	Y	LC History - Other	N	N	No	NA	47
PCGA-01-0029-048-22090-00379BX-1007536R	Biopsy	DiscoverySet	29	22090	59.6	White	Female	Patient has smoking history	Y	LC History - Other	N	N	No	NA	47
PCGA-01-0029-048-22678-00815BX-1007450R	Biopsy	DiscoverySet	29	22678	59.6	White	Female	Patient has smoking history	Y	LC History - Other	N	N	No	NA	47
PCGA-01-0029-050-22090-00380BX-1007537R	Biopsy	DiscoverySet	29	22090	59.6	White	Female	Patient has smoking history	Y	LC History - Other	N	N	No	NA	47
PCGA-01-0029-050-22678-00816BX-1007451R	Biopsy	DiscoverySet	29	22678	59.6	White	Female	Patient has smoking history	Y	LC History - Other	N	N	No	NA	47
PCGA-01-0029-061-22090-00378BX-1007535R	Biopsy	DiscoverySet	29	22090	59.6	White	Female	Patient has smoking history	Y	LC History - Other	N	N	No	NA	47
PCGA-01-0029-061-22412-00623BX-1007390R	Biopsy	DiscoverySet	29	22412	59.6	White	Female	Patient has smoking history	Y	LC History - Other	N	N	No	NA	47
PCGA-01-0029-061-22678-00812BX-1007447R	Biopsy	DiscoverySet	29	22678	59.6	White	Female	Patient has smoking history	Y	LC History - Other	N	N	No	NA	47
PCGA-01-0029-070-22090-00376BX-1007533R	Biopsy	DiscoverySet	29	22090	59.6	White	Female	Patient has smoking history	Y	LC History - Other	N	N	No	NA	47
PCGA-01-0029-070-22678-00810BX-1007445R	Biopsy	DiscoverySet	29	22678	59.6	White	Female	Patient has smoking history	Y	LC History - Other	N	N	No	NA	47
PCGA-01-0029-086-22412-00620BR-1007381R	Brush	DiscoverySet	29	22412	59.6	White	Female	Patient has smoking history	Y	LC History - Other	N	N	No	NA	47
PCGA-01-0029-086-22678-00809BR-1007514R	Brush	DiscoverySet	29	22678	59.6	White	Female	Patient has smoking history	Y	LC History - Other	N	N	No	NA	47
PCGA-01-0029-089-22090-00377BX-1007534R	Biopsy	DiscoverySet	29	22090	59.6	White	Female	Patient has smoking history	Y	LC History - Other	N	N	No	NA	47
PCGA-01-0029-089-22412-00622BX-1007389R	Biopsy	DiscoverySet	29	22412	59.6	White	Female	Patient has smoking history	Y	LC History - Other	N	N	No	NA	47
PCGA-01-0029-089-22678-00811BX-1007446R	Biopsy	DiscoverySet	29	22678	59.6	White	Female	Patient has smoking history	Y	LC History - Other	N	N	No	NA	47
PCGA-01-0029-093-22412-00624BX-1007391R	Biopsy	DiscoverySet	29	22412	59.6	White	Female	Patient has smoking history	Y	LC History - Other	N	N	No	NA	47
PCGA-01-0029-093-22678-00813BX-1007448R	Biopsy	DiscoverySet	29	22678	59.6	White	Female	Patient has smoking history	Y	LC History - Other	N	N	No	NA	47
PCGA-01-0030-086-27868-00357BR-1007347R	Brush	DiscoverySet	30	27868	75.8	Black or African American	Male	Patient has smoking history	N	No LC History	Y	Y	Yes	3	57
PCGA-01-0030-089-27868-00358BX-1007527R	Biopsy	DiscoverySet	30	27868	75.8	Black or African American	Male	Patient has smoking history	N	No LC History	Y	Y	Yes	3	57
PCGA-01-0031-021-23830-00536BX-1007568R	Biopsy	DiscoverySet	31	23830	65.2	White	Male	Patient has smoking history	N	No LC History	N	N	Yes	2	53
PCGA-01-0031-021-24061-00664BX-1007404R	Biopsy	DiscoverySet	31	24061	65.2	White	Male	Patient has smoking history	N	No LC History	N	N	Yes	2	53
PCGA-01-0031-021-24726-01062BX-1031595R	Biopsy	DiscoverySet	31	24726	65.2	White	Male	Patient has smoking history	N	No LC History	N	N	Yes	2	53
PCGA-01-0031-050-23830-00537BX-1007569R	Biopsy	DiscoverySet	31	23830	65.2	White	Male	Patient has smoking history	N	No LC History	N	N	Yes	2	53
PCGA-01-0031-050-24061-00666BX-1007407R	Biopsy	DiscoverySet	31	24061	65.2	White	Male	Patient has smoking history	N	No LC History	N	N	Yes	2	53
PCGA-01-0031-050-24285-00856BX-1007474R	Biopsy	DiscoverySet	31	24285	65.2	White	Male	Patient has smoking history	N	No LC History	N	N	Yes	2	53
PCGA-01-0031-050-24726-01063BX-1031596R	Biopsy	DiscoverySet	31	24726	65.2	White	Male	Patient has smoking history	N	No LC History	N	N	Yes	2	53
PCGA-01-0031-053-24061-00665BX-1007405R	Biopsy	DiscoverySet	31	24061	65.2	White	Male	Patient has smoking history	N	No LC History	N	N	Yes	2	53
PCGA-01-0031-053-24285-00855BX-1007473R	Biopsy	DiscoverySet	31	24285	65.2	White	Male	Patient has smoking history	N	No LC History	N	N	Yes	2	53
PCGA-01-0031-053-24726-01061BX-1031594R	Biopsy	DiscoverySet	31	24726	65.2	White	Male	Patient has smoking history	N	No LC History	N	N	Yes	2	53
PCGA-01-0031-074-24285-00854BX-1007472R	Biopsy	DiscoverySet	31	24285	65.2	White	Male	Patient has smoking history	N	No LC History	N	N	Yes	2	53
PCGA-01-0031-074-24726-01060BX-1031593R	Biopsy	DiscoverySet	31	24726	65.2	White	Male	Patient has smoking history	N	No LC History	N	N	Yes	2	53
PCGA-01-0031-086-23830-00535BR-1007374R	Brush	DiscoverySet	31	23830	65.2	White	Male	Patient has smoking history	N	No LC History	N	N	Yes	2	53
PCGA-01-0031-086-24061-00663BR-1007500R	Brush	DiscoverySet	31	24061	65.2	White	Male	Patient has smoking history	N	No LC History	N	N	Yes	2	53
PCGA-01-0031-086-24285-00853BR-1007519R	Brush	DiscoverySet	31	24285	65.2	White	Male	Patient has smoking history	N	No LC History	N	N	Yes	2	53
PCGA-01-0031-086-24726-01058BR-1031592R	Brush	DiscoverySet	31	24726	65.2	White	Male	Patient has smoking history	N	No LC History	N	N	Yes	2	53
PCGA-01-0032-086-24051-00543BR-1007376R	Brush	DiscoverySet	32	24051	65.8	Record states patient race unknown	Male	Patient has smoking history	Y	LC History - Other	Y	Y	Yes	2	40
PCGA-01-0032-086-24226-00634BR-1007496R	Brush	DiscoverySet	32	24226	65.8	Record states patient race unknown	Male	Patient has smoking history	Y	LC History - Other	Y	Y	Yes	2	40
PCGA-01-0032-088-24051-00544BX-1007572R	Biopsy	DiscoverySet	32	24051	65.8	Record states patient race unknown	Male	Patient has smoking history	Y	LC History - Other	Y	Y	Yes	2	40
PCGA-01-0032-088-24226-00635BX-1007494R	Biopsy	DiscoverySet	32	24226	65.8	Record states patient race unknown	Male	Patient has smoking history	Y	LC History - Other	Y	Y	Yes	2	40
PCGA-01-0033-043-20582-00972BR-1034012R	Brush	ValidationSet	33	20582	56.3	White	Female	Patient has smoking history	Y	LC History - LUSC	N	N	No	NA	40
PCGA-01-0033-043-20864-01243BR-1034065R	Brush	ValidationSet	33	20864	56.3	White	Female	Patient has smoking history	Y	LC History - LUSC	N	N	No	NA	40
PCGA-01-0033-043-21079-01367BR-1034060R	Brush	ValidationSet	33	21079	56.3	White	Female	Patient has smoking history	Y	LC History - LUSC	N	N	No	NA	40
PCGA-01-0033-048-20582-00974BX-1034003R	Biopsy	ValidationSet	33	20582	56.3	White	Female	Patient has smoking history	Y	LC History - LUSC	N	N	No	NA	40
PCGA-01-0033-048-20864-01248BX-1034111R	Biopsy	ValidationSet	33	20864	56.3	White	Female	Patient has smoking history	Y	LC History - LUSC	N	N	No	NA	40
PCGA-01-0033-048-21079-01371BX-1034129R	Biopsy	ValidationSet	33	21079	56.3	White	Female	Patient has smoking history	Y	LC History - LUSC	N	N	No	NA	40
PCGA-01-0033-050-20582-00977BX-1033976R	Biopsy	ValidationSet	33	20582	56.3	White	Female	Patient has smoking history	Y	LC History - LUSC	N	N	No	NA	40
PCGA-01-0033-050-20864-01249BX-1034102R	Biopsy	ValidationSet	33	20864	56.3	White	Female	Patient has smoking history	Y	LC History - LUSC	N	N	No	NA	40
PCGA-01-0033-061-20864-01246BX-1034047R	Biopsy	ValidationSet	33	20864	56.3	White	Female	Patient has smoking history	Y	LC History - LUSC	N	N	No	NA	40
PCGA-01-0033-085-21079-01370BX-1034042R	Biopsy	ValidationSet	33	21079	56.3	White	Female	Patient has smoking history	Y	LC History - LUSC	N	N	No	NA	40
PCGA-01-0033-092-21079-01369BX-1034051R	Biopsy	ValidationSet	33	21079	56.3	White	Female	Patient has smoking history	Y	LC History - LUSC	N	N	No	NA	40
PCGA-01-0034-050-22969-00918BX-1033983R	Biopsy	ValidationSet	34	22969	62.9	White	Female	Patient has smoking history	Y	LC History - Other	Y	N	Yes	2	30
PCGA-01-0034-086-22969-00915BR-1033992R	Brush	ValidationSet	34	22969	62.9	White	Female	Patient has smoking history	Y	LC History - Other	Y	N	Yes	2	30
PCGA-01-0034-086-23331-01164BR-1034044R	Brush	ValidationSet	34	23331	62.9	White	Female	Patient has smoking history	Y	LC History - Other	Y	N	Yes	2	30
PCGA-01-0035-019-21168-01034BX-1034015R	Biopsy	ValidationSet	35	21168	57.9	White	Male	Patient has smoking history	Y	LC History - LUSC	Y	Y	No	NA	32
PCGA-01-0035-019-21364-01259BX-1034057R	Biopsy	ValidationSet	35	21364	57.9	White	Male	Patient has smoking history	Y	LC History - LUSC	Y	Y	No	NA	32
PCGA-01-0035-042-21168-01035BX-1034006R	Biopsy	ValidationSet	35	21168	57.9	White	Male	Patient has smoking history	Y	LC History - LUSC	Y	Y	No	NA	32
PCGA-01-0035-042-21364-01260BX-1034048R	Biopsy	ValidationSet	35	21364	57.9	White	Male	Patient has smoking history	Y	LC History - LUSC	Y	Y	No	NA	32
PCGA-01-0035-050-21168-01039BX-1033970R	Biopsy	ValidationSet	35	21168	57.9	White	Male	Patient has smoking history	Y	LC History - LUSC	Y	Y	No	NA	32
PCGA-01-0035-061-21168-01037BX-1033988R	Biopsy	ValidationSet	35	21168	57.9	White	Male	Patient has smoking history	Y	LC History - LUSC	Y	Y	No	NA	32
PCGA-01-0035-061-21364-01257BX-1034075R	Biopsy	ValidationSet	35	21364	57.9	White	Male	Patient has smoking history	Y	LC History - LUSC	Y	Y	No	NA	32
PCGA-01-0035-074-21168-01036BX-1033997R	Biopsy	ValidationSet	35	21168	57.9	White	Male	Patient has smoking history	Y	LC History - LUSC	Y	Y	No	NA	32
PCGA-01-0035-074-21364-01256BX-1034084R	Biopsy	ValidationSet	35	21364	57.9	White	Male	Patient has smoking history	Y	LC History - LUSC	Y	Y	No	NA	32
PCGA-01-0035-086-21168-01032BR-1034024R	Brush	ValidationSet	35	21168	57.9	White	Male	Patient has smoking history	Y	LC History - LUSC	Y	Y	No	NA	32
PCGA-01-0035-086-21364-01254BR-1034093R	Brush	ValidationSet	35	21364	57.9	White	Male	Patient has smoking history	Y	LC History - LUSC	Y	Y	No	NA	32
PCGA-01-0035-093-21168-01038BX-1033979R	Biopsy	ValidationSet	35	21168	57.9	White	Male	Patient has smoking history	Y	LC History - LUSC	Y	Y	No	NA	32
PCGA-01-0035-093-21364-01258BX-1034066R	Biopsy	ValidationSet	35	21364	57.9	White	Male	Patient has smoking history	Y	LC History - LUSC	Y	Y	No	NA	32
PCGA-01-0036-048-21975-00298BX-1033989R	Biopsy	ValidationSet	36	21975	58.4	White	Male	Patient has smoking history	N	No LC History	N	Y	No	NA	43
PCGA-01-0036-048-22885-00913BX-1034010R	Biopsy	ValidationSet	36	22885	58.4	White	Male	Patient has smoking history	N	No LC History	N	Y	No	NA	43
PCGA-01-0036-050-22885-00914BX-1034001R	Biopsy	ValidationSet	36	22885	58.4	White	Male	Patient has smoking history	N	No LC History	N	Y	No	NA	43
PCGA-01-0036-050-23647-01405BX-1034122R	Biopsy	ValidationSet	36	23647	58.4	White	Male	Patient has smoking history	N	No LC History	N	Y	No	NA	43
PCGA-01-0036-086-21975-00295BR-1034007R	Brush	ValidationSet	36	21975	58.4	White	Male	Patient has smoking history	N	No LC History	N	Y	No	NA	43
PCGA-01-0036-086-22885-00909BR-1034028R	Brush	ValidationSet	36	22885	58.4	White	Male	Patient has smoking history	N	No LC History	N	Y	No	NA	43
PCGA-01-0036-086-23647-01402BR-1034126R	Brush	ValidationSet	36	23647	58.4	White	Male	Patient has smoking history	N	No LC History	N	Y	No	NA	43
PCGA-01-0036-089-21975-00297BX-1033998R	Biopsy	ValidationSet	36	21975	58.4	White	Male	Patient has smoking history	N	No LC History	N	Y	No	NA	43
PCGA-01-0036-089-22885-00911BX-1034019R	Biopsy	ValidationSet	36	22885	58.4	White	Male	Patient has smoking history	N	No LC History	N	Y	No	NA	43
PCGA-01-0036-089-23647-01404BX-1034124R	Biopsy	ValidationSet	36	23647	58.4	White	Male	Patient has smoking history	N	No LC History	N	Y	No	NA	43
PCGA-01-0037-086-28409-00749BR-1033962R	Brush	ValidationSet	37	28409	76.2	White	Male	Patient has smoking history	Y	LC History - LUSC	N	Y	Yes	3	54
PCGA-01-0037-089-27849-00344BX-1033971R	Biopsy	ValidationSet	37	27849	76.2	White	Male	Patient has smoking history	Y	LC History - LUSC	N	Y	Yes	3	54
PCGA-01-0038-037-20756-00770BX-1033990R	Biopsy	ValidationSet	38	20756	54.7	White	Male	Patient has smoking history	Y	LC History - Other	Y	Y	No	NA	40
PCGA-01-0038-037-21323-01075BX-1034079R	Biopsy	ValidationSet	38	21323	54.7	White	Male	Patient has smoking history	Y	LC History - Other	Y	Y	No	NA	40
PCGA-01-0038-037-21699-01390BX-1034119R	Biopsy	ValidationSet	38	21699	54.7	White	Male	Patient has smoking history	Y	LC History - Other	Y	Y	No	NA	40
PCGA-01-0038-048-21323-01076BX-1034070R	Biopsy	ValidationSet	38	21323	54.7	White	Male	Patient has smoking history	Y	LC History - Other	Y	Y	No	NA	40
PCGA-01-0038-048-21699-01391BX-1034117R	Biopsy	ValidationSet	38	21699	54.7	White	Male	Patient has smoking history	Y	LC History - Other	Y	Y	No	NA	40
PCGA-01-0038-050-20756-00771BX-1033981R	Biopsy	ValidationSet	38	20756	54.7	White	Male	Patient has smoking history	Y	LC History - Other	Y	Y	No	NA	40
PCGA-01-0038-050-21323-01077BX-1034061R	Biopsy	ValidationSet	38	21323	54.7	White	Male	Patient has smoking history	Y	LC History - Other	Y	Y	No	NA	40
PCGA-01-0038-050-21699-01392BX-1034116R	Biopsy	ValidationSet	38	21699	54.7	White	Male	Patient has smoking history	Y	LC History - Other	Y	Y	No	NA	40
PCGA-01-0038-086-20756-00767BR-1033999R	Brush	ValidationSet	38	20756	54.7	White	Male	Patient has smoking history	Y	LC History - Other	Y	Y	No	NA	40
PCGA-01-0038-086-21323-01072BR-1034088R	Brush	ValidationSet	38	21323	54.7	White	Male	Patient has smoking history	Y	LC History - Other	Y	Y	No	NA	40
PCGA-01-0039-066-19554-01003BX-1033995R	Biopsy	ValidationSet	39	19554	53.5	White	Female	Patient has smoking history	Y	LC History - Other	N	Y	NA	NA	39
PCGA-01-0039-076-19554-01002BX-1034004R	Biopsy	ValidationSet	39	19554	53.5	White	Female	Patient has smoking history	Y	LC History - Other	N	Y	NA	NA	39
PCGA-01-0039-076-19757-01220BX-1034100R	Biopsy	ValidationSet	39	19757	53.5	White	Female	Patient has smoking history	Y	LC History - Other	N	Y	NA	NA	39
PCGA-01-0039-086-19554-01000BR-1034013R	Brush	ValidationSet	39	19554	53.5	White	Female	Patient has smoking history	Y	LC History - Other	N	Y	NA	NA	39
PCGA-01-0039-086-19757-01218BR-1034109R	Brush	ValidationSet	39	19757	53.5	White	Female	Patient has smoking history	Y	LC History - Other	N	Y	NA	NA	39
PCGA-01-0039-089-19554-01004BX-1033986R	Biopsy	ValidationSet	39	19554	53.5	White	Female	Patient has smoking history	Y	LC History - Other	N	Y	NA	NA	39
PCGA-01-0039-093-19554-01005BX-1033977R	Biopsy	ValidationSet	39	19554	53.5	White	Female	Patient has smoking history	Y	LC History - Other	N	Y	NA	NA	39
PCGA-01-0039-093-19757-01224BX-1034073R	Biopsy	ValidationSet	39	19757	53.5	White	Female	Patient has smoking history	Y	LC History - Other	N	Y	NA	NA	39
PCGA-01-0040-043-19895-01281BR-1034076R	Brush	ValidationSet	40	19895	49.8	White	Male	Patient has smoking history	Y	LC History - LUSC	Y	Y	No	NA	40
PCGA-01-0040-050-19895-01284BX-1034058R	Biopsy	ValidationSet	40	19895	49.8	White	Male	Patient has smoking history	Y	LC History - LUSC	Y	Y	No	NA	40
PCGA-01-0040-086-19706-01093BR-1034052R	Brush	ValidationSet	40	19706	49.8	White	Male	Patient has smoking history	Y	LC History - LUSC	Y	Y	No	NA	40
PCGA-01-0040-093-19706-01098BX-1034043R	Biopsy	ValidationSet	40	19706	49.8	White	Male	Patient has smoking history	Y	LC History - LUSC	Y	Y	No	NA	40
PCGA-01-0040-093-19895-01283BX-1034067R	Biopsy	ValidationSet	40	19895	49.8	White	Male	Patient has smoking history	Y	LC History - LUSC	Y	Y	No	NA	40
PCGA-01-0041-050-21430-00796BX-1033954R	Biopsy	ValidationSet	41	21430	56.6	Black or African American	Male	Patient has smoking history	N	No LC History	Y	Y	No	NA	34
PCGA-01-0041-050-21703-00922BX-1033956R	Biopsy	ValidationSet	41	21703	56.6	Black or African American	Male	Patient has smoking history	N	No LC History	Y	Y	No	NA	34
PCGA-01-0041-050-22044-01183BX-1034090R	Biopsy	ValidationSet	41	22044	56.6	Black or African American	Male	Patient has smoking history	N	No LC History	Y	Y	No	NA	34
PCGA-01-0041-086-21430-00793BR-1033972R	Brush	ValidationSet	41	21430	56.6	Black or African American	Male	Patient has smoking history	N	No LC History	Y	Y	No	NA	34
PCGA-01-0041-086-21703-00920BR-1033965R	Brush	ValidationSet	41	21703	56.6	Black or African American	Male	Patient has smoking history	N	No LC History	Y	Y	No	NA	34
PCGA-01-0041-086-22044-01180BR-1034108R	Brush	ValidationSet	41	22044	56.6	Black or African American	Male	Patient has smoking history	N	No LC History	Y	Y	No	NA	34
PCGA-01-0041-093-21430-00795BX-1033963R	Biopsy	ValidationSet	41	21430	56.6	Black or African American	Male	Patient has smoking history	N	No LC History	Y	Y	No	NA	34
PCGA-01-0041-093-21703-00919BX-1033974R	Biopsy	ValidationSet	41	21703	56.6	Black or African American	Male	Patient has smoking history	N	No LC History	Y	Y	No	NA	34
PCGA-01-0041-093-22044-01182BX-1034099R	Biopsy	ValidationSet	41	22044	56.6	Black or African American	Male	Patient has smoking history	N	No LC History	Y	Y	No	NA	34
PCGA-01-0042-010-23680-00906BX-1033964R	Biopsy	ValidationSet	42	23680	64.8	White	Male	Patient has smoking history	Y	LC History - LUSC	Y	Y	Yes	2	49
PCGA-01-0042-010-23911-01028BX-1033960R	Biopsy	ValidationSet	42	23911	64.8	White	Male	Patient has smoking history	Y	LC History - LUSC	Y	Y	Yes	2	49
PCGA-01-0042-048-23680-00907BX-1033955R	Biopsy	ValidationSet	42	23680	64.8	White	Male	Patient has smoking history	Y	LC History - LUSC	Y	Y	Yes	2	49
PCGA-01-0042-048-23911-01029BX-1034033R	Biopsy	ValidationSet	42	23911	64.8	White	Male	Patient has smoking history	Y	LC History - LUSC	Y	Y	Yes	2	49
PCGA-01-0042-086-23680-00904BR-1033973R	Brush	ValidationSet	42	23680	64.8	White	Male	Patient has smoking history	Y	LC History - LUSC	Y	Y	Yes	2	49
PCGA-01-0042-086-23911-01023BR-1033969R	Brush	ValidationSet	42	23911	64.8	White	Male	Patient has smoking history	Y	LC History - LUSC	Y	Y	Yes	2	49
PCGA-01-0043-037-21235-01043BX-1034106R	Biopsy	ValidationSet	43	21235	54.8	White	Female	Patient has smoking history	Y	LC History - Other	Y	N	NA	NA	35
PCGA-01-0043-037-21599-01350BX-1034069R	Biopsy	ValidationSet	43	21599	54.8	White	Female	Patient has smoking history	Y	LC History - Other	Y	N	NA	NA	35
PCGA-01-0043-043-21235-01040BR-1033961R	Brush	ValidationSet	43	21235	54.8	White	Female	Patient has smoking history	Y	LC History - Other	Y	N	NA	NA	35
PCGA-01-0043-043-21599-01347BR-1034087R	Brush	ValidationSet	43	21599	54.8	White	Female	Patient has smoking history	Y	LC History - Other	Y	N	NA	NA	35
PCGA-01-0043-085-21235-01044BX-1034097R	Biopsy	ValidationSet	43	21235	54.8	White	Female	Patient has smoking history	Y	LC History - Other	Y	N	NA	NA	35
PCGA-01-0043-085-21599-01349BX-1034078R	Biopsy	ValidationSet	43	21599	54.8	White	Female	Patient has smoking history	Y	LC History - Other	Y	N	NA	NA	35
PCGA-01-0044-048-17646-44967BX-1033975R	Biopsy	ValidationSet	44	17646	45.5	Asian	Male	Patient has smoking history	N	No LC History	N	N	No	NA	48
PCGA-01-0044-048-17898-01132BX-1034080R	Biopsy	ValidationSet	44	17898	45.5	Asian	Male	Patient has smoking history	N	No LC History	N	N	No	NA	48
PCGA-01-0044-050-17646-44968BX-1033966R	Biopsy	ValidationSet	44	17646	45.5	Asian	Male	Patient has smoking history	N	No LC History	N	N	No	NA	48
PCGA-01-0044-050-17898-01133BX-1034071R	Biopsy	ValidationSet	44	17898	45.5	Asian	Male	Patient has smoking history	N	No LC History	N	N	No	NA	48
PCGA-01-0044-050-18295-01397BX-1034128R	Biopsy	ValidationSet	44	18295	45.5	Asian	Male	Patient has smoking history	N	No LC History	N	N	No	NA	48
PCGA-01-0044-070-16659-00293BX-1034016R	Biopsy	ValidationSet	44	16659	45.5	Asian	Male	Patient has smoking history	N	No LC History	N	N	No	NA	48
PCGA-01-0044-070-17646-44965BX-1033993R	Biopsy	ValidationSet	44	17646	45.5	Asian	Male	Patient has smoking history	N	No LC History	N	N	No	NA	48
PCGA-01-0044-070-17898-01130BX-1034098R	Biopsy	ValidationSet	44	17898	45.5	Asian	Male	Patient has smoking history	N	No LC History	N	N	No	NA	48
PCGA-01-0044-086-16659-00291BR-1034025R	Brush	ValidationSet	44	16659	45.5	Asian	Male	Patient has smoking history	N	No LC History	N	N	No	NA	48
PCGA-01-0044-086-17646-44963BR-1034002R	Brush	ValidationSet	44	17646	45.5	Asian	Male	Patient has smoking history	N	No LC History	N	N	No	NA	48
PCGA-01-0044-086-17898-01128BR-1034107R	Brush	ValidationSet	44	17898	45.5	Asian	Male	Patient has smoking history	N	No LC History	N	N	No	NA	48
PCGA-01-0044-086-18295-01393BR-1034115R	Brush	ValidationSet	44	18295	45.5	Asian	Male	Patient has smoking history	N	No LC History	N	N	No	NA	48
PCGA-01-0044-089-17646-44966BX-1033984R	Biopsy	ValidationSet	44	17646	45.5	Asian	Male	Patient has smoking history	N	No LC History	N	N	No	NA	48
PCGA-01-0044-089-17898-01131BX-1034089R	Biopsy	ValidationSet	44	17898	45.5	Asian	Male	Patient has smoking history	N	No LC History	N	N	No	NA	48
PCGA-01-0044-089-18295-01396BX-1034130R	Biopsy	ValidationSet	44	18295	45.5	Asian	Male	Patient has smoking history	N	No LC History	N	N	No	NA	48
PCGA-01-0045-045-17021-00893BX-1033991R	Biopsy	ValidationSet	45	17021	44.6	White	Female	Never smoked	Y	LC History - Other	N	N	No	NA	0
PCGA-01-0045-045-17497-01239BX-1034083R	Biopsy	ValidationSet	45	17497	44.6	White	Female	Never smoked	Y	LC History - Other	N	N	No	NA	0
PCGA-01-0045-048-17021-00894BX-1033982R	Biopsy	ValidationSet	45	17021	44.6	White	Female	Never smoked	Y	LC History - Other	N	N	No	NA	0
PCGA-01-0045-048-17497-01241BX-1034074R	Biopsy	ValidationSet	45	17497	44.6	White	Female	Never smoked	Y	LC History - Other	N	N	No	NA	0
PCGA-01-0045-085-17021-00891BX-1034000R	Biopsy	ValidationSet	45	17021	44.6	White	Female	Never smoked	Y	LC History - Other	N	N	No	NA	0
PCGA-01-0045-085-17497-01238BX-1034092R	Biopsy	ValidationSet	45	17497	44.6	White	Female	Never smoked	Y	LC History - Other	N	N	No	NA	0
PCGA-01-0045-086-17021-00889BR-1034009R	Brush	ValidationSet	45	17021	44.6	White	Female	Never smoked	Y	LC History - Other	N	N	No	NA	0
PCGA-01-0045-086-17497-01236BR-1034101R	Brush	ValidationSet	45	17497	44.6	White	Female	Never smoked	Y	LC History - Other	N	N	No	NA	0
PCGA-01-0046-043-26739-00763BR-1034026R	Brush	ValidationSet	46	26739	73.2	White	Male	Patient has smoking history	Y	LC History - Other	Y	Y	No	NA	20
PCGA-01-0046-047-26739-00766BX-1034008R	Biopsy	ValidationSet	46	26739	73.2	White	Male	Patient has smoking history	Y	LC History - Other	Y	Y	No	NA	20
PCGA-01-0046-047-27551-01292BX-1034113R	Biopsy	ValidationSet	46	27551	73.2	White	Male	Patient has smoking history	Y	LC History - Other	Y	Y	No	NA	20
PCGA-01-0046-050-27138-00953BX-1034011R	Biopsy	ValidationSet	46	27138	73.2	White	Male	Patient has smoking history	Y	LC History - Other	Y	Y	No	NA	20
PCGA-01-0046-050-27551-01293BX-1034104R	Biopsy	ValidationSet	46	27551	73.2	White	Male	Patient has smoking history	Y	LC History - Other	Y	Y	No	NA	20
PCGA-01-0046-086-27138-00950BR-1034029R	Brush	ValidationSet	46	27138	73.2	White	Male	Patient has smoking history	Y	LC History - Other	Y	Y	No	NA	20
PCGA-01-0046-086-27551-01289BR-1034049R	Brush	ValidationSet	46	27551	73.2	White	Male	Patient has smoking history	Y	LC History - Other	Y	Y	No	NA	20
PCGA-01-0046-089-26739-00765BX-1034017R	Biopsy	ValidationSet	46	26739	73.2	White	Male	Patient has smoking history	Y	LC History - Other	Y	Y	No	NA	20
PCGA-01-0046-089-27138-00952BX-1034020R	Biopsy	ValidationSet	46	27138	73.2	White	Male	Patient has smoking history	Y	LC History - Other	Y	Y	No	NA	20
PCGA-01-0047-037-19447-01216BX-1034045R	Biopsy	ValidationSet	47	19447	51.4	White	Female	Patient has smoking history	Y	LC History - Other	N	Y	Yes	2	109
PCGA-01-0047-037-19809-01411BX-1034118R	Biopsy	ValidationSet	47	19809	51.4	White	Female	Patient has smoking history	Y	LC History - Other	N	Y	Yes	2	109
PCGA-01-0047-050-19263-01022BX-1033978R	Biopsy	ValidationSet	47	19263	51.4	White	Female	Patient has smoking history	Y	LC History - Other	N	Y	Yes	2	109
PCGA-01-0047-086-19263-01019BR-1033996R	Brush	ValidationSet	47	19263	51.4	White	Female	Patient has smoking history	Y	LC History - Other	N	Y	Yes	2	109
PCGA-01-0047-086-19447-01214BR-1034054R	Brush	ValidationSet	47	19447	51.4	White	Female	Patient has smoking history	Y	LC History - Other	N	Y	Yes	2	109
PCGA-01-0047-086-19809-01409BR-1034120R	Brush	ValidationSet	47	19809	51.4	White	Female	Patient has smoking history	Y	LC History - Other	N	Y	Yes	2	109
PCGA-01-0048-025-25305-48965BX-1034021R	Biopsy	ValidationSet	48	25305	68.7	White	Male	Patient has smoking history	N	No LC History	N	N	Yes	2	48
PCGA-01-0048-061-25669-01273BX-1034103R	Biopsy	ValidationSet	48	25669	68.7	White	Male	Patient has smoking history	N	No LC History	N	N	Yes	2	48
PCGA-01-0048-061-25835-01381BX-1034123R	Biopsy	ValidationSet	48	25835	68.7	White	Male	Patient has smoking history	N	No LC History	N	N	Yes	2	48
PCGA-01-0048-086-25102-00880BR-1034027R	Brush	ValidationSet	48	25102	68.7	White	Male	Patient has smoking history	N	No LC History	N	N	Yes	2	48
PCGA-01-0048-086-25305-48962BR-1033957R	Brush	ValidationSet	48	25305	68.7	White	Male	Patient has smoking history	N	No LC History	N	N	Yes	2	48
PCGA-01-0048-086-25669-01271BR-1034112R	Brush	ValidationSet	48	25669	68.7	White	Male	Patient has smoking history	N	No LC History	N	N	Yes	2	48
PCGA-01-0048-086-25835-01378BR-1034127R	Brush	ValidationSet	48	25835	68.7	White	Male	Patient has smoking history	N	No LC History	N	N	Yes	2	48
PCGA-01-0048-093-25102-00882BX-1034018R	Biopsy	ValidationSet	48	25102	68.7	White	Male	Patient has smoking history	N	No LC History	N	N	Yes	2	48
PCGA-01-0048-093-25835-01380BX-1034125R	Biopsy	ValidationSet	48	25835	68.7	White	Male	Patient has smoking history	N	No LC History	N	N	Yes	2	48
PCGA-01-0049-010-23043-01187BX-1034072R	Biopsy	ValidationSet	49	23043	63	White	Male	Patient has smoking history	N	No LC History	N	N	No	NA	40
PCGA-01-0049-050-23043-01188BX-1034063R	Biopsy	ValidationSet	49	23043	63	White	Male	Patient has smoking history	N	No LC History	N	N	No	NA	40
PCGA-01-0049-050-23272-01344BX-1034096R	Biopsy	ValidationSet	49	23272	63	White	Male	Patient has smoking history	N	No LC History	N	N	No	NA	40
PCGA-01-0049-086-23043-01185BR-1034081R	Brush	ValidationSet	49	23043	63	White	Male	Patient has smoking history	N	No LC History	N	N	No	NA	40
PCGA-01-0049-086-23272-01339BR-1034114R	Brush	ValidationSet	49	23272	63	White	Male	Patient has smoking history	N	No LC History	N	N	No	NA	40
PCGA-01-0050-050-23482-00998BX-1034031R	Biopsy	ValidationSet	50	23482	64.2	White	Male	Patient has smoking history	N	No LC History	N	Y	Yes	1	30
PCGA-01-0050-050-23699-01235BX-1034110R	Biopsy	ValidationSet	50	23699	64.2	White	Male	Patient has smoking history	N	No LC History	N	Y	Yes	1	30
PCGA-01-0050-084-23482-00997BX-1033958R	Biopsy	ValidationSet	50	23482	64.2	White	Male	Patient has smoking history	N	No LC History	N	Y	Yes	1	30
PCGA-01-0050-086-23482-00995BR-1033967R	Brush	ValidationSet	50	23482	64.2	White	Male	Patient has smoking history	N	No LC History	N	Y	Yes	1	30
PCGA-01-0050-086-23699-01226BR-1034055R	Brush	ValidationSet	50	23699	64.2	White	Male	Patient has smoking history	N	No LC History	N	Y	Yes	1	30
PCGA-01-0051-086-22577-01160BR-1034062R	Brush	ValidationSet	51	22577	61.3	Black or African American	Female	Patient has smoking history	N	No LC History	N	Y	Yes	2	64
PCGA-01-0051-086-22786-01331BR-1034095R	Brush	ValidationSet	51	22786	61.3	Black or African American	Female	Patient has smoking history	N	No LC History	N	Y	Yes	2	64
PCGA-01-0051-089-22577-01162BX-1034053R	Biopsy	ValidationSet	51	22577	61.3	Black or African American	Female	Patient has smoking history	N	No LC History	N	Y	Yes	2	64
PCGA-01-0051-089-22786-01334BX-1034086R	Biopsy	ValidationSet	51	22786	61.3	Black or African American	Female	Patient has smoking history	N	No LC History	N	Y	Yes	2	64
PCGA-01-0052-036-20842-01018BX-1034005R	Biopsy	ValidationSet	52	20842	57	White	Female	Patient has smoking history	N	No LC History	Y	N	Yes	1	30
PCGA-01-0052-036-21157-01301BX-1034059R	Biopsy	ValidationSet	52	21157	57	White	Female	Patient has smoking history	N	No LC History	Y	N	Yes	1	30
PCGA-01-0052-048-20842-01017BX-1034014R	Biopsy	ValidationSet	52	20842	57	White	Female	Patient has smoking history	N	No LC History	Y	N	Yes	1	30
PCGA-01-0052-048-21157-01302BX-1034050R	Biopsy	ValidationSet	52	21157	57	White	Female	Patient has smoking history	N	No LC History	Y	N	Yes	1	30
PCGA-01-0052-050-20842-01015BX-1034023R	Biopsy	ValidationSet	52	20842	57	White	Female	Patient has smoking history	N	No LC History	Y	N	Yes	1	30
PCGA-01-0052-086-20842-01011BR-1033959R	Brush	ValidationSet	52	20842	57	White	Female	Patient has smoking history	N	No LC History	Y	N	Yes	1	30
PCGA-01-0052-086-21157-01294BR-1034077R	Brush	ValidationSet	52	21157	57	White	Female	Patient has smoking history	N	No LC History	Y	N	Yes	1	30
PCGA-01-0052-093-20842-01014BX-1034032R	Biopsy	ValidationSet	52	20842	57	White	Female	Patient has smoking history	N	No LC History	Y	N	Yes	1	30
PCGA-01-0052-093-21157-01299BX-1034068R	Biopsy	ValidationSet	52	21157	57	White	Female	Patient has smoking history	N	No LC History	Y	N	Yes	1	30

## Sheet: Table 2
Table 2
SampleID	SampleType	Cohort	Dysplasia_Grade	Progression_Status	Genomic Smoking Status
PCGA-01-0001-029-19762-00897BX-1007485R	Biopsy	DiscoverySet	Normal	Normal/Stable	Current
PCGA-01-0001-029-20126-01119BX-1031612R	Biopsy	DiscoverySet	Normal	Unknown	Current
PCGA-01-0001-037-19118-00482BX-1007555R	Biopsy	DiscoverySet	Moderate Dysplasia	Regressive	Current
PCGA-01-0001-037-19300-00589BX-1007585R	Biopsy	DiscoverySet	Normal	Normal/Stable	Current
PCGA-01-0001-037-19762-00898BX-1007486R	Biopsy	DiscoverySet	Normal	Normal/Stable	Current
PCGA-01-0001-037-20126-01120BX-1031613R	Biopsy	DiscoverySet	Hyperplasia	Normal/Stable	Current
PCGA-01-0001-050-19762-00903BX-1007491R	Biopsy	DiscoverySet	Metaplasia	Normal/Stable	Current
PCGA-01-0001-070-19300-00587BX-1007583R	Biopsy	DiscoverySet	Moderate Dysplasia	Progressive/Persistent	Current
PCGA-01-0001-070-19762-00902BX-1007490R	Biopsy	DiscoverySet	Normal	Progressive/Persistent	Current
PCGA-01-0001-070-20126-01117BX-1031610R	Biopsy	DiscoverySet	Moderate Dysplasia	Regressive	Current
PCGA-01-0001-074-19300-00586BX-1007582R	Biopsy	DiscoverySet	Metaplasia	Progressive/Persistent	Current
PCGA-01-0001-074-20126-01116BX-1031609R	Biopsy	DiscoverySet	Mild Dysplasia	Regressive	Current
PCGA-01-0001-074-20343-01315BX-1031647R	Biopsy	DiscoverySet	Hyperplasia	Unknown	Current
PCGA-01-0001-076-19300-00585BX-1007581R	Biopsy	DiscoverySet	Mild Dysplasia	Regressive	Current
PCGA-01-0001-076-20343-01314BX-1031646R	Biopsy	DiscoverySet	Normal	Unknown	Current
PCGA-01-0001-077-20126-01115BX-1031608R	Biopsy	DiscoverySet	Hyperplasia	Unknown	Current
PCGA-01-0001-082-19118-00480BX-1007553R	Biopsy	DiscoverySet	Unknown	Unknown	Current
PCGA-01-0001-089-19118-00481BX-1007554R	Biopsy	DiscoverySet	Moderate Dysplasia	Progressive/Persistent	Current
PCGA-01-0001-089-19300-00588BX-1007584R	Biopsy	DiscoverySet	Normal	Progressive/Persistent	Current
PCGA-01-0001-089-19762-00900BX-1007488R	Biopsy	DiscoverySet	Normal	Progressive/Persistent	Current
PCGA-01-0001-089-20126-01118BX-1031611R	Biopsy	DiscoverySet	Moderate Dysplasia	Regressive	Current
PCGA-01-0002-021-24062-00441BX-1007600R	Biopsy	DiscoverySet	Moderate Dysplasia	Unknown	Former/Never
PCGA-01-0002-077-24062-00442BX-1007601R	Biopsy	DiscoverySet	Metaplasia	Unknown	Former/Never
PCGA-01-0003-061-24282-00694BX-1007409R	Biopsy	DiscoverySet	Normal	Normal/Stable	Current
PCGA-01-0003-089-23883-00412BX-1007547R	Biopsy	DiscoverySet	Severe Dysplasia	Regressive	Current
PCGA-01-0003-089-24282-00693BX-1007408R	Biopsy	DiscoverySet	Metaplasia	Normal/Stable	Current
PCGA-01-0003-089-24730-00947BX-1031587R	Biopsy	DiscoverySet	Hyperplasia	Unknown	Former/Never
PCGA-01-0004-089-27317-00604BX-1007589R	Biopsy	DiscoverySet	Metaplasia	Unknown	Current
PCGA-01-0004-093-27317-00605BX-1007386R	Biopsy	DiscoverySet	Mild Dysplasia	Unknown	Current
PCGA-01-0005-019-16929-00325BX-1007525R	Biopsy	DiscoverySet	Hyperplasia	Normal/Stable	Current
PCGA-01-0005-019-17489-00727BX-1007419R	Biopsy	DiscoverySet	Hyperplasia	Unknown	Current
PCGA-01-0005-050-17489-00728BX-1007420R	Biopsy	DiscoverySet	Normal	Unknown	Current
PCGA-01-0006-037-20238-00776BX-1007437R	Biopsy	DiscoverySet	Normal	Normal/Stable	Former/Never
PCGA-01-0006-037-21015-01279BX-1031639R	Biopsy	DiscoverySet	Normal	Unknown	Former/Never
PCGA-01-0007-048-18033-00455BX-1007605R	Biopsy	DiscoverySet	Mild Dysplasia	Regressive	Current
PCGA-01-0007-050-18033-00456BX-1007603R	Biopsy	DiscoverySet	Hyperplasia	Normal/Stable	Current
PCGA-01-0007-050-18131-00528BX-1007608R	Biopsy	DiscoverySet	Hyperplasia	Unknown	Former/Never
PCGA-01-0007-089-18033-00453BX-1007602R	Biopsy	DiscoverySet	Normal	Normal/Stable	Current
PCGA-01-0007-089-18131-00526BX-1007606R	Biopsy	DiscoverySet	Hyperplasia	Unknown	Former/Never
PCGA-01-0007-093-18033-00454BX-1007604R	Biopsy	DiscoverySet	Metaplasia	Normal/Stable	Current
PCGA-01-0007-093-18131-00527BX-1007607R	Biopsy	DiscoverySet	Hyperplasia	Unknown	Former/Never
PCGA-01-0008-010-21682-00839BX-1007463R	Biopsy	DiscoverySet	Hyperplasia	Normal/Stable	Current
PCGA-01-0008-045-21682-00840BX-1007464R	Biopsy	DiscoverySet	Hyperplasia	Unknown	Current
PCGA-01-0008-050-21682-00841BX-1007465R	Biopsy	DiscoverySet	Mild Dysplasia	Progressive/Persistent	Current
PCGA-01-0008-074-21682-00837BX-1007461R	Biopsy	DiscoverySet	Moderate Dysplasia	Progressive/Persistent	Current
PCGA-01-0008-074-22263-01191BX-1031623R	Biopsy	DiscoverySet	Moderate Dysplasia	Unknown	Current
PCGA-01-0008-089-21115-00418BX-1007548R	Biopsy	DiscoverySet	Moderate Dysplasia	Progressive/Persistent	Former/Never
PCGA-01-0008-089-21682-00838BX-1007462R	Biopsy	DiscoverySet	Mild Dysplasia	Progressive/Persistent	Current
PCGA-01-0008-089-22263-01194BX-1031624R	Biopsy	DiscoverySet	Moderate Dysplasia	Unknown	Current
PCGA-01-0009-053-23126-00557BX-1007573R	Biopsy	DiscoverySet	Metaplasia	Progressive/Persistent	Current
PCGA-01-0009-053-23497-00844BX-1007466R	Biopsy	DiscoverySet	Normal	Progressive/Persistent	Current
PCGA-01-0009-053-23882-00991BX-1031590R	Biopsy	DiscoverySet	Moderate Dysplasia	Regressive	Current
PCGA-01-0009-053-24085-01207BX-1031628R	Biopsy	DiscoverySet	Normal	Unknown	Current
PCGA-01-0009-061-23126-00558BX-1007574R	Biopsy	DiscoverySet	Moderate Dysplasia	Regressive	Current
PCGA-01-0009-061-23497-00845BX-1007467R	Biopsy	DiscoverySet	Metaplasia	Progressive/Persistent	Current
PCGA-01-0009-061-23882-00992BX-1031591R	Biopsy	DiscoverySet	Mild Dysplasia	Regressive	Current
PCGA-01-0009-092-23497-00846BX-1007468R	Biopsy	DiscoverySet	Metaplasia	Normal/Stable	Current
PCGA-01-0009-092-24085-01209BX-1031630R	Biopsy	DiscoverySet	Normal	Unknown	Current
PCGA-01-0010-089-19599-00503BX-1007561R	Biopsy	DiscoverySet	Metaplasia	Normal/Stable	Former/Never
PCGA-01-0010-089-19900-00700BX-1007410R	Biopsy	DiscoverySet	Normal	Unknown	Current
PCGA-01-0010-094-19599-00504BX-1007562R	Biopsy	DiscoverySet	Metaplasia	Normal/Stable	Former/Never
PCGA-01-0010-094-19900-00701BX-1007411R	Biopsy	DiscoverySet	Metaplasia	Unknown	Current
PCGA-01-0011-050-26439-00341BX-1007594R	Biopsy	DiscoverySet	Metaplasia	Progressive/Persistent	Former/Never
PCGA-01-0011-050-26558-00433BX-1007596R	Biopsy	DiscoverySet	Moderate Dysplasia	Regressive	Former/Never
PCGA-01-0011-050-26740-00567BX-1007576R	Biopsy	DiscoverySet	Metaplasia	Unknown	Former/Never
PCGA-01-0011-089-26439-00340BX-1007593R	Biopsy	DiscoverySet	Severe Dysplasia	Regressive	Former/Never
PCGA-01-0011-089-26558-00432BX-1007595R	Biopsy	DiscoverySet	Metaplasia	Normal/Stable	Former/Never
PCGA-01-0012-050-21101-00736BX-1007424R	Biopsy	DiscoverySet	Normal	Normal/Stable	Former/Never
PCGA-01-0012-050-21836-01253BX-1031633R	Biopsy	DiscoverySet	Hyperplasia	Normal/Stable	Former/Never
PCGA-01-0014-010-20177-00395BX-1007543R	Biopsy	DiscoverySet	Unknown	Unknown	Former/Never
PCGA-01-0014-010-20660-00748BX-1007430R	Biopsy	DiscoverySet	CIS	Unknown	Former/Never
PCGA-01-0014-011-20177-00394BX-1007542R	Biopsy	DiscoverySet	Moderate Dysplasia	Progressive/Persistent	Former/Never
PCGA-01-0014-053-20177-00393BX-1007541R	Biopsy	DiscoverySet	Metaplasia	Normal/Stable	Former/Never
PCGA-01-0014-053-20660-00745BX-1007427R	Biopsy	DiscoverySet	Hyperplasia	Unknown	Former/Never
PCGA-01-0014-089-20660-00744BX-1007426R	Biopsy	DiscoverySet	Normal	Unknown	Former/Never
PCGA-01-0015-011-16303-00402BX-1007544R	Biopsy	DiscoverySet	Moderate Dysplasia	Progressive/Persistent	Current
PCGA-01-0015-011-16541-00571BX-1007578R	Biopsy	DiscoverySet	Moderate Dysplasia	Progressive/Persistent	Current
PCGA-01-0015-011-17129-00932BX-1031579R	Biopsy	DiscoverySet	Mild Dysplasia	Progressive/Persistent	Former/Never
PCGA-01-0015-011-17638-01327BX-1031654R	Biopsy	DiscoverySet	Severe Dysplasia	Unknown	Current
PCGA-01-0015-025-16541-00570BX-1007577R	Biopsy	DiscoverySet	Mild Dysplasia	Progressive/Persistent	Current
PCGA-01-0015-025-16954-00864BX-1007478R	Biopsy	DiscoverySet	Metaplasia	Progressive/Persistent	Current
PCGA-01-0016-050-22821-00509BX-1007565R	Biopsy	DiscoverySet	Moderate Dysplasia	Regressive	Former/Never
PCGA-01-0016-050-23045-00647BX-1007401R	Biopsy	DiscoverySet	Metaplasia	Unknown	Current
PCGA-01-0017-052-19883-00473BX-1007552R	Biopsy	DiscoverySet	Metaplasia	Normal/Stable	Former/Never
PCGA-01-0017-052-20261-00732BX-1007422R	Biopsy	DiscoverySet	Metaplasia	Unknown	Former/Never
PCGA-01-0017-052-20422-00850BX-1007470R	Biopsy	DiscoverySet	Metaplasia	Unknown	Former/Never
PCGA-01-0017-089-19883-00472BX-1007551R	Biopsy	DiscoverySet	Hyperplasia	Normal/Stable	Former/Never
PCGA-01-0017-089-20261-00731BX-1007421R	Biopsy	DiscoverySet	Hyperplasia	Normal/Stable	Former/Never
PCGA-01-0017-089-20422-00849BX-1007469R	Biopsy	DiscoverySet	Normal	Unknown	Former/Never
PCGA-01-0018-050-21752-00496BX-1007560R	Biopsy	DiscoverySet	Metaplasia	Normal/Stable	Former/Never
PCGA-01-0018-050-21990-00651BX-1007403R	Biopsy	DiscoverySet	Hyperplasia	Normal/Stable	Former/Never
PCGA-01-0018-050-22732-01146BX-1031617R	Biopsy	DiscoverySet	Metaplasia	Unknown	Former/Never
PCGA-01-0018-074-21752-00494BX-1007558R	Biopsy	DiscoverySet	Mild Dysplasia	Regressive	Former/Never
PCGA-01-0018-074-21990-00650BX-1007402R	Biopsy	DiscoverySet	Normal	Normal/Stable	Former/Never
PCGA-01-0018-074-22732-01145BX-1031616R	Biopsy	DiscoverySet	Normal	Unknown	Former/Never
PCGA-01-0020-048-23497-00370BX-1007532R	Biopsy	DiscoverySet	Metaplasia	Normal/Stable	Former/Never
PCGA-01-0020-048-24050-00784BX-1007441R	Biopsy	DiscoverySet	Normal	Unknown	Former/Never
PCGA-01-0020-094-23497-00367BX-1007529R	Biopsy	DiscoverySet	Metaplasia	Normal/Stable	Former/Never
PCGA-01-0020-094-24050-00783BX-1007440R	Biopsy	DiscoverySet	Normal	Unknown	Former/Never
PCGA-01-0021-010-19434-00464BX-1007549R	Biopsy	DiscoverySet	Normal	Progressive/Persistent	Current
PCGA-01-0021-010-19826-00723BX-1007417R	Biopsy	DiscoverySet	Normal	Normal/Stable	Current
PCGA-01-0021-010-20218-00943BX-1031584R	Biopsy	DiscoverySet	Normal	Unknown	Current
PCGA-01-0021-025-19266-00319BX-1007385R	Biopsy	DiscoverySet	Moderate Dysplasia	Progressive/Persistent	Current
PCGA-01-0021-025-20218-00942BX-1031583R	Biopsy	DiscoverySet	Moderate Dysplasia	Progressive/Persistent	Current
PCGA-01-0021-025-20449-01091BX-1031600R	Biopsy	DiscoverySet	Severe Dysplasia	Progressive/Persistent	Current
PCGA-01-0021-025-20687-01310BX-1031643R	Biopsy	DiscoverySet	Severe Dysplasia	Progressive/Persistent	Current
PCGA-01-0021-050-19434-00465BX-1007550R	Biopsy	DiscoverySet	Metaplasia	Progressive/Persistent	Current
PCGA-01-0021-050-19826-00724BX-1007418R	Biopsy	DiscoverySet	Hyperplasia	Progressive/Persistent	Current
PCGA-01-0021-050-20218-00944BX-1031585R	Biopsy	DiscoverySet	Metaplasia	Progressive/Persistent	Current
PCGA-01-0021-050-20449-01092BX-1031601R	Biopsy	DiscoverySet	Mild Dysplasia	Regressive	Current
PCGA-01-0021-050-20687-01311BX-1031644R	Biopsy	DiscoverySet	Normal	Normal/Stable	Current
PCGA-01-0021-070-19182-00266BX-1007382R	Biopsy	DiscoverySet	Unknown	Unknown	Current
PCGA-01-0021-070-19623-00581BX-1007579R	Biopsy	DiscoverySet	Severe Dysplasia	Progressive/Persistent	Current
PCGA-01-0021-070-19826-00720BX-1007414R	Biopsy	DiscoverySet	Hyperplasia	Progressive/Persistent	Current
PCGA-01-0021-070-20218-00940BX-1031581R	Biopsy	DiscoverySet	Severe Dysplasia	Regressive	Current
PCGA-01-0021-070-20449-01089BX-1031598R	Biopsy	DiscoverySet	Moderate Dysplasia	Progressive/Persistent	Current
PCGA-01-0021-070-20687-01307BX-1031641R	Biopsy	DiscoverySet	Moderate Dysplasia	Unknown	Current
PCGA-01-0021-088-19826-00721BX-1007415R	Biopsy	DiscoverySet	Hyperplasia	Normal/Stable	Current
PCGA-01-0021-089-19623-00582BX-1007580R	Biopsy	DiscoverySet	Severe Dysplasia	Progressive/Persistent	Current
PCGA-01-0021-089-19826-00722BX-1007416R	Biopsy	DiscoverySet	Normal	Progressive/Persistent	Current
PCGA-01-0021-089-20218-00941BX-1031582R	Biopsy	DiscoverySet	Severe Dysplasia	Regressive	Current
PCGA-01-0021-089-20687-01308BX-1031642R	Biopsy	DiscoverySet	Moderate Dysplasia	Regressive	Current
PCGA-01-0022-070-20918-00468BX-1007597R	Biopsy	DiscoverySet	Moderate Dysplasia	Regressive	Current
PCGA-01-0022-070-21548-00876BX-1007482R	Biopsy	DiscoverySet	Metaplasia	Normal/Stable	Current
PCGA-01-0022-070-21996-01169BX-1031619R	Biopsy	DiscoverySet	Normal	Unknown	Current
PCGA-01-0022-089-20918-00469BX-1007599R	Biopsy	DiscoverySet	Metaplasia	Normal/Stable	Current
PCGA-01-0022-089-21996-01170BX-1031620R	Biopsy	DiscoverySet	Metaplasia	Unknown	Current
PCGA-01-0022-093-21548-00878BX-1007484R	Biopsy	DiscoverySet	Metaplasia	Progressive/Persistent	Current
PCGA-01-0022-093-21996-01171BX-1031621R	Biopsy	DiscoverySet	Mild Dysplasia	Unknown	Current
PCGA-01-0023-010-21429-00830BX-1007460R	Biopsy	DiscoverySet	Moderate Dysplasia	Unknown	Current
PCGA-01-0023-026-21429-00827BX-1007457R	Biopsy	DiscoverySet	Metaplasia	Unknown	Current
PCGA-01-0023-048-21429-00829BX-1007459R	Biopsy	DiscoverySet	Severe Dysplasia	Unknown	Current
PCGA-01-0023-050-21429-00828BX-1007458R	Biopsy	DiscoverySet	Mild Dysplasia	Unknown	Current
PCGA-01-0023-061-21429-00826BX-1007456R	Biopsy	DiscoverySet	Moderate Dysplasia	Unknown	Current
PCGA-01-0023-066-21429-00824BX-1007454R	Biopsy	DiscoverySet	Hyperplasia	Unknown	Current
PCGA-01-0023-089-21429-00825BX-1007455R	Biopsy	DiscoverySet	Metaplasia	Unknown	Current
PCGA-01-0024-050-23686-00520BX-1007566R	Biopsy	DiscoverySet	Metaplasia	Normal/Stable	Former/Never
PCGA-01-0024-050-24050-00780BX-1007439R	Biopsy	DiscoverySet	Normal	Unknown	Former/Never
PCGA-01-0025-048-20884-00600BX-1007587R	Biopsy	DiscoverySet	Normal	Normal/Stable	Former/Never
PCGA-01-0025-048-21689-01106BX-1031604R	Biopsy	DiscoverySet	Normal	Unknown	Former/Never
PCGA-01-0025-050-20576-00384BX-1007539R	Biopsy	DiscoverySet	Moderate Dysplasia	Progressive/Persistent	Former/Never
PCGA-01-0025-050-20772-00541BX-1007571R	Biopsy	DiscoverySet	Moderate Dysplasia	Regressive	Former/Never
PCGA-01-0025-050-20884-00601BX-1007588R	Biopsy	DiscoverySet	Metaplasia	Normal/Stable	Former/Never
PCGA-01-0025-050-21164-00807BX-1007444R	Biopsy	DiscoverySet	Metaplasia	Normal/Stable	Former/Never
PCGA-01-0025-050-21689-01108BX-1031606R	Biopsy	DiscoverySet	Metaplasia	Unknown	Former/Never
PCGA-01-0025-074-20576-00383BX-1007538R	Biopsy	DiscoverySet	Severe Dysplasia	Regressive	Former/Never
PCGA-01-0025-074-20772-00540BX-1007570R	Biopsy	DiscoverySet	Normal	Progressive/Persistent	Former/Never
PCGA-01-0025-074-20884-00599BX-1007586R	Biopsy	DiscoverySet	Moderate Dysplasia	Regressive	Former/Never
PCGA-01-0025-074-21164-00805BX-1007442R	Biopsy	DiscoverySet	Mild Dysplasia	Progressive/Persistent	Former/Never
PCGA-01-0025-074-21689-01105BX-1031603R	Biopsy	DiscoverySet	Metaplasia	Unknown	Former/Never
PCGA-01-0025-094-21164-00806BX-1007443R	Biopsy	DiscoverySet	Normal	Normal/Stable	Former/Never
PCGA-01-0025-094-21689-01107BX-1031605R	Biopsy	DiscoverySet	Hyperplasia	Unknown	Former/Never
PCGA-01-0026-089-21752-00337BX-1007526R	Biopsy	DiscoverySet	Hyperplasia	Normal/Stable	Former/Never
PCGA-01-0026-089-22473-00859BX-1007475R	Biopsy	DiscoverySet	Normal	Unknown	Former/Never
PCGA-01-0028-041-23527-00757BX-1007431R	Biopsy	DiscoverySet	Normal	Normal/Stable	Former/Never
PCGA-01-0028-041-24262-01264BX-1031635R	Biopsy	DiscoverySet	Hyperplasia	Unknown	Former/Never
PCGA-01-0028-050-23163-00491BX-1007557R	Biopsy	DiscoverySet	Normal	Normal/Stable	Former/Never
PCGA-01-0028-050-23527-00758BX-1007432R	Biopsy	DiscoverySet	Hyperplasia	Normal/Stable	Former/Never
PCGA-01-0028-050-24262-01265BX-1031636R	Biopsy	DiscoverySet	Hyperplasia	Unknown	Former/Never
PCGA-01-0029-045-22412-00625BX-1007392R	Biopsy	DiscoverySet	Moderate Dysplasia	Regressive	Current
PCGA-01-0029-045-22678-00814BX-1007449R	Biopsy	DiscoverySet	Mild Dysplasia	Unknown	Current
PCGA-01-0029-048-22090-00379BX-1007536R	Biopsy	DiscoverySet	Moderate Dysplasia	Regressive	Current
PCGA-01-0029-048-22678-00815BX-1007450R	Biopsy	DiscoverySet	Metaplasia	Unknown	Current
PCGA-01-0029-050-22090-00380BX-1007537R	Biopsy	DiscoverySet	Moderate Dysplasia	Regressive	Current
PCGA-01-0029-050-22678-00816BX-1007451R	Biopsy	DiscoverySet	Metaplasia	Unknown	Current
PCGA-01-0029-061-22090-00378BX-1007535R	Biopsy	DiscoverySet	Moderate Dysplasia	Progressive/Persistent	Current
PCGA-01-0029-061-22412-00623BX-1007390R	Biopsy	DiscoverySet	Moderate Dysplasia	Regressive	Current
PCGA-01-0029-061-22678-00812BX-1007447R	Biopsy	DiscoverySet	Mild Dysplasia	Unknown	Current
PCGA-01-0029-070-22090-00376BX-1007533R	Biopsy	DiscoverySet	Moderate Dysplasia	Progressive/Persistent	Current
PCGA-01-0029-070-22678-00810BX-1007445R	Biopsy	DiscoverySet	Moderate Dysplasia	Unknown	Current
PCGA-01-0029-089-22090-00377BX-1007534R	Biopsy	DiscoverySet	Mild Dysplasia	Regressive	Current
PCGA-01-0029-089-22412-00622BX-1007389R	Biopsy	DiscoverySet	Metaplasia	Unknown	Current
PCGA-01-0029-089-22678-00811BX-1007446R	Biopsy	DiscoverySet	Metaplasia	Unknown	Current
PCGA-01-0029-093-22412-00624BX-1007391R	Biopsy	DiscoverySet	Mild Dysplasia	Regressive	Current
PCGA-01-0029-093-22678-00813BX-1007448R	Biopsy	DiscoverySet	Metaplasia	Unknown	Current
PCGA-01-0030-089-27868-00358BX-1007527R	Biopsy	DiscoverySet	Moderate Dysplasia	Unknown	Former/Never
PCGA-01-0031-021-23830-00536BX-1007568R	Biopsy	DiscoverySet	Moderate Dysplasia	Regressive	Current
PCGA-01-0031-021-24061-00664BX-1007404R	Biopsy	DiscoverySet	Metaplasia	Progressive/Persistent	Current
PCGA-01-0031-021-24726-01062BX-1031595R	Biopsy	DiscoverySet	Metaplasia	Normal/Stable	Current
PCGA-01-0031-050-23830-00537BX-1007569R	Biopsy	DiscoverySet	Mild Dysplasia	Progressive/Persistent	Current
PCGA-01-0031-050-24061-00666BX-1007407R	Biopsy	DiscoverySet	Mild Dysplasia	Progressive/Persistent	Current
PCGA-01-0031-050-24285-00856BX-1007474R	Biopsy	DiscoverySet	Hyperplasia	Progressive/Persistent	Current
PCGA-01-0031-050-24726-01063BX-1031596R	Biopsy	DiscoverySet	Mild Dysplasia	Progressive/Persistent	Current
PCGA-01-0031-053-24061-00665BX-1007405R	Biopsy	DiscoverySet	Moderate Dysplasia	Regressive	Current
PCGA-01-0031-053-24285-00855BX-1007473R	Biopsy	DiscoverySet	Metaplasia	Normal/Stable	Current
PCGA-01-0031-053-24726-01061BX-1031594R	Biopsy	DiscoverySet	Hyperplasia	Normal/Stable	Current
PCGA-01-0031-074-24285-00854BX-1007472R	Biopsy	DiscoverySet	Hyperplasia	Normal/Stable	Current
PCGA-01-0031-074-24726-01060BX-1031593R	Biopsy	DiscoverySet	Hyperplasia	Normal/Stable	Current
PCGA-01-0032-088-24051-00544BX-1007572R	Biopsy	DiscoverySet	Severe Dysplasia	Unknown	Former/Never
PCGA-01-0032-088-24226-00635BX-1007494R	Biopsy	DiscoverySet	Unknown	Unknown	Former/Never
PCGA-01-0001-086-19118-00479BR-1007366R	Brush	DiscoverySet	Severe Dysplasia		Current
PCGA-01-0001-086-19300-00584BR-1007492R	Brush	DiscoverySet	Moderate Dysplasia		Current
PCGA-01-0001-086-19762-00896BR-1007524R	Brush	DiscoverySet	Metaplasia		Current
PCGA-01-0001-086-20126-01113BR-1031607R	Brush	DiscoverySet	Moderate Dysplasia		Current
PCGA-01-0001-086-20343-01312BR-1031645R	Brush	DiscoverySet	Hyperplasia		Current
PCGA-01-0002-043-23843-00276BR-1007339R	Brush	DiscoverySet	Severe Dysplasia		Current
PCGA-01-0002-086-24062-00440BR-1007360R	Brush	DiscoverySet	Moderate Dysplasia		Former/Never
PCGA-01-0003-043-23883-00411BR-1007354R	Brush	DiscoverySet	Severe Dysplasia		Current
PCGA-01-0003-043-24282-00692BR-1007501R	Brush	DiscoverySet	Severe Dysplasia		Current
PCGA-01-0003-086-24730-00945BR-1031586R	Brush	DiscoverySet	Hyperplasia		Former/Never
PCGA-01-0004-086-27317-00603BR-1007380R	Brush	DiscoverySet	Mild Dysplasia		Current
PCGA-01-0005-086-16929-00324BR-1007343R	Brush	DiscoverySet	Metaplasia		Current
PCGA-01-0005-086-17489-00726BR-1007504R	Brush	DiscoverySet	Hyperplasia		Current
PCGA-01-0006-043-19783-00445BR-1007361R	Brush	DiscoverySet	Metaplasia		Current
PCGA-01-0006-043-20238-00773BR-1007510R	Brush	DiscoverySet	Metaplasia		Former/Never
PCGA-01-0006-043-21015-01276BR-1031637R	Brush	DiscoverySet	Normal		Former/Never
PCGA-01-0006-086-19580-00281BR-1007341R	Brush	DiscoverySet	Mild Dysplasia		Current
PCGA-01-0007-086-18033-00452BR-1007362R	Brush	DiscoverySet	Mild Dysplasia		Current
PCGA-01-0007-086-18131-00525BR-1007373R	Brush	DiscoverySet	Hyperplasia		Former/Never
PCGA-01-0008-086-21115-00417BR-1007355R	Brush	DiscoverySet	Moderate Dysplasia		Former/Never
PCGA-01-0008-086-21682-00836BR-1007516R	Brush	DiscoverySet	Moderate Dysplasia		Current
PCGA-01-0008-086-22263-01189BR-1031622R	Brush	DiscoverySet	Moderate Dysplasia		Current
PCGA-01-0009-043-22704-00228BR-1007333R	Brush	DiscoverySet	Severe Dysplasia		Current
PCGA-01-0009-043-23126-00556BR-1007377R	Brush	DiscoverySet	Moderate Dysplasia		Current
PCGA-01-0009-086-23497-00843BR-1007517R	Brush	DiscoverySet	Metaplasia		Current
PCGA-01-0009-086-23882-00989BR-1031589R	Brush	DiscoverySet	Moderate Dysplasia		Current
PCGA-01-0009-086-24085-01205BR-1031627R	Brush	DiscoverySet	Hyperplasia		Current
PCGA-01-0010-086-19599-00502BR-1007369R	Brush	DiscoverySet	Moderate Dysplasia		Former/Never
PCGA-01-0010-086-19900-00699BR-1007502R	Brush	DiscoverySet	Moderate Dysplasia		Current
PCGA-01-0011-086-26439-00339BR-1007346R	Brush	DiscoverySet	Severe Dysplasia		Former/Never
PCGA-01-0011-086-26558-00429BR-1007358R	Brush	DiscoverySet	Moderate Dysplasia		Former/Never
PCGA-01-0012-086-20660-00422BR-1007356R	Brush	DiscoverySet	Hyperplasia		Former/Never
PCGA-01-0012-086-21836-01250BR-1031631R	Brush	DiscoverySet	Mild Dysplasia		Former/Never
PCGA-01-0014-009-19848-00096BR-1007320R	Brush	DiscoverySet	Severe Dysplasia		Current
PCGA-01-0014-009-19953-00205BR-1007328R	Brush	DiscoverySet	Severe Dysplasia		Former/Never
PCGA-01-0014-086-19953-00201BR-1007327R	Brush	DiscoverySet	Severe Dysplasia		Former/Never
PCGA-01-0014-086-20177-00391BR-1007351R	Brush	DiscoverySet	Moderate Dysplasia		Former/Never
PCGA-01-0014-086-20660-00742BR-1007507R	Brush	DiscoverySet	Tumor		Former/Never
PCGA-01-0015-043-16303-00401BR-1007352R	Brush	DiscoverySet	Moderate Dysplasia		Current
PCGA-01-0015-043-16541-00569BR-1007378R	Brush	DiscoverySet	Moderate Dysplasia		Current
PCGA-01-0015-043-16954-00863BR-1007521R	Brush	DiscoverySet	Metaplasia		Current
PCGA-01-0015-043-17638-01324BR-1031652R	Brush	DiscoverySet	Severe Dysplasia		Current
PCGA-01-0016-086-22821-00507BR-1007370R	Brush	DiscoverySet	Moderate Dysplasia		Former/Never
PCGA-01-0016-086-23045-00644BR-1007498R	Brush	DiscoverySet	Metaplasia		Current
PCGA-01-0017-086-19883-00471BR-1007365R	Brush	DiscoverySet	Metaplasia		Former/Never
PCGA-01-0017-086-20261-00730BR-1007505R	Brush	DiscoverySet	Moderate Dysplasia		Former/Never
PCGA-01-0017-086-20422-00848BR-1007518R	Brush	DiscoverySet	Metaplasia		Former/Never
PCGA-01-0018-043-21752-00493BR-1007368R	Brush	DiscoverySet	Mild Dysplasia		Former/Never
PCGA-01-0018-043-21990-00649BR-1007499R	Brush	DiscoverySet	Hyperplasia		Former/Never
PCGA-01-0018-086-22732-01143BR-1031615R	Brush	DiscoverySet	Metaplasia		Former/Never
PCGA-01-0019-043-21625-00866BR-1007522R	Brush	DiscoverySet	Moderate Dysplasia		Former/Never
PCGA-01-0019-086-20715-00198BR-1007326R	Brush	DiscoverySet	Moderate Dysplasia		Current
PCGA-01-0020-043-23497-00366BR-1007348R	Brush	DiscoverySet	Metaplasia		Former/Never
PCGA-01-0020-043-24050-00782BR-1007512R	Brush	DiscoverySet	Normal		Former/Never
PCGA-01-0021-043-19434-00460BR-1007363R	Brush	DiscoverySet	Moderate Dysplasia		Current
PCGA-01-0021-043-19623-00577BR-1031577R	Brush	DiscoverySet	Severe Dysplasia		Current
PCGA-01-0021-043-19826-00719BR-1007503R	Brush	DiscoverySet	Hyperplasia		Current
PCGA-01-0021-086-19077-00134BR-1007322R	Brush	DiscoverySet	Moderate Dysplasia		Current
PCGA-01-0021-086-19266-00317BR-1007342R	Brush	DiscoverySet	Moderate Dysplasia		Current
PCGA-01-0021-086-20218-00938BR-1031580R	Brush	DiscoverySet	Severe Dysplasia		Current
PCGA-01-0021-086-20449-01087BR-1031597R	Brush	DiscoverySet	Severe Dysplasia		Current
PCGA-01-0021-086-20687-01304BR-1031640R	Brush	DiscoverySet	Severe Dysplasia		Current
PCGA-01-0022-043-20918-00467BR-1007364R	Brush	DiscoverySet	Moderate Dysplasia		Current
PCGA-01-0022-086-20750-00327BR-1007344R	Brush	DiscoverySet	Mild Dysplasia		Current
PCGA-01-0022-086-21548-00875BR-1007523R	Brush	DiscoverySet	Metaplasia		Current
PCGA-01-0022-086-21996-01167BR-1031618R	Brush	DiscoverySet	Mild Dysplasia		Current
PCGA-01-0023-086-21429-00821BR-1007515R	Brush	DiscoverySet	Severe Dysplasia		Current
PCGA-01-0024-086-23581-00426BR-1007357R	Brush	DiscoverySet	Metaplasia		Current
PCGA-01-0024-086-23686-00518BR-1007371R	Brush	DiscoverySet	Metaplasia		Former/Never
PCGA-01-0024-086-24050-00778BR-1007511R	Brush	DiscoverySet	Normal		Former/Never
PCGA-01-0025-043-21689-01103BR-1031602R	Brush	DiscoverySet	Metaplasia		Former/Never
PCGA-01-0025-086-20576-00382BR-1007350R	Brush	DiscoverySet	Severe Dysplasia		Former/Never
PCGA-01-0025-086-20772-00539BR-1007375R	Brush	DiscoverySet	Moderate Dysplasia		Former/Never
PCGA-01-0025-086-20884-00598BR-1007379R	Brush	DiscoverySet	Moderate Dysplasia		Former/Never
PCGA-01-0026-086-21752-00336BR-1007345R	Brush	DiscoverySet	Hyperplasia		Former/Never
PCGA-01-0026-086-22473-00858BR-1007520R	Brush	DiscoverySet	Normal		Former/Never
PCGA-01-0028-086-23163-00489BR-1007367R	Brush	DiscoverySet	Normal		Former/Never
PCGA-01-0028-086-23527-00756BR-1007508R	Brush	DiscoverySet	Hyperplasia		Former/Never
PCGA-01-0028-086-24262-01262BR-1031634R	Brush	DiscoverySet	Hyperplasia		Former/Never
PCGA-01-0029-043-22090-00375BR-1007349R	Brush	DiscoverySet	Moderate Dysplasia		Current
PCGA-01-0029-086-22412-00620BR-1007381R	Brush	DiscoverySet	Moderate Dysplasia		Current
PCGA-01-0029-086-22678-00809BR-1007514R	Brush	DiscoverySet	Moderate Dysplasia		Current
PCGA-01-0030-086-27868-00357BR-1007347R	Brush	DiscoverySet	Moderate Dysplasia		Former/Never
PCGA-01-0031-086-23830-00535BR-1007374R	Brush	DiscoverySet	Moderate Dysplasia		Current
PCGA-01-0031-086-24061-00663BR-1007500R	Brush	DiscoverySet	Moderate Dysplasia		Current
PCGA-01-0031-086-24285-00853BR-1007519R	Brush	DiscoverySet	Mild Dysplasia		Current
PCGA-01-0031-086-24726-01058BR-1031592R	Brush	DiscoverySet	Mild Dysplasia		Current
PCGA-01-0032-086-24051-00543BR-1007376R	Brush	DiscoverySet	Severe Dysplasia		Former/Never
PCGA-01-0032-086-24226-00634BR-1007496R	Brush	DiscoverySet	Normal		Former/Never
PCGA-01-0033-048-20582-00974BX-1034003R	Biopsy	ValidationSet	Metaplasia	Progressive/Persistent	Current
PCGA-01-0033-048-20864-01248BX-1034111R	Biopsy	ValidationSet	Moderate Dysplasia	Progressive/Persistent	Current
PCGA-01-0033-048-21079-01371BX-1034129R	Biopsy	ValidationSet	Severe Dysplasia	Progressive/Persistent	Current
PCGA-01-0033-050-20582-00977BX-1033976R	Biopsy	ValidationSet	Mild Dysplasia	Regressive	Current
PCGA-01-0033-050-20864-01249BX-1034102R	Biopsy	ValidationSet	Hyperplasia	Unknown	Current
PCGA-01-0033-061-20864-01246BX-1034047R	Biopsy	ValidationSet	Normal	Unknown	Current
PCGA-01-0033-085-21079-01370BX-1034042R	Biopsy	ValidationSet	Moderate Dysplasia	Regressive	Current
PCGA-01-0033-092-21079-01369BX-1034051R	Biopsy	ValidationSet	Metaplasia	Normal/Stable	Current
PCGA-01-0034-050-22969-00918BX-1033983R	Biopsy	ValidationSet	Severe Dysplasia	Progressive/Persistent	Current
PCGA-01-0035-019-21168-01034BX-1034015R	Biopsy	ValidationSet	Moderate Dysplasia	Regressive	Former/Never
PCGA-01-0035-019-21364-01259BX-1034057R	Biopsy	ValidationSet	Normal	Normal/Stable	Former/Never
PCGA-01-0035-042-21168-01035BX-1034006R	Biopsy	ValidationSet	Hyperplasia	Normal/Stable	Former/Never
PCGA-01-0035-042-21364-01260BX-1034048R	Biopsy	ValidationSet	Hyperplasia	Normal/Stable	Former/Never
PCGA-01-0035-050-21168-01039BX-1033970R	Biopsy	ValidationSet	Normal	Normal/Stable	Former/Never
PCGA-01-0035-061-21168-01037BX-1033988R	Biopsy	ValidationSet	Normal	Normal/Stable	Former/Never
PCGA-01-0035-061-21364-01257BX-1034075R	Biopsy	ValidationSet	Normal	Normal/Stable	Former/Never
PCGA-01-0035-074-21168-01036BX-1033997R	Biopsy	ValidationSet	Moderate Dysplasia	Progressive/Persistent	Former/Never
PCGA-01-0035-074-21364-01256BX-1034084R	Biopsy	ValidationSet	Hyperplasia	Progressive/Persistent	Former/Never
PCGA-01-0035-093-21168-01038BX-1033979R	Biopsy	ValidationSet	Hyperplasia	Normal/Stable	Former/Never
PCGA-01-0035-093-21364-01258BX-1034066R	Biopsy	ValidationSet	Hyperplasia	Unknown	Former/Never
PCGA-01-0036-048-21975-00298BX-1033989R	Biopsy	ValidationSet	Hyperplasia	Normal/Stable	Current
PCGA-01-0036-048-22885-00913BX-1034010R	Biopsy	ValidationSet	Hyperplasia	Unknown	Former/Never
PCGA-01-0036-050-22885-00914BX-1034001R	Biopsy	ValidationSet	Metaplasia	Normal/Stable	Former/Never
PCGA-01-0036-050-23647-01405BX-1034122R	Biopsy	ValidationSet	Metaplasia	Unknown	Former/Never
PCGA-01-0036-089-21975-00297BX-1033998R	Biopsy	ValidationSet	Metaplasia	Normal/Stable	Current
PCGA-01-0036-089-22885-00911BX-1034019R	Biopsy	ValidationSet	Hyperplasia	Normal/Stable	Former/Never
PCGA-01-0036-089-23647-01404BX-1034124R	Biopsy	ValidationSet	Hyperplasia	Unknown	Former/Never
PCGA-01-0037-089-27849-00344BX-1033971R	Biopsy	ValidationSet	Normal	Normal/Stable	Former/Never
PCGA-01-0038-037-20756-00770BX-1033990R	Biopsy	ValidationSet	Normal	Progressive/Persistent	Former/Never
PCGA-01-0038-037-21323-01075BX-1034079R	Biopsy	ValidationSet	Normal	Progressive/Persistent	Current
PCGA-01-0038-037-21699-01390BX-1034119R	Biopsy	ValidationSet	Mild Dysplasia	Unknown	Current
PCGA-01-0038-048-21323-01076BX-1034070R	Biopsy	ValidationSet	Metaplasia	Progressive/Persistent	Current
PCGA-01-0038-048-21699-01391BX-1034117R	Biopsy	ValidationSet	Mild Dysplasia	Unknown	Current
PCGA-01-0038-050-20756-00771BX-1033981R	Biopsy	ValidationSet	Hyperplasia	Progressive/Persistent	Former/Never
PCGA-01-0038-050-21323-01077BX-1034061R	Biopsy	ValidationSet	Metaplasia	Progressive/Persistent	Current
PCGA-01-0038-050-21699-01392BX-1034116R	Biopsy	ValidationSet	Mild Dysplasia	Unknown	Current
PCGA-01-0039-066-19554-01003BX-1033995R	Biopsy	ValidationSet	Normal	Normal/Stable	Current
PCGA-01-0039-076-19554-01002BX-1034004R	Biopsy	ValidationSet	Moderate Dysplasia	Regressive	Current
PCGA-01-0039-076-19757-01220BX-1034100R	Biopsy	ValidationSet	Normal	Unknown	Current
PCGA-01-0039-089-19554-01004BX-1033986R	Biopsy	ValidationSet	Moderate Dysplasia	Regressive	Current
PCGA-01-0039-093-19554-01005BX-1033977R	Biopsy	ValidationSet	Moderate Dysplasia	Regressive	Current
PCGA-01-0039-093-19757-01224BX-1034073R	Biopsy	ValidationSet	Mild Dysplasia	Unknown	Current
PCGA-01-0040-050-19895-01284BX-1034058R	Biopsy	ValidationSet	Severe Dysplasia	Regressive	Current
PCGA-01-0040-093-19706-01098BX-1034043R	Biopsy	ValidationSet	Moderate Dysplasia	Progressive/Persistent	Current
PCGA-01-0040-093-19895-01283BX-1034067R	Biopsy	ValidationSet	Severe Dysplasia	Unknown	Current
PCGA-01-0041-050-21430-00796BX-1033954R	Biopsy	ValidationSet	Normal	Normal/Stable	Current
PCGA-01-0041-050-21703-00922BX-1033956R	Biopsy	ValidationSet	Normal	Normal/Stable	Former/Never
PCGA-01-0041-050-22044-01183BX-1034090R	Biopsy	ValidationSet	Normal	Normal/Stable	Former/Never
PCGA-01-0041-093-21430-00795BX-1033963R	Biopsy	ValidationSet	Moderate Dysplasia	Progressive/Persistent	Current
PCGA-01-0041-093-21703-00919BX-1033974R	Biopsy	ValidationSet	Moderate Dysplasia	Regressive	Former/Never
PCGA-01-0041-093-22044-01182BX-1034099R	Biopsy	ValidationSet	Mild Dysplasia	Regressive	Former/Never
PCGA-01-0042-010-23680-00906BX-1033964R	Biopsy	ValidationSet	Moderate Dysplasia	Regressive	Current
PCGA-01-0042-010-23911-01028BX-1033960R	Biopsy	ValidationSet	Metaplasia	Unknown	Current
PCGA-01-0042-048-23680-00907BX-1033955R	Biopsy	ValidationSet	Moderate Dysplasia	Regressive	Current
PCGA-01-0042-048-23911-01029BX-1034033R	Biopsy	ValidationSet	Normal	Unknown	Current
PCGA-01-0043-037-21235-01043BX-1034106R	Biopsy	ValidationSet	Hyperplasia	Normal/Stable	Current
PCGA-01-0043-037-21599-01350BX-1034069R	Biopsy	ValidationSet	Hyperplasia	Unknown	Current
PCGA-01-0043-085-21235-01044BX-1034097R	Biopsy	ValidationSet	Hyperplasia	Normal/Stable	Current
PCGA-01-0043-085-21599-01349BX-1034078R	Biopsy	ValidationSet	Normal	Unknown	Current
PCGA-01-0044-048-17646-44967BX-1033975R	Biopsy	ValidationSet	Hyperplasia	Normal/Stable	Former/Never
PCGA-01-0044-048-17898-01132BX-1034080R	Biopsy	ValidationSet	Normal	Unknown	Former/Never
PCGA-01-0044-050-17646-44968BX-1033966R	Biopsy	ValidationSet	Moderate Dysplasia	Progressive/Persistent	Former/Never
PCGA-01-0044-050-17898-01133BX-1034071R	Biopsy	ValidationSet	Moderate Dysplasia	Regressive	Former/Never
PCGA-01-0044-050-18295-01397BX-1034128R	Biopsy	ValidationSet	Metaplasia	Unknown	Former/Never
PCGA-01-0044-070-16659-00293BX-1034016R	Biopsy	ValidationSet	Normal	Normal/Stable	Former/Never
PCGA-01-0044-070-17646-44965BX-1033993R	Biopsy	ValidationSet	Hyperplasia	Normal/Stable	Former/Never
PCGA-01-0044-070-17898-01130BX-1034098R	Biopsy	ValidationSet	Hyperplasia	Normal/Stable	Former/Never
PCGA-01-0044-089-17646-44966BX-1033984R	Biopsy	ValidationSet	Hyperplasia	Normal/Stable	Former/Never
PCGA-01-0044-089-17898-01131BX-1034089R	Biopsy	ValidationSet	Hyperplasia	Normal/Stable	Former/Never
PCGA-01-0044-089-18295-01396BX-1034130R	Biopsy	ValidationSet	Hyperplasia	Unknown	Former/Never
PCGA-01-0045-045-17021-00893BX-1033991R	Biopsy	ValidationSet	Metaplasia	Normal/Stable	Former/Never
PCGA-01-0045-045-17497-01239BX-1034083R	Biopsy	ValidationSet	Hyperplasia	Unknown	Former/Never
PCGA-01-0045-048-17021-00894BX-1033982R	Biopsy	ValidationSet	Hyperplasia	Normal/Stable	Former/Never
PCGA-01-0045-048-17497-01241BX-1034074R	Biopsy	ValidationSet	Normal	Unknown	Former/Never
PCGA-01-0045-085-17021-00891BX-1034000R	Biopsy	ValidationSet	Normal	Normal/Stable	Former/Never
PCGA-01-0045-085-17497-01238BX-1034092R	Biopsy	ValidationSet	Normal	Unknown	Former/Never
PCGA-01-0046-047-26739-00766BX-1034008R	Biopsy	ValidationSet	Hyperplasia	Normal/Stable	Former/Never
PCGA-01-0046-047-27551-01292BX-1034113R	Biopsy	ValidationSet	Normal	Unknown	Former/Never
PCGA-01-0046-050-27138-00953BX-1034011R	Biopsy	ValidationSet	Metaplasia	Normal/Stable	Former/Never
PCGA-01-0046-050-27551-01293BX-1034104R	Biopsy	ValidationSet	Hyperplasia	Unknown	Former/Never
PCGA-01-0046-089-26739-00765BX-1034017R	Biopsy	ValidationSet	Hyperplasia	Normal/Stable	Former/Never
PCGA-01-0046-089-27138-00952BX-1034020R	Biopsy	ValidationSet	Hyperplasia	Normal/Stable	Former/Never
PCGA-01-0047-037-19447-01216BX-1034045R	Biopsy	ValidationSet	Mild Dysplasia	Progressive/Persistent	Current
PCGA-01-0047-037-19809-01411BX-1034118R	Biopsy	ValidationSet	Moderate Dysplasia	Progressive/Persistent	Current
PCGA-01-0047-050-19263-01022BX-1033978R	Biopsy	ValidationSet	Hyperplasia	Normal/Stable	Current
PCGA-01-0048-025-25305-48965BX-1034021R	Biopsy	ValidationSet	Moderate Dysplasia	Progressive/Persistent	Current
PCGA-01-0048-061-25669-01273BX-1034103R	Biopsy	ValidationSet	Metaplasia	Progressive/Persistent	Former/Never
PCGA-01-0048-061-25835-01381BX-1034123R	Biopsy	ValidationSet	Moderate Dysplasia	Unknown	Former/Never
PCGA-01-0048-093-25102-00882BX-1034018R	Biopsy	ValidationSet	Moderate Dysplasia	Regressive	Current
PCGA-01-0048-093-25835-01380BX-1034125R	Biopsy	ValidationSet	Hyperplasia	Unknown	Former/Never
PCGA-01-0049-010-23043-01187BX-1034072R	Biopsy	ValidationSet	Metaplasia	Normal/Stable	Current
PCGA-01-0049-050-23043-01188BX-1034063R	Biopsy	ValidationSet	Mild Dysplasia	Progressive/Persistent	Current
PCGA-01-0049-050-23272-01344BX-1034096R	Biopsy	ValidationSet	Mild Dysplasia	Unknown	Current
PCGA-01-0050-050-23482-00998BX-1034031R	Biopsy	ValidationSet	Normal	Normal/Stable	Former/Never
PCGA-01-0050-050-23699-01235BX-1034110R	Biopsy	ValidationSet	Hyperplasia	Unknown	Former/Never
PCGA-01-0050-084-23482-00997BX-1033958R	Biopsy	ValidationSet	Moderate Dysplasia	Regressive	Former/Never
PCGA-01-0051-089-22577-01162BX-1034053R	Biopsy	ValidationSet	Moderate Dysplasia	Regressive	Current
PCGA-01-0051-089-22786-01334BX-1034086R	Biopsy	ValidationSet	Metaplasia	Unknown	Current
PCGA-01-0052-036-20842-01018BX-1034005R	Biopsy	ValidationSet	Hyperplasia	Progressive/Persistent	Current
PCGA-01-0052-036-21157-01301BX-1034059R	Biopsy	ValidationSet	Mild Dysplasia	Unknown	Current
PCGA-01-0052-048-20842-01017BX-1034014R	Biopsy	ValidationSet	Mild Dysplasia	Regressive	Current
PCGA-01-0052-048-21157-01302BX-1034050R	Biopsy	ValidationSet	Hyperplasia	Unknown	Current
PCGA-01-0052-050-20842-01015BX-1034023R	Biopsy	ValidationSet	Mild Dysplasia	Regressive	Current
PCGA-01-0052-093-20842-01014BX-1034032R	Biopsy	ValidationSet	Mild Dysplasia	Regressive	Current
PCGA-01-0052-093-21157-01299BX-1034068R	Biopsy	ValidationSet	Normal	Unknown	Current
PCGA-01-0033-043-20582-00972BR-1034012R	Brush	ValidationSet	Severe Dysplasia		Current
PCGA-01-0033-043-20864-01243BR-1034065R	Brush	ValidationSet	Moderate Dysplasia		Current
PCGA-01-0033-043-21079-01367BR-1034060R	Brush	ValidationSet	Severe Dysplasia		Current
PCGA-01-0034-086-22969-00915BR-1033992R	Brush	ValidationSet	Severe Dysplasia		Current
PCGA-01-0034-086-23331-01164BR-1034044R	Brush	ValidationSet	Severe Dysplasia		Former/Never
PCGA-01-0035-086-21168-01032BR-1034024R	Brush	ValidationSet	Moderate Dysplasia		Former/Never
PCGA-01-0035-086-21364-01254BR-1034093R	Brush	ValidationSet	Hyperplasia		Former/Never
PCGA-01-0036-086-21975-00295BR-1034007R	Brush	ValidationSet	Metaplasia		Current
PCGA-01-0036-086-22885-00909BR-1034028R	Brush	ValidationSet	Metaplasia		Former/Never
PCGA-01-0036-086-23647-01402BR-1034126R	Brush	ValidationSet	Metaplasia		Former/Never
PCGA-01-0037-086-28409-00749BR-1033962R	Brush	ValidationSet	Hyperplasia		Current
PCGA-01-0038-086-20756-00767BR-1033999R	Brush	ValidationSet	Hyperplasia		Former/Never
PCGA-01-0038-086-21323-01072BR-1034088R	Brush	ValidationSet	Metaplasia		Current
PCGA-01-0039-086-19554-01000BR-1034013R	Brush	ValidationSet	Moderate Dysplasia		Current
PCGA-01-0039-086-19757-01218BR-1034109R	Brush	ValidationSet	Moderate Dysplasia		Current
PCGA-01-0040-043-19895-01281BR-1034076R	Brush	ValidationSet	Severe Dysplasia		Current
PCGA-01-0040-086-19706-01093BR-1034052R	Brush	ValidationSet	Moderate Dysplasia		Current
PCGA-01-0041-086-21430-00793BR-1033972R	Brush	ValidationSet	Moderate Dysplasia		Current
PCGA-01-0041-086-21703-00920BR-1033965R	Brush	ValidationSet	Moderate Dysplasia		Former/Never
PCGA-01-0041-086-22044-01180BR-1034108R	Brush	ValidationSet	Mild Dysplasia		Former/Never
PCGA-01-0042-086-23680-00904BR-1033973R	Brush	ValidationSet	Moderate Dysplasia		Current
PCGA-01-0042-086-23911-01023BR-1033969R	Brush	ValidationSet	Metaplasia		Current
PCGA-01-0043-043-21235-01040BR-1033961R	Brush	ValidationSet	Hyperplasia		Current
PCGA-01-0043-043-21599-01347BR-1034087R	Brush	ValidationSet	Hyperplasia		Current
PCGA-01-0044-086-16659-00291BR-1034025R	Brush	ValidationSet	Metaplasia		Former/Never
PCGA-01-0044-086-17646-44963BR-1034002R	Brush	ValidationSet	Moderate Dysplasia		Former/Never
PCGA-01-0044-086-17898-01128BR-1034107R	Brush	ValidationSet	Moderate Dysplasia		Former/Never
PCGA-01-0044-086-18295-01393BR-1034115R	Brush	ValidationSet	Metaplasia		Former/Never
PCGA-01-0045-086-17021-00889BR-1034009R	Brush	ValidationSet	Metaplasia		Former/Never
PCGA-01-0045-086-17497-01236BR-1034101R	Brush	ValidationSet	Hyperplasia		Former/Never
PCGA-01-0046-043-26739-00763BR-1034026R	Brush	ValidationSet	Hyperplasia		Former/Never
PCGA-01-0046-086-27138-00950BR-1034029R	Brush	ValidationSet	Metaplasia		Former/Never
PCGA-01-0046-086-27551-01289BR-1034049R	Brush	ValidationSet	Hyperplasia		Former/Never
PCGA-01-0047-086-19263-01019BR-1033996R	Brush	ValidationSet	Severe Dysplasia		Current
PCGA-01-0047-086-19447-01214BR-1034054R	Brush	ValidationSet	Mild Dysplasia		Current
PCGA-01-0047-086-19809-01409BR-1034120R	Brush	ValidationSet	Moderate Dysplasia		Current
PCGA-01-0048-086-25102-00880BR-1034027R	Brush	ValidationSet	Moderate Dysplasia		Current
PCGA-01-0048-086-25305-48962BR-1033957R	Brush	ValidationSet	Moderate Dysplasia		Current
PCGA-01-0048-086-25669-01271BR-1034112R	Brush	ValidationSet	Moderate Dysplasia		Former/Never
PCGA-01-0048-086-25835-01378BR-1034127R	Brush	ValidationSet	Moderate Dysplasia		Former/Never
PCGA-01-0049-086-23043-01185BR-1034081R	Brush	ValidationSet	Mild Dysplasia		Current
PCGA-01-0049-086-23272-01339BR-1034114R	Brush	ValidationSet	Mild Dysplasia		Current
PCGA-01-0050-086-23482-00995BR-1033967R	Brush	ValidationSet	Moderate Dysplasia		Former/Never
PCGA-01-0050-086-23699-01226BR-1034055R	Brush	ValidationSet	Hyperplasia		Former/Never
PCGA-01-0051-086-22577-01160BR-1034062R	Brush	ValidationSet	Moderate Dysplasia		Current
PCGA-01-0051-086-22786-01331BR-1034095R	Brush	ValidationSet	Moderate Dysplasia		Current
PCGA-01-0052-086-20842-01011BR-1033959R	Brush	ValidationSet	Mild Dysplasia		Current
PCGA-01-0052-086-21157-01294BR-1034077R	Brush	ValidationSet	Mild Dysplasia		Current

## Sheet: Table 3
Table 3
Genes used in Pathway Analyses					Clinical characteristics in Table 3								T-statistics and FDR values for association between Module GSVA scores and Molecular Subtype
Gene Module Number	EnsemblID				SampleID	Cohort	Molecular Subtype	Histology	Genomic Smoking Status	LUSC Subtype				Normal-like		Secretory		Inflammatory		Proliferative
1	ENSG00000001084				PCGA-01-0021-070-19182-00266BX-1007382R	DiscoverySet	Normal	Unknown	Current	Classical			Gene Module	T-Statistic	FDR	T-Statistic	FDR	T-Statistic	FDR	T-Statistic	FDR
1	ENSG00000006210				PCGA-01-0005-019-16929-00325BX-1007525R	DiscoverySet	Secretory	Hyperplasia	Current	Primitive			1	4.40792	4.67957e-05	-12.5339	3.27392e-26	6.72396	1.24367e-09	0.333594	0.809146
1	ENSG00000008256				PCGA-01-0026-089-21752-00337BX-1007526R	DiscoverySet	Inflammatory	Hyperplasia	Former/Never	Secretory			2	-1.13312	0.290548	-2.59846	0.0150597	4.48669	2.57141e-05	-0.241818	0.809146
1	ENSG00000010319				PCGA-01-0011-089-26439-00340BX-1007593R	DiscoverySet	Proliferative	Dysplasia	Former/Never	Basal			3	-1.1895	0.290548	-1.28666	0.22408	0.656858	0.57592	1.83399	0.122413
1	ENSG00000011028				PCGA-01-0011-050-26439-00341BX-1007594R	DiscoverySet	Inflammatory	Metaplasia	Former/Never	Secretory			4	-0.985055	0.325565	1.26433	0.22408	-4.7976	8.6623e-06	3.84215	0.000359098
1	ENSG00000011201				PCGA-01-0030-089-27868-00358BX-1007527R	DiscoverySet	Normal	Dysplasia	Former/Never	Classical			5	-1.9979	0.0842922	-5.53738	2.08799e-07	-3.52096	0.000932942	14.254	3.94114e-32
1	ENSG00000011523				PCGA-01-0020-094-23497-00367BX-1007529R	DiscoverySet	Inflammatory	Metaplasia	Former/Never	Basal			6	5.23016	3.26033e-06	11.4169	4.60245e-23	-5.77563	1.11199e-07	-11.2794	6.3073e-23
1	ENSG00000012660				PCGA-01-0020-048-23497-00370BX-1007532R	DiscoverySet	Normal	Metaplasia	Former/Never	Primitive			7	1.15882	0.290548	-8.45731	1.49833e-14	3.35097	0.00141173	3.84906	0.000359098
1	ENSG00000017483				PCGA-01-0029-070-22090-00376BX-1007533R	DiscoverySet	Proliferative	Dysplasia	Current	Classical			8	-5.01725	4.5231e-06	2.77945	0.0107071	3.27582	0.00156366	-1.53822	0.188148
1	ENSG00000019144				PCGA-01-0029-089-22090-00377BX-1007534R	DiscoverySet	Secretory	Dysplasia	Current	Secretory			9	-3.17973	0.0037423	1.21941	0.22408	0.435878	0.663334	1.17048	0.312525
1	ENSG00000019549				PCGA-01-0029-061-22090-00378BX-1007535R	DiscoverySet	Secretory	Dysplasia	Current	Secretory			*Results generated with GSVA scores as the independent variable, dichotomized molecular subtype as the dependent variable
1	ENSG00000020181				PCGA-01-0029-048-22090-00379BX-1007536R	DiscoverySet	Proliferative	Dysplasia	Current	Secretory			and patient as a random effects via limma.
1	ENSG00000020577				PCGA-01-0029-050-22090-00380BX-1007537R	DiscoverySet	Proliferative	Dysplasia	Current	Classical
1	ENSG00000024422				PCGA-01-0025-074-20576-00383BX-1007538R	DiscoverySet	Proliferative	Dysplasia	Former/Never	Basal
1	ENSG00000031081				PCGA-01-0025-050-20576-00384BX-1007539R	DiscoverySet	Inflammatory	Dysplasia	Former/Never	Basal
1	ENSG00000035862				PCGA-01-0014-053-20177-00393BX-1007541R	DiscoverySet	Secretory	Metaplasia	Former/Never	Secretory
1	ENSG00000042832				PCGA-01-0014-011-20177-00394BX-1007542R	DiscoverySet	Proliferative	Dysplasia	Former/Never	Secretory
1	ENSG00000049130				PCGA-01-0015-011-16303-00402BX-1007544R	DiscoverySet	Proliferative	Dysplasia	Current	Classical
1	ENSG00000049540				PCGA-01-0003-089-23883-00412BX-1007547R	DiscoverySet	Proliferative	Dysplasia	Current	Secretory
1	ENSG00000050165				PCGA-01-0008-089-21115-00418BX-1007548R	DiscoverySet	Secretory	Dysplasia	Former/Never	Classical
1	ENSG00000053747				PCGA-01-0011-089-26558-00432BX-1007595R	DiscoverySet	Normal	Metaplasia	Former/Never	Basal
1	ENSG00000054965				PCGA-01-0011-050-26558-00433BX-1007596R	DiscoverySet	Proliferative	Dysplasia	Former/Never	Basal
1	ENSG00000060140				PCGA-01-0002-021-24062-00441BX-1007600R	DiscoverySet	Normal	Dysplasia	Former/Never	Basal
1	ENSG00000061918				PCGA-01-0002-077-24062-00442BX-1007601R	DiscoverySet	Secretory	Metaplasia	Former/Never	Secretory
1	ENSG00000063180				PCGA-01-0007-089-18033-00453BX-1007602R	DiscoverySet	Normal	Normal	Current	Classical
1	ENSG00000064042				PCGA-01-0007-093-18033-00454BX-1007604R	DiscoverySet	Inflammatory	Metaplasia	Current	Secretory
1	ENSG00000064205				PCGA-01-0007-048-18033-00455BX-1007605R	DiscoverySet	Normal	Dysplasia	Current	Primitive
1	ENSG00000064300				PCGA-01-0007-050-18033-00456BX-1007603R	DiscoverySet	Secretory	Hyperplasia	Current	Classical
1	ENSG00000064989				PCGA-01-0021-010-19434-00464BX-1007549R	DiscoverySet	Secretory	Normal	Current	Secretory
1	ENSG00000065054				PCGA-01-0021-050-19434-00465BX-1007550R	DiscoverySet	Normal	Metaplasia	Current	Classical
1	ENSG00000065320				PCGA-01-0022-070-20918-00468BX-1007597R	DiscoverySet	Inflammatory	Dysplasia	Current	Primitive
1	ENSG00000067445				PCGA-01-0022-089-20918-00469BX-1007599R	DiscoverySet	Proliferative	Metaplasia	Current	Basal
1	ENSG00000069122				PCGA-01-0017-089-19883-00472BX-1007551R	DiscoverySet	Normal	Hyperplasia	Former/Never	Secretory
1	ENSG00000069188				PCGA-01-0017-052-19883-00473BX-1007552R	DiscoverySet	Inflammatory	Metaplasia	Former/Never	Basal
1	ENSG00000069702				PCGA-01-0001-082-19118-00480BX-1007553R	DiscoverySet	Inflammatory	Unknown	Current	Classical
1	ENSG00000071246				PCGA-01-0001-089-19118-00481BX-1007554R	DiscoverySet	Proliferative	Dysplasia	Current	Basal
1	ENSG00000072041				PCGA-01-0001-037-19118-00482BX-1007555R	DiscoverySet	Proliferative	Dysplasia	Current	Basal
1	ENSG00000072195				PCGA-01-0028-050-23163-00491BX-1007557R	DiscoverySet	Normal	Normal	Former/Never	Primitive
1	ENSG00000072210				PCGA-01-0018-074-21752-00494BX-1007558R	DiscoverySet	Secretory	Dysplasia	Former/Never	Secretory
1	ENSG00000072840				PCGA-01-0018-050-21752-00496BX-1007560R	DiscoverySet	Normal	Metaplasia	Former/Never	Basal
1	ENSG00000073067				PCGA-01-0010-089-19599-00503BX-1007561R	DiscoverySet	Normal	Metaplasia	Former/Never	Classical
1	ENSG00000073282				PCGA-01-0010-094-19599-00504BX-1007562R	DiscoverySet	Inflammatory	Metaplasia	Former/Never	Secretory
1	ENSG00000073712				PCGA-01-0016-050-22821-00509BX-1007565R	DiscoverySet	Inflammatory	Dysplasia	Former/Never	Primitive
1	ENSG00000074356				PCGA-01-0024-050-23686-00520BX-1007566R	DiscoverySet	Normal	Metaplasia	Former/Never	Primitive
1	ENSG00000074590				PCGA-01-0007-089-18131-00526BX-1007606R	DiscoverySet	Inflammatory	Hyperplasia	Former/Never	Secretory
1	ENSG00000074660				PCGA-01-0007-093-18131-00527BX-1007607R	DiscoverySet	Inflammatory	Hyperplasia	Former/Never	Secretory
1	ENSG00000076706				PCGA-01-0007-050-18131-00528BX-1007608R	DiscoverySet	Normal	Hyperplasia	Former/Never	Classical
1	ENSG00000077782				PCGA-01-0031-021-23830-00536BX-1007568R	DiscoverySet	Inflammatory	Dysplasia	Current	Classical
1	ENSG00000078018				PCGA-01-0031-050-23830-00537BX-1007569R	DiscoverySet	Secretory	Dysplasia	Current	Classical
1	ENSG00000079102				PCGA-01-0025-074-20772-00540BX-1007570R	DiscoverySet	Secretory	Normal	Former/Never	Secretory
1	ENSG00000079308				PCGA-01-0025-050-20772-00541BX-1007571R	DiscoverySet	Proliferative	Dysplasia	Former/Never	Secretory
1	ENSG00000080573				PCGA-01-0009-053-23126-00557BX-1007573R	DiscoverySet	Secretory	Metaplasia	Current	Secretory
1	ENSG00000081052				PCGA-01-0009-061-23126-00558BX-1007574R	DiscoverySet	Proliferative	Dysplasia	Current	Basal
1	ENSG00000081913				PCGA-01-0011-050-26740-00567BX-1007576R	DiscoverySet	Normal	Metaplasia	Former/Never	Secretory
1	ENSG00000082497				PCGA-01-0015-025-16541-00570BX-1007577R	DiscoverySet	Proliferative	Dysplasia	Current	Classical
1	ENSG00000082781				PCGA-01-0015-011-16541-00571BX-1007578R	DiscoverySet	Secretory	Dysplasia	Current	Secretory
1	ENSG00000085998				PCGA-01-0021-070-19623-00581BX-1007579R	DiscoverySet	Normal	Dysplasia	Current	Classical
1	ENSG00000087116				PCGA-01-0021-089-19623-00582BX-1007580R	DiscoverySet	Proliferative	Dysplasia	Current	Classical
1	ENSG00000087245				PCGA-01-0001-074-19300-00586BX-1007582R	DiscoverySet	Secretory	Metaplasia	Current	Secretory
1	ENSG00000088367				PCGA-01-0001-070-19300-00587BX-1007583R	DiscoverySet	Normal	Dysplasia	Current	Classical
1	ENSG00000091136				PCGA-01-0001-089-19300-00588BX-1007584R	DiscoverySet	Secretory	Normal	Current	Secretory
1	ENSG00000091879				PCGA-01-0001-037-19300-00589BX-1007585R	DiscoverySet	Secretory	Normal	Current	Secretory
1	ENSG00000092096				PCGA-01-0025-074-20884-00599BX-1007586R	DiscoverySet	Normal	Dysplasia	Former/Never	Primitive
1	ENSG00000092421				PCGA-01-0025-048-20884-00600BX-1007587R	DiscoverySet	Normal	Normal	Former/Never	Secretory
1	ENSG00000092969				PCGA-01-0025-050-20884-00601BX-1007588R	DiscoverySet	Normal	Metaplasia	Former/Never	Classical
1	ENSG00000099953				PCGA-01-0004-089-27317-00604BX-1007589R	DiscoverySet	Proliferative	Metaplasia	Current	Basal
1	ENSG00000100154				PCGA-01-0004-093-27317-00605BX-1007386R	DiscoverySet	Normal	Dysplasia	Current	Primitive
1	ENSG00000101331				PCGA-01-0029-089-22412-00622BX-1007389R	DiscoverySet	Proliferative	Metaplasia	Current	Secretory
1	ENSG00000101665				PCGA-01-0029-061-22412-00623BX-1007390R	DiscoverySet	Proliferative	Dysplasia	Current	Classical
1	ENSG00000101825				PCGA-01-0029-093-22412-00624BX-1007391R	DiscoverySet	Proliferative	Dysplasia	Current	Classical
1	ENSG00000102302				PCGA-01-0029-045-22412-00625BX-1007392R	DiscoverySet	Proliferative	Dysplasia	Current	Basal
1	ENSG00000102755				PCGA-01-0016-050-23045-00647BX-1007401R	DiscoverySet	Proliferative	Metaplasia	Current	Classical
1	ENSG00000103196				PCGA-01-0018-074-21990-00650BX-1007402R	DiscoverySet	Normal	Normal	Former/Never	Primitive
1	ENSG00000103241				PCGA-01-0018-050-21990-00651BX-1007403R	DiscoverySet	Normal	Hyperplasia	Former/Never	Classical
1	ENSG00000103723				PCGA-01-0031-021-24061-00664BX-1007404R	DiscoverySet	Normal	Metaplasia	Current	Classical
1	ENSG00000103852				PCGA-01-0031-053-24061-00665BX-1007405R	DiscoverySet	Secretory	Dysplasia	Current	Primitive
1	ENSG00000104953				PCGA-01-0031-050-24061-00666BX-1007407R	DiscoverySet	Secretory	Dysplasia	Current	Classical
1	ENSG00000105088				PCGA-01-0003-089-24282-00693BX-1007408R	DiscoverySet	Proliferative	Metaplasia	Current	Basal
1	ENSG00000105227				PCGA-01-0003-061-24282-00694BX-1007409R	DiscoverySet	Secretory	Normal	Current	Secretory
1	ENSG00000105371				PCGA-01-0010-089-19900-00700BX-1007410R	DiscoverySet	Secretory	Normal	Current	Secretory
1	ENSG00000105376				PCGA-01-0010-094-19900-00701BX-1007411R	DiscoverySet	Proliferative	Metaplasia	Current	Basal
1	ENSG00000105419				PCGA-01-0021-070-19826-00720BX-1007414R	DiscoverySet	Proliferative	Hyperplasia	Current	Classical
1	ENSG00000105538				PCGA-01-0021-088-19826-00721BX-1007415R	DiscoverySet	Inflammatory	Hyperplasia	Current	Secretory
1	ENSG00000105738				PCGA-01-0021-089-19826-00722BX-1007416R	DiscoverySet	Proliferative	Normal	Current	Classical
1	ENSG00000105866				PCGA-01-0021-010-19826-00723BX-1007417R	DiscoverySet	Normal	Normal	Current	Classical
1	ENSG00000105974				PCGA-01-0021-050-19826-00724BX-1007418R	DiscoverySet	Normal	Hyperplasia	Current	Classical
1	ENSG00000106070				PCGA-01-0005-019-17489-00727BX-1007419R	DiscoverySet	Secretory	Hyperplasia	Current	Secretory
1	ENSG00000106123				PCGA-01-0005-050-17489-00728BX-1007420R	DiscoverySet	Inflammatory	Normal	Current	Secretory
1	ENSG00000106333				PCGA-01-0017-089-20261-00731BX-1007421R	DiscoverySet	Inflammatory	Hyperplasia	Former/Never	Secretory
1	ENSG00000106571				PCGA-01-0017-052-20261-00732BX-1007422R	DiscoverySet	Inflammatory	Metaplasia	Former/Never	Basal
1	ENSG00000106624				PCGA-01-0014-089-20660-00744BX-1007426R	DiscoverySet	Normal	Normal	Former/Never	Secretory
1	ENSG00000108821				PCGA-01-0014-053-20660-00745BX-1007427R	DiscoverySet	Normal	Hyperplasia	Former/Never	Basal
1	ENSG00000108852				PCGA-01-0014-010-20660-00748BX-1007430R	DiscoverySet	Proliferative	Dysplasia	Former/Never	Classical
1	ENSG00000108924				PCGA-01-0028-050-23527-00758BX-1007432R	DiscoverySet	Normal	Hyperplasia	Former/Never	Classical
1	ENSG00000109099				PCGA-01-0024-050-24050-00780BX-1007439R	DiscoverySet	Inflammatory	Normal	Former/Never	Basal
1	ENSG00000109107				PCGA-01-0020-094-24050-00783BX-1007440R	DiscoverySet	Secretory	Normal	Former/Never	Secretory
1	ENSG00000109193				PCGA-01-0020-048-24050-00784BX-1007441R	DiscoverySet	Normal	Normal	Former/Never	Secretory
1	ENSG00000109610				PCGA-01-0025-074-21164-00805BX-1007442R	DiscoverySet	Inflammatory	Dysplasia	Former/Never	Secretory
1	ENSG00000110002				PCGA-01-0025-050-21164-00807BX-1007444R	DiscoverySet	Secretory	Metaplasia	Former/Never	Secretory
1	ENSG00000110200				PCGA-01-0029-070-22678-00810BX-1007445R	DiscoverySet	Proliferative	Dysplasia	Current	Classical
1	ENSG00000110799				PCGA-01-0029-089-22678-00811BX-1007446R	DiscoverySet	Proliferative	Metaplasia	Current	Secretory
1	ENSG00000110811				PCGA-01-0029-061-22678-00812BX-1007447R	DiscoverySet	Secretory	Dysplasia	Current	Primitive
1	ENSG00000111341				PCGA-01-0029-093-22678-00813BX-1007448R	DiscoverySet	Proliferative	Metaplasia	Current	Classical
1	ENSG00000111452				PCGA-01-0029-045-22678-00814BX-1007449R	DiscoverySet	Secretory	Dysplasia	Current	Classical
1	ENSG00000111799				PCGA-01-0029-048-22678-00815BX-1007450R	DiscoverySet	Secretory	Metaplasia	Current	Classical
1	ENSG00000112320				PCGA-01-0029-050-22678-00816BX-1007451R	DiscoverySet	Secretory	Metaplasia	Current	Classical
1	ENSG00000112414				PCGA-01-0023-066-21429-00824BX-1007454R	DiscoverySet	Secretory	Hyperplasia	Current	Primitive
1	ENSG00000112562				PCGA-01-0023-089-21429-00825BX-1007455R	DiscoverySet	Secretory	Metaplasia	Current	Secretory
1	ENSG00000112769				PCGA-01-0023-061-21429-00826BX-1007456R	DiscoverySet	Secretory	Dysplasia	Current	Secretory
1	ENSG00000112782				PCGA-01-0023-026-21429-00827BX-1007457R	DiscoverySet	Secretory	Metaplasia	Current	Secretory
1	ENSG00000112902				PCGA-01-0023-050-21429-00828BX-1007458R	DiscoverySet	Proliferative	Dysplasia	Current	Classical
1	ENSG00000112936				PCGA-01-0023-048-21429-00829BX-1007459R	DiscoverySet	Secretory	Dysplasia	Current	Secretory
1	ENSG00000112964				PCGA-01-0023-010-21429-00830BX-1007460R	DiscoverySet	Proliferative	Dysplasia	Current	Classical
1	ENSG00000113140				PCGA-01-0008-089-21682-00838BX-1007462R	DiscoverySet	Proliferative	Dysplasia	Current	Classical
1	ENSG00000113555				PCGA-01-0008-010-21682-00839BX-1007463R	DiscoverySet	Secretory	Hyperplasia	Current	Classical
1	ENSG00000114270				PCGA-01-0008-045-21682-00840BX-1007464R	DiscoverySet	Secretory	Hyperplasia	Current	Classical
1	ENSG00000114698				PCGA-01-0009-053-23497-00844BX-1007466R	DiscoverySet	Secretory	Normal	Current	Classical
1	ENSG00000114923				PCGA-01-0009-061-23497-00845BX-1007467R	DiscoverySet	Secretory	Metaplasia	Current	Secretory
1	ENSG00000115252				PCGA-01-0017-089-20422-00849BX-1007469R	DiscoverySet	Normal	Normal	Former/Never	Primitive
1	ENSG00000115306				PCGA-01-0017-052-20422-00850BX-1007470R	DiscoverySet	Normal	Metaplasia	Former/Never	Secretory
1	ENSG00000115380				PCGA-01-0031-074-24285-00854BX-1007472R	DiscoverySet	Inflammatory	Hyperplasia	Current	Secretory
1	ENSG00000115414				PCGA-01-0031-053-24285-00855BX-1007473R	DiscoverySet	Proliferative	Metaplasia	Current	Primitive
1	ENSG00000116016				PCGA-01-0031-050-24285-00856BX-1007474R	DiscoverySet	Proliferative	Hyperplasia	Current	Classical
1	ENSG00000116678				PCGA-01-0026-089-22473-00859BX-1007475R	DiscoverySet	Secretory	Normal	Former/Never	Secretory
1	ENSG00000116774				PCGA-01-0015-025-16954-00864BX-1007478R	DiscoverySet	Inflammatory	Metaplasia	Current	Secretory
1	ENSG00000116962				PCGA-01-0022-070-21548-00876BX-1007482R	DiscoverySet	Inflammatory	Metaplasia	Current	Secretory
1	ENSG00000117013				PCGA-01-0022-093-21548-00878BX-1007484R	DiscoverySet	Proliferative	Metaplasia	Current	Basal
1	ENSG00000117122				PCGA-01-0001-037-19762-00898BX-1007486R	DiscoverySet	Secretory	Normal	Current	Primitive
1	ENSG00000117385				PCGA-01-0001-089-19762-00900BX-1007488R	DiscoverySet	Secretory	Normal	Current	Secretory
1	ENSG00000117643				PCGA-01-0001-070-19762-00902BX-1007490R	DiscoverySet	Secretory	Normal	Current	Primitive
1	ENSG00000118495				PCGA-01-0001-050-19762-00903BX-1007491R	DiscoverySet	Secretory	Metaplasia	Current	Primitive
1	ENSG00000119138				PCGA-01-0021-025-19266-00319BX-1007385R	DiscoverySet	Proliferative	Dysplasia	Current	Classical
1	ENSG00000119681				PCGA-01-0014-010-20177-00395BX-1007543R	DiscoverySet	Secretory	Unknown	Former/Never	Primitive
1	ENSG00000119699				PCGA-01-0032-088-24051-00544BX-1007572R	DiscoverySet	Inflammatory	Dysplasia	Former/Never	Secretory
1	ENSG00000119771				PCGA-01-0001-076-19300-00585BX-1007581R	DiscoverySet	Inflammatory	Dysplasia	Current	Basal
1	ENSG00000120156				PCGA-01-0012-050-21101-00736BX-1007424R	DiscoverySet	Secretory	Normal	Former/Never	Secretory
1	ENSG00000120162				PCGA-01-0028-041-23527-00757BX-1007431R	DiscoverySet	Inflammatory	Normal	Former/Never	Secretory
1	ENSG00000120318				PCGA-01-0006-037-20238-00776BX-1007437R	DiscoverySet	Secretory	Normal	Former/Never	Primitive
1	ENSG00000120457				PCGA-01-0025-094-21164-00806BX-1007443R	DiscoverySet	Inflammatory	Normal	Former/Never	Secretory
1	ENSG00000121068				PCGA-01-0008-074-21682-00837BX-1007461R	DiscoverySet	Inflammatory	Dysplasia	Current	Secretory
1	ENSG00000121075				PCGA-01-0008-050-21682-00841BX-1007465R	DiscoverySet	Proliferative	Dysplasia	Current	Classical
1	ENSG00000122035				PCGA-01-0009-092-23497-00846BX-1007468R	DiscoverySet	Secretory	Metaplasia	Current	Primitive
1	ENSG00000122642				PCGA-01-0001-029-19762-00897BX-1007485R	DiscoverySet	Secretory	Normal	Current	Secretory
1	ENSG00000122707				PCGA-01-0003-089-24730-00947BX-1031587R	DiscoverySet	Inflammatory	Hyperplasia	Former/Never	Secretory
1	ENSG00000122778				PCGA-01-0009-053-23882-00991BX-1031590R	DiscoverySet	Secretory	Dysplasia	Current	Classical
1	ENSG00000122786				PCGA-01-0009-061-23882-00992BX-1031591R	DiscoverySet	Secretory	Dysplasia	Current	Secretory
1	ENSG00000123094				PCGA-01-0031-074-24726-01060BX-1031593R	DiscoverySet	Inflammatory	Hyperplasia	Current	Classical
1	ENSG00000123384				PCGA-01-0031-053-24726-01061BX-1031594R	DiscoverySet	Proliferative	Hyperplasia	Current	Classical
1	ENSG00000124006				PCGA-01-0031-021-24726-01062BX-1031595R	DiscoverySet	Proliferative	Metaplasia	Current	Classical
1	ENSG00000124406				PCGA-01-0031-050-24726-01063BX-1031596R	DiscoverySet	Secretory	Dysplasia	Current	Classical
1	ENSG00000125266				PCGA-01-0021-070-20449-01089BX-1031598R	DiscoverySet	Proliferative	Dysplasia	Current	Basal
1	ENSG00000125810				PCGA-01-0021-025-20449-01091BX-1031600R	DiscoverySet	Inflammatory	Dysplasia	Current	Primitive
1	ENSG00000125848				PCGA-01-0021-050-20449-01092BX-1031601R	DiscoverySet	Secretory	Dysplasia	Current	Secretory
1	ENSG00000126803				PCGA-01-0025-074-21689-01105BX-1031603R	DiscoverySet	Normal	Metaplasia	Former/Never	Primitive
1	ENSG00000127329				PCGA-01-0025-048-21689-01106BX-1031604R	DiscoverySet	Normal	Normal	Former/Never	Secretory
1	ENSG00000127585				PCGA-01-0025-094-21689-01107BX-1031605R	DiscoverySet	Secretory	Hyperplasia	Former/Never	Secretory
1	ENSG00000127920				PCGA-01-0025-050-21689-01108BX-1031606R	DiscoverySet	Inflammatory	Metaplasia	Former/Never	Secretory
1	ENSG00000127946				PCGA-01-0001-077-20126-01115BX-1031608R	DiscoverySet	Secretory	Hyperplasia	Current	Secretory
1	ENSG00000128052				PCGA-01-0001-074-20126-01116BX-1031609R	DiscoverySet	Secretory	Dysplasia	Current	Primitive
1	ENSG00000128567				PCGA-01-0001-070-20126-01117BX-1031610R	DiscoverySet	Proliferative	Dysplasia	Current	Classical
1	ENSG00000128641				PCGA-01-0001-089-20126-01118BX-1031611R	DiscoverySet	Proliferative	Dysplasia	Current	Basal
1	ENSG00000128656				PCGA-01-0001-029-20126-01119BX-1031612R	DiscoverySet	Secretory	Normal	Current	Secretory
1	ENSG00000128791				PCGA-01-0001-037-20126-01120BX-1031613R	DiscoverySet	Proliferative	Hyperplasia	Current	Basal
1	ENSG00000128872				PCGA-01-0015-011-17129-00932BX-1031579R	DiscoverySet	Inflammatory	Dysplasia	Former/Never	Secretory
1	ENSG00000128917				PCGA-01-0018-074-22732-01145BX-1031616R	DiscoverySet	Secretory	Normal	Former/Never	Primitive
1	ENSG00000129009				PCGA-01-0018-050-22732-01146BX-1031617R	DiscoverySet	Normal	Metaplasia	Former/Never	Basal
1	ENSG00000129038				PCGA-01-0022-070-21996-01169BX-1031619R	DiscoverySet	Proliferative	Normal	Current	Basal
1	ENSG00000129467				PCGA-01-0022-089-21996-01170BX-1031620R	DiscoverySet	Secretory	Metaplasia	Current	Primitive
1	ENSG00000129474				PCGA-01-0022-093-21996-01171BX-1031621R	DiscoverySet	Proliferative	Dysplasia	Current	Classical
1	ENSG00000129946				PCGA-01-0008-074-22263-01191BX-1031623R	DiscoverySet	Proliferative	Dysplasia	Current	Classical
1	ENSG00000129990				PCGA-01-0008-089-22263-01194BX-1031624R	DiscoverySet	Inflammatory	Dysplasia	Current	Secretory
1	ENSG00000130052				PCGA-01-0009-053-24085-01207BX-1031628R	DiscoverySet	Inflammatory	Normal	Current	Secretory
1	ENSG00000130300				PCGA-01-0009-092-24085-01209BX-1031630R	DiscoverySet	Proliferative	Normal	Current	Classical
1	ENSG00000130508				PCGA-01-0012-050-21836-01253BX-1031633R	DiscoverySet	Inflammatory	Hyperplasia	Former/Never	Secretory
1	ENSG00000130635				PCGA-01-0028-041-24262-01264BX-1031635R	DiscoverySet	Inflammatory	Hyperplasia	Former/Never	Primitive
1	ENSG00000131016				PCGA-01-0021-070-20218-00940BX-1031581R	DiscoverySet	Proliferative	Dysplasia	Current	Classical
1	ENSG00000131477				PCGA-01-0028-050-24262-01265BX-1031636R	DiscoverySet	Normal	Hyperplasia	Former/Never	Basal
1	ENSG00000131831				PCGA-01-0006-037-21015-01279BX-1031639R	DiscoverySet	Inflammatory	Normal	Former/Never	Basal
1	ENSG00000132688				PCGA-01-0021-070-20687-01307BX-1031641R	DiscoverySet	Normal	Dysplasia	Current	Classical
1	ENSG00000133026				PCGA-01-0021-089-20687-01308BX-1031642R	DiscoverySet	Normal	Dysplasia	Current	Primitive
1	ENSG00000133067				PCGA-01-0021-025-20687-01310BX-1031643R	DiscoverySet	Proliferative	Dysplasia	Current	Classical
1	ENSG00000133110				PCGA-01-0021-050-20687-01311BX-1031644R	DiscoverySet	Proliferative	Normal	Current	Classical
1	ENSG00000133121				PCGA-01-0021-089-20218-00941BX-1031582R	DiscoverySet	Secretory	Dysplasia	Current	Classical
1	ENSG00000133313				PCGA-01-0001-076-20343-01314BX-1031646R	DiscoverySet	Normal	Normal	Current	Primitive
1	ENSG00000133687				PCGA-01-0001-074-20343-01315BX-1031647R	DiscoverySet	Secretory	Hyperplasia	Current	Secretory
1	ENSG00000134243				PCGA-01-0015-011-17638-01327BX-1031654R	DiscoverySet	Proliferative	Dysplasia	Current	Classical
1	ENSG00000134245				PCGA-01-0021-025-20218-00942BX-1031583R	DiscoverySet	Secretory	Dysplasia	Current	Classical
1	ENSG00000134318				PCGA-01-0021-010-20218-00943BX-1031584R	DiscoverySet	Normal	Normal	Current	Classical
1	ENSG00000134352				PCGA-01-0021-050-20218-00944BX-1031585R	DiscoverySet	Secretory	Metaplasia	Current	Classical
1	ENSG00000134569				PCGA-01-0032-088-24226-00635BX-1007494R	DiscoverySet	Secretory	Unknown	Former/Never	Primitive
1	ENSG00000134590
1	ENSG00000134627
1	ENSG00000134802
1	ENSG00000134853
1	ENSG00000134917
1	ENSG00000134986
1	ENSG00000135063
1	ENSG00000135111
1	ENSG00000135423
1	ENSG00000135424
1	ENSG00000135775
1	ENSG00000135862
1	ENSG00000135925
1	ENSG00000136114
1	ENSG00000136158
1	ENSG00000136160
1	ENSG00000136205
1	ENSG00000136274
1	ENSG00000136546
1	ENSG00000137273
1	ENSG00000137834
1	ENSG00000137872
1	ENSG00000137962
1	ENSG00000138356
1	ENSG00000138495
1	ENSG00000138735
1	ENSG00000138792
1	ENSG00000138795
1	ENSG00000139174
1	ENSG00000139211
1	ENSG00000139263
1	ENSG00000140092
1	ENSG00000140682
1	ENSG00000140807
1	ENSG00000140937
1	ENSG00000141338
1	ENSG00000141622
1	ENSG00000141720
1	ENSG00000141756
1	ENSG00000142156
1	ENSG00000142173
1	ENSG00000142798
1	ENSG00000143067
1	ENSG00000143140
1	ENSG00000143341
1	ENSG00000143995
1	ENSG00000144057
1	ENSG00000144642
1	ENSG00000144724
1	ENSG00000144810
1	ENSG00000144857
1	ENSG00000145040
1	ENSG00000145147
1	ENSG00000145675
1	ENSG00000145777
1	ENSG00000146648
1	ENSG00000146966
1	ENSG00000147027
1	ENSG00000147257
1	ENSG00000147408
1	ENSG00000147862
1	ENSG00000148468
1	ENSG00000148541
1	ENSG00000148600
1	ENSG00000149212
1	ENSG00000149294
1	ENSG00000149485
1	ENSG00000149564
1	ENSG00000149575
1	ENSG00000149582
1	ENSG00000149596
1	ENSG00000149639
1	ENSG00000150048
1	ENSG00000150457
1	ENSG00000150471
1	ENSG00000150625
1	ENSG00000150938
1	ENSG00000151617
1	ENSG00000151632
1	ENSG00000151914
1	ENSG00000152104
1	ENSG00000152217
1	ENSG00000152583
1	ENSG00000152990
1	ENSG00000153162
1	ENSG00000153208
1	ENSG00000153253
1	ENSG00000153885
1	ENSG00000154065
1	ENSG00000154122
1	ENSG00000154133
1	ENSG00000154188
1	ENSG00000154310
1	ENSG00000154342
1	ENSG00000154358
1	ENSG00000154767
1	ENSG00000154783
1	ENSG00000155254
1	ENSG00000155324
1	ENSG00000156011
1	ENSG00000156298
1	ENSG00000156966
1	ENSG00000157240
1	ENSG00000157404
1	ENSG00000157510
1	ENSG00000157554
1	ENSG00000158270
1	ENSG00000158301
1	ENSG00000158352
1	ENSG00000158435
1	ENSG00000159164
1	ENSG00000159640
1	ENSG00000159692
1	ENSG00000160190
1	ENSG00000160191
1	ENSG00000160469
1	ENSG00000160867
1	ENSG00000161940
1	ENSG00000162367
1	ENSG00000162407
1	ENSG00000162493
1	ENSG00000162552
1	ENSG00000162576
1	ENSG00000162591
1	ENSG00000162599
1	ENSG00000162618
1	ENSG00000162627
1	ENSG00000162729
1	ENSG00000162733
1	ENSG00000162817
1	ENSG00000163072
1	ENSG00000163273
1	ENSG00000163328
1	ENSG00000163359
1	ENSG00000163378
1	ENSG00000163430
1	ENSG00000163435
1	ENSG00000163520
1	ENSG00000163710
1	ENSG00000163827
1	ENSG00000164056
1	ENSG00000164116
1	ENSG00000164176
1	ENSG00000164488
1	ENSG00000164692
1	ENSG00000164741
1	ENSG00000165125
1	ENSG00000165659
1	ENSG00000165757
1	ENSG00000165821
1	ENSG00000165995
1	ENSG00000166025
1	ENSG00000166086
1	ENSG00000166105
1	ENSG00000166147
1	ENSG00000166257
1	ENSG00000166265
1	ENSG00000166292
1	ENSG00000166398
1	ENSG00000166482
1	ENSG00000166813
1	ENSG00000166886
1	ENSG00000167123
1	ENSG00000168056
1	ENSG00000168060
1	ENSG00000168077
1	ENSG00000168264
1	ENSG00000168490
1	ENSG00000168497
1	ENSG00000168502
1	ENSG00000168542
1	ENSG00000168621
1	ENSG00000168818
1	ENSG00000168890
1	ENSG00000169047
1	ENSG00000169291
1	ENSG00000169302
1	ENSG00000169418
1	ENSG00000169435
1	ENSG00000169504
1	ENSG00000169604
1	ENSG00000169744
1	ENSG00000170017
1	ENSG00000170364
1	ENSG00000170549
1	ENSG00000170558
1	ENSG00000170915
1	ENSG00000171016
1	ENSG00000171033
1	ENSG00000171243
1	ENSG00000171346
1	ENSG00000171444
1	ENSG00000171462
1	ENSG00000171791
1	ENSG00000171812
1	ENSG00000171867
1	ENSG00000172348
1	ENSG00000172458
1	ENSG00000172638
1	ENSG00000172889
1	ENSG00000173040
1	ENSG00000173210
1	ENSG00000173269
1	ENSG00000173546
1	ENSG00000173706
1	ENSG00000173805
1	ENSG00000174059
1	ENSG00000174226
1	ENSG00000174348
1	ENSG00000174370
1	ENSG00000174567
1	ENSG00000174640
1	ENSG00000175471
1	ENSG00000175920
1	ENSG00000176393
1	ENSG00000176428
1	ENSG00000176435
1	ENSG00000176771
1	ENSG00000176971
1	ENSG00000177076
1	ENSG00000177303
1	ENSG00000177469
1	ENSG00000177707
1	ENSG00000177732
1	ENSG00000178031
1	ENSG00000178222
1	ENSG00000178947
1	ENSG00000179104
1	ENSG00000179348
1	ENSG00000179431
1	ENSG00000179776
1	ENSG00000180739
1	ENSG00000180875
1	ENSG00000181104
1	ENSG00000182175
1	ENSG00000182272
1	ENSG00000182492
1	ENSG00000182534
1	ENSG00000182621
1	ENSG00000182871
1	ENSG00000182985
1	ENSG00000183087
1	ENSG00000183160
1	ENSG00000183722
1	ENSG00000183729
1	ENSG00000183734
1	ENSG00000183853
1	ENSG00000183963
1	ENSG00000184113
1	ENSG00000184564
1	ENSG00000184916
1	ENSG00000184985
1	ENSG00000185070
1	ENSG00000185418
1	ENSG00000185652
1	ENSG00000185668
1	ENSG00000185924
1	ENSG00000186260
1	ENSG00000186318
1	ENSG00000186462
1	ENSG00000186732
1	ENSG00000186994
1	ENSG00000186998
1	ENSG00000187068
1	ENSG00000187134
1	ENSG00000187193
1	ENSG00000187244
1	ENSG00000187513
1	ENSG00000187678
1	ENSG00000187720
1	ENSG00000187955
1	ENSG00000188153
1	ENSG00000188677
1	ENSG00000189376
1	ENSG00000196139
1	ENSG00000196569
1	ENSG00000197256
1	ENSG00000197321
1	ENSG00000197380
1	ENSG00000197461
1	ENSG00000197467
1	ENSG00000197496
1	ENSG00000197565
1	ENSG00000197614
1	ENSG00000197696
1	ENSG00000198300
1	ENSG00000198719
1	ENSG00000198728
1	ENSG00000198835
1	ENSG00000198853
1	ENSG00000198873
1	ENSG00000198885
1	ENSG00000204175
1	ENSG00000204262
1	ENSG00000204301
1	ENSG00000205795
1	ENSG00000211450
1	ENSG00000212747
1	ENSG00000213689
1	ENSG00000213903
1	ENSG00000214860
1	ENSG00000215218
1	ENSG00000221866
1	ENSG00000221968
1	ENSG00000224652
1	ENSG00000225950
1	ENSG00000229852
1	ENSG00000230937
1	ENSG00000231789
1	ENSG00000239911
1	ENSG00000240583
1	ENSG00000240771
1	ENSG00000241127
1	ENSG00000241644
1	ENSG00000243244
1	ENSG00000250685
1	ENSG00000251322
1	ENSG00000256309
1	ENSG00000257026
1	ENSG00000269113
1	ENSG00000269190
1	ENSG00000269905
1	ENSG00000272327
1	ENSG00000272734
2	ENSG00000001631
2	ENSG00000002016
2	ENSG00000003756
2	ENSG00000004534
2	ENSG00000004777
2	ENSG00000006025
2	ENSG00000006194
2	ENSG00000006530
2	ENSG00000007392
2	ENSG00000008128
2	ENSG00000009724
2	ENSG00000011021
2	ENSG00000011243
2	ENSG00000011376
2	ENSG00000013441
2	ENSG00000013561
2	ENSG00000018189
2	ENSG00000028310
2	ENSG00000032219
2	ENSG00000033030
2	ENSG00000038358
2	ENSG00000044446
2	ENSG00000047634
2	ENSG00000051009
2	ENSG00000053438
2	ENSG00000055955
2	ENSG00000056558
2	ENSG00000058673
2	ENSG00000059588
2	ENSG00000061936
2	ENSG00000061987
2	ENSG00000064607
2	ENSG00000064687
2	ENSG00000067191
2	ENSG00000068697
2	ENSG00000068745
2	ENSG00000069493
2	ENSG00000070476
2	ENSG00000070610
2	ENSG00000070669
2	ENSG00000073605
2	ENSG00000074582
2	ENSG00000074696
2	ENSG00000075413
2	ENSG00000075826
2	ENSG00000077458
2	ENSG00000078403
2	ENSG00000079134
2	ENSG00000081019
2	ENSG00000081665
2	ENSG00000081791
2	ENSG00000082258
2	ENSG00000084463
2	ENSG00000085465
2	ENSG00000087087
2	ENSG00000087157
2	ENSG00000088038
2	ENSG00000088448
2	ENSG00000089280
2	ENSG00000090432
2	ENSG00000090905
2	ENSG00000092094
2	ENSG00000092529
2	ENSG00000094631
2	ENSG00000094914
2	ENSG00000095066
2	ENSG00000095564
2	ENSG00000099251
2	ENSG00000099940
2	ENSG00000099949
2	ENSG00000100038
2	ENSG00000100068
2	ENSG00000100197
2	ENSG00000100201
2	ENSG00000100288
2	ENSG00000100416
2	ENSG00000100445
2	ENSG00000100483
2	ENSG00000100650
2	ENSG00000100726
2	ENSG00000100813
2	ENSG00000100836
2	ENSG00000100941
2	ENSG00000101049
2	ENSG00000101104
2	ENSG00000101901
2	ENSG00000102057
2	ENSG00000102125
2	ENSG00000102287
2	ENSG00000102878
2	ENSG00000102901
2	ENSG00000102908
2	ENSG00000103091
2	ENSG00000103168
2	ENSG00000104365
2	ENSG00000104852
2	ENSG00000104957
2	ENSG00000105127
2	ENSG00000105136
2	ENSG00000105612
2	ENSG00000105875
2	ENSG00000106133
2	ENSG00000106344
2	ENSG00000106608
2	ENSG00000106635
2	ENSG00000108100
2	ENSG00000108296
2	ENSG00000108389
2	ENSG00000108465
2	ENSG00000108474
2	ENSG00000108654
2	ENSG00000108773
2	ENSG00000108799
2	ENSG00000108848
2	ENSG00000108963
2	ENSG00000109046
2	ENSG00000109063
2	ENSG00000109920
2	ENSG00000110066
2	ENSG00000110455
2	ENSG00000110721
2	ENSG00000110888
2	ENSG00000111011
2	ENSG00000111203
2	ENSG00000111231
2	ENSG00000111271
2	ENSG00000111364
2	ENSG00000111664
2	ENSG00000111785
2	ENSG00000111788
2	ENSG00000112309
2	ENSG00000112357
2	ENSG00000112983
2	ENSG00000113108
2	ENSG00000113240
2	ENSG00000113649
2	ENSG00000113971
2	ENSG00000114742
2	ENSG00000114770
2	ENSG00000114857
2	ENSG00000114982
2	ENSG00000115234
2	ENSG00000115282
2	ENSG00000115459
2	ENSG00000115524
2	ENSG00000115875
2	ENSG00000116001
2	ENSG00000116350
2	ENSG00000116497
2	ENSG00000116560
2	ENSG00000116580
2	ENSG00000116584
2	ENSG00000116754
2	ENSG00000116883
2	ENSG00000117360
2	ENSG00000117569
2	ENSG00000117616
2	ENSG00000117862
2	ENSG00000118482
2	ENSG00000118557
2	ENSG00000119707
2	ENSG00000119906
2	ENSG00000120049
2	ENSG00000120458
2	ENSG00000120662
2	ENSG00000120798
2	ENSG00000120832
2	ENSG00000121274
2	ENSG00000121310
2	ENSG00000121454
2	ENSG00000121716
2	ENSG00000122085
2	ENSG00000122257
2	ENSG00000122678
2	ENSG00000122965
2	ENSG00000124098
2	ENSG00000124160
2	ENSG00000124193
2	ENSG00000124222
2	ENSG00000124593
2	ENSG00000124743
2	ENSG00000125447
2	ENSG00000125633
2	ENSG00000125814
2	ENSG00000125818
2	ENSG00000125846
2	ENSG00000126070
2	ENSG00000126217
2	ENSG00000126453
2	ENSG00000126456
2	ENSG00000126500
2	ENSG00000126746
2	ENSG00000126775
2	ENSG00000127366
2	ENSG00000127586
2	ENSG00000127957
2	ENSG00000128000
2	ENSG00000128159
2	ENSG00000128563
2	ENSG00000128699
2	ENSG00000128915
2	ENSG00000129055
2	ENSG00000129351
2	ENSG00000129472
2	ENSG00000129484
2	ENSG00000129933
2	ENSG00000130254
2	ENSG00000130653
2	ENSG00000130684
2	ENSG00000130948
2	ENSG00000131051
2	ENSG00000131127
2	ENSG00000131398
2	ENSG00000131591
2	ENSG00000131797
2	ENSG00000132424
2	ENSG00000132485
2	ENSG00000132680
2	ENSG00000132780
2	ENSG00000132793
2	ENSG00000132952
2	ENSG00000133318
2	ENSG00000133466
2	ENSG00000133619
2	ENSG00000133624
2	ENSG00000133858
2	ENSG00000134186
2	ENSG00000134253
2	ENSG00000134453
2	ENSG00000134744
2	ENSG00000134884
2	ENSG00000135164
2	ENSG00000135407
2	ENSG00000135437
2	ENSG00000135473
2	ENSG00000135637
2	ENSG00000135740
2	ENSG00000135976
2	ENSG00000136271
2	ENSG00000136819
2	ENSG00000137185
2	ENSG00000137343
2	ENSG00000137504
2	ENSG00000137776
2	ENSG00000137802
2	ENSG00000137817
2	ENSG00000137822
2	ENSG00000138050
2	ENSG00000138109
2	ENSG00000138658
2	ENSG00000138834
2	ENSG00000139190
2	ENSG00000139574
2	ENSG00000139631
2	ENSG00000139746
2	ENSG00000139908
2	ENSG00000140009
2	ENSG00000140181
2	ENSG00000140398
2	ENSG00000140400
2	ENSG00000140474
2	ENSG00000140488
2	ENSG00000140983
2	ENSG00000141068
2	ENSG00000141258
2	ENSG00000141551
2	ENSG00000141564
2	ENSG00000142102
2	ENSG00000142166
2	ENSG00000142233
2	ENSG00000143178
2	ENSG00000143183
2	ENSG00000143190
2	ENSG00000143379
2	ENSG00000143434
2	ENSG00000143442
2	ENSG00000143630
2	ENSG00000144026
2	ENSG00000144161
2	ENSG00000144524
2	ENSG00000145020
2	ENSG00000145029
2	ENSG00000145908
2	ENSG00000146021
2	ENSG00000146067
2	ENSG00000146215
2	ENSG00000146556
2	ENSG00000146826
2	ENSG00000146830
2	ENSG00000146963
2	ENSG00000147118
2	ENSG00000147121
2	ENSG00000147162
2	ENSG00000147174
2	ENSG00000147180
2	ENSG00000147437
2	ENSG00000147576
2	ENSG00000147789
2	ENSG00000147854
2	ENSG00000148200
2	ENSG00000148399
2	ENSG00000149532
2	ENSG00000151006
2	ENSG00000151303
2	ENSG00000151376
2	ENSG00000151849
2	ENSG00000152042
2	ENSG00000152117
2	ENSG00000152433
2	ENSG00000152520
2	ENSG00000152527
2	ENSG00000152795
2	ENSG00000152926
2	ENSG00000153291
2	ENSG00000153666
2	ENSG00000153914
2	ENSG00000154144
2	ENSG00000154263
2	ENSG00000154832
2	ENSG00000155229
2	ENSG00000155256
2	ENSG00000155657
2	ENSG00000155903
2	ENSG00000156639
2	ENSG00000156642
2	ENSG00000157306
2	ENSG00000157741
2	ENSG00000157764
2	ENSG00000158286
2	ENSG00000158805
2	ENSG00000158815
2	ENSG00000159086
2	ENSG00000159140
2	ENSG00000159346
2	ENSG00000159461
2	ENSG00000160072
2	ENSG00000160323
2	ENSG00000160781
2	ENSG00000160828
2	ENSG00000160953
2	ENSG00000160961
2	ENSG00000161265
2	ENSG00000161547
2	ENSG00000161664
2	ENSG00000161912
2	ENSG00000162086
2	ENSG00000162231
2	ENSG00000162408
2	ENSG00000162461
2	ENSG00000162526
2	ENSG00000162572
2	ENSG00000162601
2	ENSG00000162650
2	ENSG00000162735
2	ENSG00000162997
2	ENSG00000163354
2	ENSG00000163660
2	ENSG00000163714
2	ENSG00000163728
2	ENSG00000163867
2	ENSG00000163945
2	ENSG00000164048
2	ENSG00000164073
2	ENSG00000164074
2	ENSG00000164241
2	ENSG00000164406
2	ENSG00000164548
2	ENSG00000164877
2	ENSG00000164879
2	ENSG00000165275
2	ENSG00000165494
2	ENSG00000165699
2	ENSG00000165792
2	ENSG00000165819
2	ENSG00000166012
2	ENSG00000166169
2	ENSG00000166261
2	ENSG00000166321
2	ENSG00000166343
2	ENSG00000166405
2	ENSG00000166432
2	ENSG00000166436
2	ENSG00000166667
2	ENSG00000166762
2	ENSG00000166801
2	ENSG00000166887
2	ENSG00000167280
2	ENSG00000167302
2	ENSG00000167371
2	ENSG00000167380
2	ENSG00000167524
2	ENSG00000167549
2	ENSG00000167566
2	ENSG00000167615
2	ENSG00000167674
2	ENSG00000167702
2	ENSG00000167766
2	ENSG00000167978
2	ENSG00000168005
2	ENSG00000168010
2	ENSG00000168066
2	ENSG00000168096
2	ENSG00000168137
2	ENSG00000168310
2	ENSG00000168395
2	ENSG00000168566
2	ENSG00000168614
2	ENSG00000168876
2	ENSG00000168887
2	ENSG00000168939
2	ENSG00000168970
2	ENSG00000169045
2	ENSG00000169131
2	ENSG00000169203
2	ENSG00000169246
2	ENSG00000169592
2	ENSG00000169660
2	ENSG00000169885
2	ENSG00000169914
2	ENSG00000170049
2	ENSG00000170074
2	ENSG00000170234
2	ENSG00000170581
2	ENSG00000170919
2	ENSG00000170949
2	ENSG00000171163
2	ENSG00000171456
2	ENSG00000171824
2	ENSG00000172273
2	ENSG00000172345
2	ENSG00000172354
2	ENSG00000172650
2	ENSG00000172732
2	ENSG00000172803
2	ENSG00000172890
2	ENSG00000173064
2	ENSG00000173209
2	ENSG00000173275
2	ENSG00000173531
2	ENSG00000173575
2	ENSG00000173681
2	ENSG00000173991
2	ENSG00000174093
2	ENSG00000174194
2	ENSG00000174353
2	ENSG00000174652
2	ENSG00000175066
2	ENSG00000175265
2	ENSG00000175309
2	ENSG00000175322
2	ENSG00000175455
2	ENSG00000175787
2	ENSG00000176444
2	ENSG00000176681
2	ENSG00000176946
2	ENSG00000177042
2	ENSG00000177202
2	ENSG00000177225
2	ENSG00000177479
2	ENSG00000177485
2	ENSG00000177595
2	ENSG00000177853
2	ENSG00000177943
2	ENSG00000178028
2	ENSG00000178038
2	ENSG00000178188
2	ENSG00000178252
2	ENSG00000178338
2	ENSG00000178397
2	ENSG00000178567
2	ENSG00000178761
2	ENSG00000179304
2	ENSG00000179406
2	ENSG00000179979
2	ENSG00000180113
2	ENSG00000180855
2	ENSG00000180902
2	ENSG00000181045
2	ENSG00000181523
2	ENSG00000181852
2	ENSG00000182230
2	ENSG00000182308
2	ENSG00000182310
2	ENSG00000182324
2	ENSG00000182378
2	ENSG00000182473
2	ENSG00000182484
2	ENSG00000182646
2	ENSG00000182685
2	ENSG00000182796
2	ENSG00000182841
2	ENSG00000182873
2	ENSG00000182944
2	ENSG00000182983
2	ENSG00000182986
2	ENSG00000183281
2	ENSG00000183291
2	ENSG00000183423
2	ENSG00000183718
2	ENSG00000184343
2	ENSG00000184402
2	ENSG00000184441
2	ENSG00000184465
2	ENSG00000184634
2	ENSG00000184640
2	ENSG00000184677
2	ENSG00000184787
2	ENSG00000184863
2	ENSG00000184925
2	ENSG00000185101
2	ENSG00000185122
2	ENSG00000185128
2	ENSG00000185189
2	ENSG00000185219
2	ENSG00000185246
2	ENSG00000185324
2	ENSG00000185485
2	ENSG00000185596
2	ENSG00000185684
2	ENSG00000185829
2	ENSG00000185842
2	ENSG00000185864
2	ENSG00000185946
2	ENSG00000185986
2	ENSG00000186088
2	ENSG00000186166
2	ENSG00000186204
2	ENSG00000186275
2	ENSG00000186283
2	ENSG00000186301
2	ENSG00000186376
2	ENSG00000186566
2	ENSG00000186567
2	ENSG00000186715
2	ENSG00000186812
2	ENSG00000186814
2	ENSG00000186834
2	ENSG00000186908
2	ENSG00000187066
2	ENSG00000187961
2	ENSG00000188206
2	ENSG00000188227
2	ENSG00000188234
2	ENSG00000188428
2	ENSG00000188529
2	ENSG00000188554
2	ENSG00000188738
2	ENSG00000188811
2	ENSG00000188827
2	ENSG00000189007
2	ENSG00000189136
2	ENSG00000196074
2	ENSG00000196123
2	ENSG00000196295
2	ENSG00000196296
2	ENSG00000196387
2	ENSG00000196409
2	ENSG00000196440
2	ENSG00000196644
2	ENSG00000196648
2	ENSG00000196670
2	ENSG00000196689
2	ENSG00000196696
2	ENSG00000196757
2	ENSG00000196912
2	ENSG00000197119
2	ENSG00000197124
2	ENSG00000197162
2	ENSG00000197182
2	ENSG00000197343
2	ENSG00000197558
2	ENSG00000197608
2	ENSG00000197681
2	ENSG00000197774
2	ENSG00000197857
2	ENSG00000197948
2	ENSG00000197961
2	ENSG00000197976
2	ENSG00000197989
2	ENSG00000198035
2	ENSG00000198040
2	ENSG00000198064
2	ENSG00000198105
2	ENSG00000198150
2	ENSG00000198198
2	ENSG00000198231
2	ENSG00000198276
2	ENSG00000198393
2	ENSG00000198556
2	ENSG00000198563
2	ENSG00000198590
2	ENSG00000198625
2	ENSG00000198799
2	ENSG00000203392
2	ENSG00000203667
2	ENSG00000203709
2	ENSG00000203761
2	ENSG00000203815
2	ENSG00000203880
2	ENSG00000204149
2	ENSG00000204164
2	ENSG00000204271
2	ENSG00000204305
2	ENSG00000204311
2	ENSG00000204348
2	ENSG00000204351
2	ENSG00000204410
2	ENSG00000204514
2	ENSG00000204576
2	ENSG00000204681
2	ENSG00000204946
2	ENSG00000205047
2	ENSG00000205085
2	ENSG00000205238
2	ENSG00000205307
2	ENSG00000205560
2	ENSG00000205583
2	ENSG00000205885
2	ENSG00000205890
2	ENSG00000205923
2	ENSG00000205959
2	ENSG00000206149
2	ENSG00000206417
2	ENSG00000206573
2	ENSG00000211454
2	ENSG00000212123
2	ENSG00000212127
2	ENSG00000212694
2	ENSG00000213139
2	ENSG00000213190
2	ENSG00000213246
2	ENSG00000213339
2	ENSG00000213347
2	ENSG00000213443
2	ENSG00000213599
2	ENSG00000213901
2	ENSG00000213918
2	ENSG00000213983
2	ENSG00000213999
2	ENSG00000214021
2	ENSG00000214135
2	ENSG00000214176
2	ENSG00000214279
2	ENSG00000214331
2	ENSG00000214455
2	ENSG00000214756
2	ENSG00000214765
2	ENSG00000214783
2	ENSG00000214826
2	ENSG00000214827
2	ENSG00000215022
2	ENSG00000215041
2	ENSG00000215126
2	ENSG00000215158
2	ENSG00000215252
2	ENSG00000215298
2	ENSG00000215375
2	ENSG00000215417
2	ENSG00000215424
2	ENSG00000215440
2	ENSG00000215513
2	ENSG00000215769
2	ENSG00000215788
2	ENSG00000216937
2	ENSG00000218891
2	ENSG00000220201
2	ENSG00000221944
2	ENSG00000221978
2	ENSG00000223509
2	ENSG00000223705
2	ENSG00000223745
2	ENSG00000223839
2	ENSG00000223959
2	ENSG00000224186
2	ENSG00000224660
2	ENSG00000224956
2	ENSG00000224975
2	ENSG00000225032
2	ENSG00000225138
2	ENSG00000225313
2	ENSG00000225373
2	ENSG00000225697
2	ENSG00000225828
2	ENSG00000225855
2	ENSG00000225892
2	ENSG00000226232
2	ENSG00000226332
2	ENSG00000226696
2	ENSG00000226763
2	ENSG00000227232
2	ENSG00000227543
2	ENSG00000227671
2	ENSG00000227896
2	ENSG00000228274
2	ENSG00000228315
2	ENSG00000228393
2	ENSG00000228409
2	ENSG00000228492
2	ENSG00000228784
2	ENSG00000229180
2	ENSG00000229186
2	ENSG00000230124
2	ENSG00000230373
2	ENSG00000230454
2	ENSG00000230551
2	ENSG00000230606
2	ENSG00000230715
2	ENSG00000232807
2	ENSG00000233137
2	ENSG00000233175
2	ENSG00000233184
2	ENSG00000234072
2	ENSG00000234290
2	ENSG00000234353
2	ENSG00000234420
2	ENSG00000234585
2	ENSG00000234616
2	ENSG00000234631
2	ENSG00000234769
2	ENSG00000234771
2	ENSG00000234912
2	ENSG00000235016
2	ENSG00000235194
2	ENSG00000235381
2	ENSG00000235703
2	ENSG00000235999
2	ENSG00000236017
2	ENSG00000236088
2	ENSG00000236144
2	ENSG00000236255
2	ENSG00000236287
2	ENSG00000236438
2	ENSG00000237298
2	ENSG00000237441
2	ENSG00000237491
2	ENSG00000238083
2	ENSG00000239382
2	ENSG00000239665
2	ENSG00000240038
2	ENSG00000240053
2	ENSG00000240288
2	ENSG00000240291
2	ENSG00000240731
2	ENSG00000241014
2	ENSG00000241058
2	ENSG00000241404
2	ENSG00000241489
2	ENSG00000241528
2	ENSG00000241769
2	ENSG00000242028
2	ENSG00000242125
2	ENSG00000242282
2	ENSG00000242384
2	ENSG00000242802
2	ENSG00000242861
2	ENSG00000242866
2	ENSG00000243155
2	ENSG00000243302
2	ENSG00000243452
2	ENSG00000243679
2	ENSG00000243708
2	ENSG00000243716
2	ENSG00000244119
2	ENSG00000244151
2	ENSG00000244480
2	ENSG00000244560
2	ENSG00000244754
2	ENSG00000244879
2	ENSG00000245149
2	ENSG00000245532
2	ENSG00000245849
2	ENSG00000245970
2	ENSG00000246090
2	ENSG00000246339
2	ENSG00000246451
2	ENSG00000246922
2	ENSG00000247679
2	ENSG00000248019
2	ENSG00000248124
2	ENSG00000249087
2	ENSG00000250067
2	ENSG00000250506
2	ENSG00000251022
2	ENSG00000251136
2	ENSG00000251247
2	ENSG00000251364
2	ENSG00000251369
2	ENSG00000251432
2	ENSG00000251562
2	ENSG00000252690
2	ENSG00000253106
2	ENSG00000253200
2	ENSG00000253352
2	ENSG00000254363
2	ENSG00000254413
2	ENSG00000254815
2	ENSG00000254995
2	ENSG00000255031
2	ENSG00000255182
2	ENSG00000255717
2	ENSG00000256028
2	ENSG00000256223
2	ENSG00000256294
2	ENSG00000256525
2	ENSG00000256667
2	ENSG00000257511
2	ENSG00000257621
2	ENSG00000258297
2	ENSG00000258311
2	ENSG00000258441
2	ENSG00000258461
2	ENSG00000258472
2	ENSG00000258634
2	ENSG00000258727
2	ENSG00000258839
2	ENSG00000258890
2	ENSG00000259820
2	ENSG00000259865
2	ENSG00000259891
2	ENSG00000259972
2	ENSG00000259994
2	ENSG00000260091
2	ENSG00000260236
2	ENSG00000260257
2	ENSG00000260296
2	ENSG00000260306
2	ENSG00000260565
2	ENSG00000260669
2	ENSG00000260711
2	ENSG00000260729
2	ENSG00000260772
2	ENSG00000260778
2	ENSG00000260837
2	ENSG00000260872
2	ENSG00000260917
2	ENSG00000260924
2	ENSG00000260942
2	ENSG00000261015
2	ENSG00000261052
2	ENSG00000261067
2	ENSG00000261087
2	ENSG00000261136
2	ENSG00000261139
2	ENSG00000261254
2	ENSG00000261286
2	ENSG00000261324
2	ENSG00000261326
2	ENSG00000261355
2	ENSG00000261408
2	ENSG00000261460
2	ENSG00000261488
2	ENSG00000261490
2	ENSG00000261505
2	ENSG00000261526
2	ENSG00000261556
2	ENSG00000261584
2	ENSG00000261613
2	ENSG00000261799
2	ENSG00000262580
2	ENSG00000262877
2	ENSG00000263020
2	ENSG00000263126
2	ENSG00000263198
2	ENSG00000263272
2	ENSG00000263276
2	ENSG00000263327
2	ENSG00000264098
2	ENSG00000264112
2	ENSG00000264538
2	ENSG00000264772
2	ENSG00000265298
2	ENSG00000265629
2	ENSG00000265690
2	ENSG00000266086
2	ENSG00000266714
2	ENSG00000267152
2	ENSG00000267244
2	ENSG00000267281
2	ENSG00000267283
2	ENSG00000267680
2	ENSG00000267896
2	ENSG00000267940
2	ENSG00000268030
2	ENSG00000268220
2	ENSG00000268471
2	ENSG00000269131
2	ENSG00000269352
2	ENSG00000269399
2	ENSG00000269680
2	ENSG00000269751
2	ENSG00000269821
2	ENSG00000269928
2	ENSG00000269929
2	ENSG00000269958
2	ENSG00000270012
2	ENSG00000270015
2	ENSG00000270055
2	ENSG00000270069
2	ENSG00000270189
2	ENSG00000270574
2	ENSG00000271344
2	ENSG00000271430
2	ENSG00000271529
2	ENSG00000271533
2	ENSG00000271795
2	ENSG00000271816
2	ENSG00000271857
2	ENSG00000271870
2	ENSG00000271895
2	ENSG00000271975
2	ENSG00000271997
2	ENSG00000272077
2	ENSG00000272141
2	ENSG00000272145
2	ENSG00000272216
2	ENSG00000272316
2	ENSG00000272356
2	ENSG00000272455
2	ENSG00000272505
2	ENSG00000272578
2	ENSG00000272589
2	ENSG00000272631
2	ENSG00000272645
2	ENSG00000272658
2	ENSG00000272668
2	ENSG00000272720
2	ENSG00000272752
2	ENSG00000272782
2	ENSG00000272849
2	ENSG00000272916
2	ENSG00000272977
2	ENSG00000273000
2	ENSG00000273131
2	ENSG00000273137
2	ENSG00000273151
2	ENSG00000273271
2	ENSG00000273373
2	ENSG00000273466
2	ENSG00000273478
3	ENSG00000067082
3	ENSG00000108551
3	ENSG00000120129
3	ENSG00000120738
3	ENSG00000123358
3	ENSG00000125740
3	ENSG00000128016
3	ENSG00000128342
3	ENSG00000137331
3	ENSG00000139318
3	ENSG00000142178
3	ENSG00000148339
3	ENSG00000153234
3	ENSG00000158050
3	ENSG00000159388
3	ENSG00000160888
3	ENSG00000170345
3	ENSG00000171223
3	ENSG00000177606
3	ENSG00000198355
4	ENSG00000062582
4	ENSG00000065518
4	ENSG00000090266
4	ENSG00000099341
4	ENSG00000099795
4	ENSG00000100216
4	ENSG00000103363
4	ENSG00000106153
4	ENSG00000110801
4	ENSG00000111639
4	ENSG00000111775
4	ENSG00000112695
4	ENSG00000116459
4	ENSG00000119013
4	ENSG00000120509
4	ENSG00000125356
4	ENSG00000125445
4	ENSG00000125995
4	ENSG00000126267
4	ENSG00000126768
4	ENSG00000127540
4	ENSG00000127774
4	ENSG00000131174
4	ENSG00000135441
4	ENSG00000135940
4	ENSG00000136930
4	ENSG00000140990
4	ENSG00000141552
4	ENSG00000141759
4	ENSG00000143977
4	ENSG00000145494
4	ENSG00000150779
4	ENSG00000151366
4	ENSG00000155368
4	ENSG00000156411
4	ENSG00000163634
4	ENSG00000164405
4	ENSG00000164919
4	ENSG00000165264
4	ENSG00000165283
4	ENSG00000166136
4	ENSG00000169020
4	ENSG00000169021
4	ENSG00000171421
4	ENSG00000172428
4	ENSG00000172586
4	ENSG00000173436
4	ENSG00000173915
4	ENSG00000176340
4	ENSG00000177700
4	ENSG00000178307
4	ENSG00000178741
4	ENSG00000183617
4	ENSG00000184076
4	ENSG00000184752
4	ENSG00000185721
4	ENSG00000186010
4	ENSG00000188612
4	ENSG00000189043
4	ENSG00000198522
4	ENSG00000204922
4	ENSG00000213619
4	ENSG00000241468
4	ENSG00000262814
5	ENSG00000000460
5	ENSG00000004142
5	ENSG00000006634
5	ENSG00000007968
5	ENSG00000010292
5	ENSG00000011426
5	ENSG00000024526
5	ENSG00000034063
5	ENSG00000040275
5	ENSG00000048140
5	ENSG00000049541
5	ENSG00000051180
5	ENSG00000055044
5	ENSG00000066279
5	ENSG00000068489
5	ENSG00000072571
5	ENSG00000075218
5	ENSG00000075702
5	ENSG00000077152
5	ENSG00000080986
5	ENSG00000085840
5	ENSG00000085999
5	ENSG00000087111
5	ENSG00000087586
5	ENSG00000088325
5	ENSG00000089685
5	ENSG00000090889
5	ENSG00000091651
5	ENSG00000093009
5	ENSG00000094804
5	ENSG00000097046
5	ENSG00000100297
5	ENSG00000100526
5	ENSG00000100600
5	ENSG00000101003
5	ENSG00000101057
5	ENSG00000101412
5	ENSG00000101945
5	ENSG00000102384
5	ENSG00000104064
5	ENSG00000104738
5	ENSG00000104889
5	ENSG00000105011
5	ENSG00000105135
5	ENSG00000106462
5	ENSG00000108106
5	ENSG00000109805
5	ENSG00000111206
5	ENSG00000111247
5	ENSG00000111445
5	ENSG00000111602
5	ENSG00000112118
5	ENSG00000112578
5	ENSG00000112742
5	ENSG00000112984
5	ENSG00000113368
5	ENSG00000113810
5	ENSG00000116212
5	ENSG00000116478
5	ENSG00000116830
5	ENSG00000117399
5	ENSG00000117632
5	ENSG00000117724
5	ENSG00000118193
5	ENSG00000119969
5	ENSG00000120254
5	ENSG00000120539
5	ENSG00000120647
5	ENSG00000120802
5	ENSG00000121152
5	ENSG00000121621
5	ENSG00000122483
5	ENSG00000122566
5	ENSG00000122952
5	ENSG00000123219
5	ENSG00000123416
5	ENSG00000123485
5	ENSG00000123975
5	ENSG00000124207
5	ENSG00000124766
5	ENSG00000125319
5	ENSG00000125944
5	ENSG00000126787
5	ENSG00000127564
5	ENSG00000128274
5	ENSG00000128944
5	ENSG00000129195
5	ENSG00000130202
5	ENSG00000131153
5	ENSG00000131269
5	ENSG00000131747
5	ENSG00000132313
5	ENSG00000132646
5	ENSG00000134057
5	ENSG00000134690
5	ENSG00000135451
5	ENSG00000135476
5	ENSG00000135763
5	ENSG00000135823
5	ENSG00000136108
5	ENSG00000136122
5	ENSG00000136492
5	ENSG00000136943
5	ENSG00000137449
5	ENSG00000137804
5	ENSG00000137807
5	ENSG00000137812
5	ENSG00000138092
5	ENSG00000138160
5	ENSG00000138180
5	ENSG00000138442
5	ENSG00000138778
5	ENSG00000139618
5	ENSG00000139726
5	ENSG00000139734
5	ENSG00000140525
5	ENSG00000142731
5	ENSG00000142945
5	ENSG00000143228
5	ENSG00000143476
5	ENSG00000143493
5	ENSG00000143621
5	ENSG00000143942
5	ENSG00000144554
5	ENSG00000145386
5	ENSG00000145604
5	ENSG00000145907
5	ENSG00000146410
5	ENSG00000146670
5	ENSG00000146918
5	ENSG00000147140
5	ENSG00000147274
5	ENSG00000147536
5	ENSG00000148773
5	ENSG00000149554
5	ENSG00000151287
5	ENSG00000153044
5	ENSG00000154839
5	ENSG00000154920
5	ENSG00000156970
5	ENSG00000157456
5	ENSG00000159259
5	ENSG00000161800
5	ENSG00000161888
5	ENSG00000162062
5	ENSG00000162063
5	ENSG00000163507
5	ENSG00000163808
5	ENSG00000163923
5	ENSG00000163950
5	ENSG00000164045
5	ENSG00000164109
5	ENSG00000164611
5	ENSG00000165304
5	ENSG00000165480
5	ENSG00000166451
5	ENSG00000166803
5	ENSG00000166851
5	ENSG00000167513
5	ENSG00000167900
5	ENSG00000168078
5	ENSG00000168393
5	ENSG00000168411
5	ENSG00000168496
5	ENSG00000168883
5	ENSG00000169607
5	ENSG00000169679
5	ENSG00000170312
5	ENSG00000171241
5	ENSG00000171320
5	ENSG00000171848
5	ENSG00000173207
5	ENSG00000174442
5	ENSG00000175063
5	ENSG00000175216
5	ENSG00000175305
5	ENSG00000176890
5	ENSG00000177191
5	ENSG00000178999
5	ENSG00000179051
5	ENSG00000179115
5	ENSG00000179632
5	ENSG00000182481
5	ENSG00000182628
5	ENSG00000183763
5	ENSG00000183814
5	ENSG00000183856
5	ENSG00000184661
5	ENSG00000185480
5	ENSG00000186185
5	ENSG00000186871
5	ENSG00000187514
5	ENSG00000187741
5	ENSG00000188486
5	ENSG00000188610
5	ENSG00000189057
5	ENSG00000196419
5	ENSG00000196550
5	ENSG00000196584
5	ENSG00000198331
5	ENSG00000198826
5	ENSG00000198901
5	ENSG00000203760
5	ENSG00000204392
5	ENSG00000213186
5	ENSG00000215784
5	ENSG00000228716
5	ENSG00000237649
5	ENSG00000247077
6	ENSG00000001460
6	ENSG00000003096
6	ENSG00000003989
6	ENSG00000004838
6	ENSG00000004848
6	ENSG00000005100
6	ENSG00000005448
6	ENSG00000006740
6	ENSG00000006837
6	ENSG00000007062
6	ENSG00000007174
6	ENSG00000007237
6	ENSG00000007384
6	ENSG00000007866
6	ENSG00000008083
6	ENSG00000010361
6	ENSG00000010626
6	ENSG00000011143
6	ENSG00000011295
6	ENSG00000011485
6	ENSG00000016402
6	ENSG00000016864
6	ENSG00000021300
6	ENSG00000021645
6	ENSG00000024862
6	ENSG00000025156
6	ENSG00000025772
6	ENSG00000026508
6	ENSG00000032742
6	ENSG00000034239
6	ENSG00000036672
6	ENSG00000037474
6	ENSG00000039139
6	ENSG00000042317
6	ENSG00000043514
6	ENSG00000048342
6	ENSG00000048471
6	ENSG00000048991
6	ENSG00000049319
6	ENSG00000049759
6	ENSG00000049769
6	ENSG00000050327
6	ENSG00000051341
6	ENSG00000054219
6	ENSG00000054282
6	ENSG00000054392
6	ENSG00000054983
6	ENSG00000056998
6	ENSG00000057019
6	ENSG00000058085
6	ENSG00000064199
6	ENSG00000064692
6	ENSG00000064999
6	ENSG00000065357
6	ENSG00000065491
6	ENSG00000065970
6	ENSG00000066084
6	ENSG00000066185
6	ENSG00000066248
6	ENSG00000066629
6	ENSG00000067208
6	ENSG00000067369
6	ENSG00000068650
6	ENSG00000068885
6	ENSG00000068971
6	ENSG00000070444
6	ENSG00000070718
6	ENSG00000070731
6	ENSG00000070761
6	ENSG00000071539
6	ENSG00000072133
6	ENSG00000072422
6	ENSG00000073050
6	ENSG00000073464
6	ENSG00000074621
6	ENSG00000074964
6	ENSG00000075142
6	ENSG00000075240
6	ENSG00000075568
6	ENSG00000075945
6	ENSG00000077327
6	ENSG00000077514
6	ENSG00000077800
6	ENSG00000078246
6	ENSG00000078487
6	ENSG00000078900
6	ENSG00000079156
6	ENSG00000079335
6	ENSG00000080298
6	ENSG00000080572
6	ENSG00000080824
6	ENSG00000081870
6	ENSG00000083290
6	ENSG00000084764
6	ENSG00000085063
6	ENSG00000085433
6	ENSG00000086102
6	ENSG00000086200
6	ENSG00000087053
6	ENSG00000087152
6	ENSG00000087365
6	ENSG00000087510
6	ENSG00000087903
6	ENSG00000088053
6	ENSG00000088320
6	ENSG00000088727
6	ENSG00000088833
6	ENSG00000088970
6	ENSG00000088986
6	ENSG00000089060
6	ENSG00000089091
6	ENSG00000089101
6	ENSG00000089123
6	ENSG00000090273
6	ENSG00000090661
6	ENSG00000090971
6	ENSG00000091181
6	ENSG00000092850
6	ENSG00000095261
6	ENSG00000095319
6	ENSG00000096433
6	ENSG00000096872
6	ENSG00000100012
6	ENSG00000100124
6	ENSG00000100162
6	ENSG00000100211
6	ENSG00000100218
6	ENSG00000100228
6	ENSG00000100271
6	ENSG00000100294
6	ENSG00000100345
6	ENSG00000100418
6	ENSG00000100422
6	ENSG00000100441
6	ENSG00000100462
6	ENSG00000100490
6	ENSG00000100583
6	ENSG00000100591
6	ENSG00000100625
6	ENSG00000100784
6	ENSG00000101052
6	ENSG00000101222
6	ENSG00000101448
6	ENSG00000101928
6	ENSG00000102048
6	ENSG00000102230
6	ENSG00000102349
6	ENSG00000102466
6	ENSG00000102543
6	ENSG00000102738
6	ENSG00000102743
6	ENSG00000102781
6	ENSG00000102886
6	ENSG00000102996
6	ENSG00000103021
6	ENSG00000103042
6	ENSG00000103160
6	ENSG00000103174
6	ENSG00000103194
6	ENSG00000103260
6	ENSG00000103351
6	ENSG00000103494
6	ENSG00000103540
6	ENSG00000103599
6	ENSG00000103647
6	ENSG00000103740
6	ENSG00000103994
6	ENSG00000103995
6	ENSG00000104237
6	ENSG00000104361
6	ENSG00000104427
6	ENSG00000104472
6	ENSG00000104490
6	ENSG00000104549
6	ENSG00000104723
6	ENSG00000105258
6	ENSG00000105278
6	ENSG00000105519
6	ENSG00000105948
6	ENSG00000105982
6	ENSG00000106012
6	ENSG00000106049
6	ENSG00000106052
6	ENSG00000106125
6	ENSG00000106399
6	ENSG00000106459
6	ENSG00000106477
6	ENSG00000106701
6	ENSG00000106992
6	ENSG00000107185
6	ENSG00000107186
6	ENSG00000107249
6	ENSG00000107521
6	ENSG00000107816
6	ENSG00000107957
6	ENSG00000108187
6	ENSG00000108395
6	ENSG00000108406
6	ENSG00000108479
6	ENSG00000108641
6	ENSG00000108733
6	ENSG00000108753
6	ENSG00000108819
6	ENSG00000108946
6	ENSG00000108947
6	ENSG00000109083
6	ENSG00000109171
6	ENSG00000109501
6	ENSG00000109680
6	ENSG00000109685
6	ENSG00000109762
6	ENSG00000109771
6	ENSG00000109944
6	ENSG00000110025
6	ENSG00000110318
6	ENSG00000110841
6	ENSG00000111145
6	ENSG00000111218
6	ENSG00000111254
6	ENSG00000111262
6	ENSG00000111321
6	ENSG00000111325
6	ENSG00000111450
6	ENSG00000111554
6	ENSG00000111647
6	ENSG00000111674
6	ENSG00000111728
6	ENSG00000111834
6	ENSG00000111837
6	ENSG00000111877
6	ENSG00000111879
6	ENSG00000111907
6	ENSG00000111961
6	ENSG00000112183
6	ENSG00000112186
6	ENSG00000112530
6	ENSG00000112539
6	ENSG00000112559
6	ENSG00000112584
6	ENSG00000112667
6	ENSG00000112796
6	ENSG00000112981
6	ENSG00000113141
6	ENSG00000113318
6	ENSG00000113456
6	ENSG00000113583
6	ENSG00000113645
6	ENSG00000113946
6	ENSG00000113966
6	ENSG00000114446
6	ENSG00000114455
[truncated: 1,939 more rows]

## Sheet: Figure 1A heatmap
Figure 1A, heatmap
		PCGA-01-0021-070-19182-00266BX-1007382R	PCGA-01-0005-019-16929-00325BX-1007525R	PCGA-01-0026-089-21752-00337BX-1007526R	PCGA-01-0011-089-26439-00340BX-1007593R	PCGA-01-0011-050-26439-00341BX-1007594R	PCGA-01-0030-089-27868-00358BX-1007527R	PCGA-01-0020-094-23497-00367BX-1007529R	PCGA-01-0020-048-23497-00370BX-1007532R	PCGA-01-0029-070-22090-00376BX-1007533R	PCGA-01-0029-089-22090-00377BX-1007534R	PCGA-01-0029-061-22090-00378BX-1007535R	PCGA-01-0029-048-22090-00379BX-1007536R	PCGA-01-0029-050-22090-00380BX-1007537R	PCGA-01-0025-074-20576-00383BX-1007538R	PCGA-01-0025-050-20576-00384BX-1007539R	PCGA-01-0014-053-20177-00393BX-1007541R	PCGA-01-0014-011-20177-00394BX-1007542R	PCGA-01-0015-011-16303-00402BX-1007544R	PCGA-01-0003-089-23883-00412BX-1007547R	PCGA-01-0008-089-21115-00418BX-1007548R	PCGA-01-0011-089-26558-00432BX-1007595R	PCGA-01-0011-050-26558-00433BX-1007596R	PCGA-01-0002-021-24062-00441BX-1007600R	PCGA-01-0002-077-24062-00442BX-1007601R	PCGA-01-0007-089-18033-00453BX-1007602R	PCGA-01-0007-093-18033-00454BX-1007604R	PCGA-01-0007-048-18033-00455BX-1007605R	PCGA-01-0007-050-18033-00456BX-1007603R	PCGA-01-0021-010-19434-00464BX-1007549R	PCGA-01-0021-050-19434-00465BX-1007550R	PCGA-01-0022-070-20918-00468BX-1007597R	PCGA-01-0022-089-20918-00469BX-1007599R	PCGA-01-0017-089-19883-00472BX-1007551R	PCGA-01-0017-052-19883-00473BX-1007552R	PCGA-01-0001-082-19118-00480BX-1007553R	PCGA-01-0001-089-19118-00481BX-1007554R	PCGA-01-0001-037-19118-00482BX-1007555R	PCGA-01-0028-050-23163-00491BX-1007557R	PCGA-01-0018-074-21752-00494BX-1007558R	PCGA-01-0018-050-21752-00496BX-1007560R	PCGA-01-0010-089-19599-00503BX-1007561R	PCGA-01-0010-094-19599-00504BX-1007562R	PCGA-01-0016-050-22821-00509BX-1007565R	PCGA-01-0024-050-23686-00520BX-1007566R	PCGA-01-0007-089-18131-00526BX-1007606R	PCGA-01-0007-093-18131-00527BX-1007607R	PCGA-01-0007-050-18131-00528BX-1007608R	PCGA-01-0031-021-23830-00536BX-1007568R
Gene Module	Ensembl ID	Normal-like	Secretory	Inflammatory	Proliferative	Inflammatory	Normal-like	Inflammatory	Normal-like	Proliferative	Secretory	Secretory	Proliferative	Proliferative	Proliferative	Inflammatory	Secretory	Proliferative	Proliferative	Proliferative	Secretory	Normal-like	Proliferative	Normal-like	Secretory	Normal-like	Inflammatory	Normal-like	Secretory	Secretory	Normal-like	Inflammatory	Proliferative	Normal-like	Inflammatory	Inflammatory	Proliferative	Proliferative	Normal-like	Secretory	Normal-like	Normal-like	Inflammatory	Inflammatory	Normal-like	Inflammatory	Inflammatory	Normal-like	Inflammatory
1	ENSG00000001084	-0.372345	0.708569	-0.407757	-0.653867	-1.2403	-0.909215	-1.14103	-1.33828	0.0320134	-0.0367845	-0.172777	-0.534175	-0.0587727	-0.793227	-0.525982	0.0530505	-0.348412	0.681343	-0.871975	-0.181769	-0.653452	-0.476327	0.0384235	-0.113774	0.417753	-0.646737	-0.115429	1.84403	0.192293	0.462534	-0.23885	0.0888567	-0.781508	-0.984181	0.185973	0.30141	0.548172	0.035382	-0.0358634	0.0306751	-0.306431	-0.773524	-0.679133	0.230236	-0.226096	-0.533362	0.783185	0.450223
1	ENSG00000006210	0.639979	-1.2434	1.38984	0.970826	1.02302	0.553199	0.910884	0.354445	-0.331535	-1.43845	-0.950779	0.29241	0.527506	0.280477	1.09463	0.605394	0.157361	-0.567672	0.843051	0.395078	1.76231	0.362654	0.832649	-0.129532	1.21607	0.261413	1.09523	-0.535491	-1.38744	1.02868	0.202151	-0.366391	0.121883	0.86732	-0.0108125	-0.133604	0.361914	0.486443	0.182481	1.57428	0.128917	0.381412	0.852346	0.679567	1.28962	0.735	2.27763	-0.82711
1	ENSG00000008256	-0.2671	-0.507744	0.177885	0.594094	1.33996	0.332268	0.705176	0.386901	0.0331507	-0.471504	-0.435366	-0.470485	-0.441875	0.33905	0.120608	-0.0358108	-0.0144745	-0.491347	-0.188447	-0.259953	0.579276	0.657534	0.105325	-0.00870513	0.394104	1.02763	0.444269	-0.768775	-0.589429	-0.507433	0.285341	-0.241403	0.184854	0.245244	0.285607	-0.261712	0.0660121	1.02798	-0.526637	0.0638825	0.586628	1.17594	0.0631199	-0.276505	1.0776	0.833735	0.125012	0.32983
1	ENSG00000010319	-0.0219895	1.33351	0.761486	1.20365	2.0544	1.01383	3.25317	1.48618	-1.72454	-3.66754	-1.3623	-1.43207	-1.58267	1.03008	1.17011	-1.93328	1.26974	-0.453858	0.562213	-0.29281	0.9933	1.53898	1.50943	0.239924	1.64169	2.86819	2.15559	-4.38339	-3.53936	-0.82923	0.792549	1.32034	0.572882	0.10906	2.4673	-0.152615	1.14573	1.73233	-0.671463	-0.497109	1.29475	2.82105	0.683438	0.0272612	2.45738	2.76547	1.0882	2.70348
1	ENSG00000011028	-0.294073	-0.700332	0.397009	1.9384	2.24547	0.35786	1.6399	1.04404	0.895758	-1.77295	-0.847902	-0.289969	-0.555571	0.598819	0.32484	-0.800298	0.22843	0.385508	-0.629692	-0.0365386	1.73202	1.80377	0.801528	-1.07466	0.982249	1.66095	1.39414	-1.99481	-2.86977	-0.485071	0.956294	0.501239	0.0344429	0.12391	0.506009	-0.64968	0.802264	0.879188	-1.66957	-0.169587	1.47989	1.74086	0.398293	0.363271	2.23257	0.920631	1.80946	1.17455
1	ENSG00000011201	0.888137	0.0549887	1.47317	0.676486	1.10449	0.715009	0.856043	0.356633	-0.376675	-1.80769	-1.35082	-0.495195	-0.247976	0.417513	0.819331	-0.117273	0.22198	0.0294818	-0.249075	0.806642	0.997946	0.308822	0.863505	-1.20049	1.41403	0.4266	0.784224	-0.428243	-0.731616	0.951526	0.122978	-0.328577	-0.237825	1.02045	0.581713	-0.410742	0.573987	0.960851	0.0655409	1.71694	1.04605	1.32479	0.775212	0.638258	1.22912	-0.156472	1.61107	0.0317486
1	ENSG00000011523	-0.0946003	-0.367052	0.216304	0.0739234	0.181376	0.343459	0.876233	-0.13401	0.0165763	-1.12534	-0.901756	0.248193	-0.177465	0.500311	0.47866	-0.303245	-0.243635	0.047025	-0.0931362	0.326416	0.650426	0.028998	0.466037	-0.301469	0.451384	0.152182	0.146312	-0.615594	-0.918968	0.0146889	-0.300005	-0.119836	-0.154072	0.733332	0.426612	0.15728	0.433671	0.62341	-0.220906	0.335862	0.654914	0.852425	0.325226	0.427822	0.860929	0.455219	0.765634	0.0561695
1	ENSG00000012660	-0.0398946	0.0972204	-0.0451492	-0.0345479	-0.322755	-0.237586	-0.0336515	-0.61194	-0.271966	0.123519	0.224987	-0.0725229	0.509557	-0.542586	-0.348677	-0.028158	0.307602	-0.0334379	0.156235	-0.265082	-0.342301	-0.36215	-0.51181	0.0554318	0.00626679	-0.518726	-0.263336	0.492465	0.204302	0.31195	0.0265819	0.000108387	-0.171271	-0.289473	-0.313734	-0.134687	-0.141475	-0.456095	0.15813	0.140931	-0.395027	-0.423914	-0.0903374	0.141277	-0.181208	0.0236553	-0.465352	-0.228727
1	ENSG00000017483	0.000401212	-0.628333	0.206609	0.953254	0.806815	-0.269177	1.4615	0.621125	0.639208	-1.83869	-0.482439	0.673518	0.512442	0.547014	0.429441	-0.112487	0.293512	-0.310034	-0.0558224	0.686114	1.21478	0.995326	-0.123779	-1.88907	0.680188	0.404892	1.24019	-1.72638	-0.663201	0.0121366	0.158339	1.02818	-0.811166	0.19436	0.752536	0.177638	0.0144081	1.05419	-1.04853	0.106944	0.125604	1.05547	0.481985	0.0307855	0.973555	0.690696	0.851638	0.307864
1	ENSG00000019144	-0.0413151	-0.327006	0.705812	1.05817	2.19203	0.885735	1.6096	1.07927	-0.184041	-2.24108	-1.57062	-0.975083	-1.19188	0.351422	0.526173	-0.809354	0.415898	-0.744875	-0.345797	0.47344	1.79115	1.56639	0.909664	-0.897912	1.46519	2.02048	1.40756	-1.60893	-2.05792	-0.112985	0.679143	0.760127	0.4074	0.598934	0.846676	-0.414441	0.736938	1.98164	-0.362562	0.336622	1.17208	1.95672	0.432196	0.485778	1.82851	1.37698	2.09755	0.81274
1	ENSG00000019549	1.54151	-1.1306	1.08659	1.25439	1.57063	1.09851	0.721141	0.620851	0.631796	-2.20671	-1.43731	0.786553	0.397303	0.611275	1.77576	-0.154514	0.281945	-0.542111	-0.417321	0.335238	1.3626	0.97224	0.841244	-1.9977	1.09861	0.920964	1.26223	-0.969629	-3.23874	1.46973	0.886275	1.54064	-1.24811	0.507518	-0.0678635	0.170101	0.233626	0.870989	-1.15487	1.23924	0.202675	0.904669	1.04055	0.267956	1.38605	0.586502	2.81866	0.203328
1	ENSG00000020181	0.0395096	0.281792	1.4	2.63433	2.8151	1.44914	3.11578	1.70333	-0.620532	-2.46084	-0.999193	-1.12507	-2.5993	-0.281963	0.881849	-0.706368	1.29878	-1.54427	-0.4491	-0.634587	2.00042	1.91521	1.3235	0.367364	2.00003	2.7506	1.78849	-5.13188	-3.05195	-0.461174	1.31699	1.19814	0.611705	0.541424	1.75914	-0.406721	1.8015	2.02477	-0.35039	-0.521273	2.41025	3.03219	0.664061	0.492614	3.40028	2.15077	1.5465	1.26575
1	ENSG00000020577	0.115024	-0.570815	-0.214577	0.660044	2.42735	-0.927212	0.944537	0.323943	0.154923	-0.108267	-0.412926	-0.483802	-0.913112	0.221412	-0.151556	-0.429132	0.418432	-0.40543	0.116504	0.361263	-0.155922	1.26251	0.118499	-0.424828	0.594	1.09789	0.44757	-3.22713	-1.72993	-0.806794	0.616902	0.371892	1.7546	2.19098	0.812441	-0.126006	1.13578	2.33533	-0.189158	-0.466564	0.242549	0.666461	-0.73293	-1.09453	0.189078	0.290101	-0.190248	0.821733
1	ENSG00000024422	0.3612	-0.427364	0.238129	1.5654	2.32759	0.788605	1.45826	0.495452	1.20457	-0.63953	-0.618003	-0.660969	-0.15244	0.392597	0.130044	-0.936678	0.109335	0.0788072	0.163059	0.158283	1.42802	1.88256	0.73816	-1.07337	1.12664	1.56548	0.859927	-2.05123	-1.9432	-0.339356	0.933321	1.10754	0.57689	1.10643	0.686036	0.540225	0.752608	1.35995	-0.166321	-0.296726	0.5715	0.678805	-0.125595	-0.832376	1.62133	1.48175	1.0058	0.311511
1	ENSG00000031081	-0.248873	-0.32076	0.0736508	0.568801	0.549228	0.172062	1.59455	0.213333	-0.316106	-0.0876877	-0.431637	0.547517	-0.420341	-0.369815	-0.143469	-0.343667	0.932616	-0.528656	-0.0913468	-0.504501	0.569208	0.243452	-0.0395029	-0.550236	0.0392785	0.745935	0.130772	-2.51853	-1.10106	-0.58006	-0.118395	0.398368	0.168747	-0.00750567	0.657142	-0.182236	0.647573	0.663866	-0.708302	-0.492596	0.40075	1.32469	0.106914	-0.597603	0.934081	0.593485	-0.570853	0.332625
1	ENSG00000035862	-0.209542	-0.211326	0.666321	1.57029	3.13318	0.289641	2.11602	0.814445	-0.0726264	-0.437803	-0.207952	-0.459819	-1.10975	0.00425355	0.0930127	-0.352456	-0.33046	-0.428695	-0.480446	-0.57663	0.848597	1.74143	0.497239	-0.216144	1.18898	1.67127	0.914246	-2.64324	-1.6649	-0.949266	0.910897	-0.081907	0.611446	0.825452	0.476834	-0.758689	0.808353	2.3214	-0.0636455	-0.779193	1.46755	2.02386	-0.081437	-0.691583	2.14308	1.05337	-0.10145	0.891256
1	ENSG00000042832	0.357801	-1.39909	0.416249	0.777295	0.149795	1.88128	0.802393	0.635903	0.0417963	-0.647474	-0.17649	0.272282	0.298191	0.0882303	0.891901	0.80521	0.651263	-0.859161	-0.0605369	0.794402	1.83628	0.544356	0.595459	-1.20998	0.354096	-0.378309	-0.268813	-2.07735	-0.889585	0.422821	-0.226825	0.619107	-0.788704	0.32779	0.0999065	-0.239754	0.548465	1.30216	-0.716088	0.498731	0.776297	0.813874	1.55464	0.879604	-0.132383	-0.458088	1.83929	-0.687423
1	ENSG00000049130	0.155845	-0.119333	0.719552	0.736679	0.198327	0.292032	0.879292	0.300648	0.520622	-0.81453	-0.440931	0.0846349	-0.0911522	-0.326145	-0.307386	-0.212859	0.389309	0.15879	0.337425	0.139684	0.633867	0.421833	-0.0432857	-0.954228	0.154861	0.341731	0.264428	-0.801969	-1.08768	-0.190805	0.235839	0.650766	0.0425795	0.738645	0.617533	0.201505	0.531119	0.425098	-0.14068	0.469721	0.562149	0.866548	0.368493	-0.170758	0.373912	0.132997	-0.315411	0.23089
1	ENSG00000049540	0.948302	-0.114841	1.54225	1.5311	2.39302	1.56981	1.80956	1.0068	-1.44574	-2.90566	-0.911014	-1.81912	-2.28069	0.499471	0.81001	0.145278	0.346715	-1.62341	0.112768	0.488908	2.86913	1.79348	0.700321	-0.195361	1.96951	1.7727	1.32733	-0.925775	-1.09717	0.875291	0.0264431	-0.635896	0.0111237	0.603583	0.599711	-0.926432	0.887632	2.12758	0.483114	0.896792	1.30029	2.45172	0.614216	0.300941	2.53953	2.5307	2.94797	0.733937
1	ENSG00000050165	0.950367	-0.148798	0.69554	1.46784	2.18005	0.336601	1.65269	1.23706	0.202187	-2.92469	-1.17448	0.0358299	-0.0223929	0.358005	0.632353	-1.60774	0.71508	-0.222985	-0.130437	0.653209	1.2562	1.64355	0.97726	-2.54433	0.740298	1.01464	0.776152	-2.55238	-3.49671	0.660437	1.40708	1.81351	-0.234363	0.814606	1.01667	-0.122237	1.32347	1.73148	-1.41256	-0.299324	1.37153	2.34756	0.38088	-0.242846	2.03191	0.254442	1.13704	0.906587
1	ENSG00000053747	0.0316305	-0.842986	0.155364	0.645703	0.235235	0.644209	0.512441	0.318746	0.52441	-0.0464905	-0.82791	-0.408355	0.0431974	0.450308	0.134465	-0.579435	0.169088	0.245923	0.454252	0.0508089	0.465489	0.60571	0.388023	-0.169596	0.335184	0.587341	0.380537	-1.00532	-1.24702	-0.0906079	0.412931	1.00402	-0.784415	0.239269	0.353482	0.45187	0.646276	0.0674471	-0.557942	0.355293	0.18438	0.392828	0.215777	0.0784497	0.46896	-0.303226	0.812669	0.0450547
1	ENSG00000054965	-0.0360183	-0.0783128	0.081143	-0.315653	0.115707	-0.126114	0.140298	0.125327	-0.0128461	-0.143737	-0.170335	-0.109527	0.034863	0.22292	0.0741524	0.0142609	0.069629	0.0688102	0.0880266	0.00664687	-0.22869	-0.144005	0.0397175	-0.26314	-0.0320712	0.236561	0.261911	-0.404685	-0.27662	-0.00335173	-0.266563	-0.400905	-0.04687	0.0415483	0.153688	-0.136974	0.0613229	0.0451231	-0.0745852	0.106018	0.200126	0.518166	0.243856	0.076448	0.165745	0.0801771	-0.182398	0.147616
1	ENSG00000060140	-0.187302	-0.38374	-0.526801	-0.464993	-1.22062	-0.403283	-0.890588	-0.568105	0.248964	0.579966	0.285686	0.190837	0.710765	-0.059053	-0.198555	-0.495788	-0.248238	0.364542	0.645232	-0.0216233	-0.433432	-0.919454	-0.125421	0.290378	-0.187736	-0.380743	-0.14132	0.672862	0.0982274	0.32822	0.0538684	-0.0989982	0.00255235	-0.676557	-0.303578	0.203312	-0.0880349	-0.512171	-0.0990505	0.107849	-0.560822	-1.10222	0.114889	0.25217	-0.247151	0.0510029	0.0201153	-0.38692
1	ENSG00000061918	-0.0420268	0.0126402	0.120841	0.9331	1.76497	0.28874	1.25132	0.324337	-0.383665	-0.476673	0.234276	-1.35589	-0.117222	-0.683641	-0.532546	-0.939086	0.80484	-0.484863	0.253439	0.0427761	0.0140523	0.915741	-0.333423	-0.454821	0.386019	0.529846	0.222682	-1.72911	-1.92047	-0.793529	0.68428	1.00543	0.46616	0.717456	1.04608	0.494057	1.15576	0.946387	-0.0821148	-0.163914	0.345299	1.0865	-0.580891	-0.532251	0.843732	1.24126	-0.420945	0.357478
1	ENSG00000063180	0.470692	-0.699843	0.698816	0.582285	0.802696	0.756598	1.34364	0.364877	-0.160387	-1.25077	-1.06584	0.388214	-0.0159528	0.550512	0.803088	0.455212	-0.11094	-0.103485	-0.433264	0.194736	0.776762	0.46647	0.531686	-0.282053	0.705533	0.566759	0.608193	-0.932923	-1.43873	0.31177	-0.148776	-0.418482	-0.44487	0.614075	0.146133	-0.388691	0.00973129	0.839043	-0.282925	0.394915	0.563686	0.688907	0.659815	0.0993916	0.797671	0.32684	0.977187	0.71237
1	ENSG00000064042	-0.283584	0.469643	0.127778	-0.119364	0.988893	-0.349202	0.127107	0.626903	-0.674793	-0.335552	0.0180714	-0.37044	0.407094	-0.025749	-0.239993	-0.0929436	-0.381053	-0.00722467	0.176943	-0.170663	-0.194781	0.0644497	-0.17546	-0.412386	0.172195	0.863721	0.629721	-0.0457985	0.110292	-0.159094	0.206933	-0.700434	0.765833	0.728397	0.30527	-0.717248	0.118788	1.02725	0.235281	-0.253798	0.361102	0.55123	0.30684	-0.0215649	-0.0937198	-0.191979	-0.44773	0.606795
1	ENSG00000064205	2.78821	2.77884	1.56941	2.27652	4.32312	3.42528	0.958443	3.45491	-0.373203	-4.59854	-0.0670816	-2.53129	-3.81578	1.19001	0.641497	-1.72159	-0.218798	-1.98605	0.359309	1.18834	1.53973	2.46261	1.11787	0.512856	1.51956	2.0678	-0.304936	-6.04215	-4.28634	-0.242962	3.23061	1.09727	3.67309	4.02025	1.512	-1.93307	2.01137	4.33117	2.23814	-0.937855	3.57401	2.62153	-1.14909	-3.26004	2.88018	-0.974049	0.104151	2.93793
1	ENSG00000064300	0.23936	-1.15967	0.419226	1.77081	1.89236	0.703106	1.89262	1.22377	0.906982	-3.15001	-0.701237	-0.197974	-0.133128	0.359027	0.924777	-0.496454	1.41585	-0.0939178	0.276159	1.55602	1.28171	1.51562	1.18647	-1.7881	0.771443	1.245	0.945457	-1.95056	-2.32689	0.370406	1.49007	1.84199	-0.68394	1.05152	0.528549	-0.0319852	0.975059	1.47196	-0.466959	0.613024	-0.0834176	1.59129	0.940318	0.200444	1.65324	0.402534	1.7376	0.291304
1	ENSG00000064989	-0.11686	-0.640107	0.281975	0.974916	0.619135	0.0635688	2	0.325227	-0.014211	-1.35181	-1.00441	-0.770512	-0.413877	-0.137217	0.26657	-1.73153	1.30386	-0.602419	0.0645641	-0.672036	1.40295	1.03621	-0.0989819	-0.558134	0.319809	0.396671	-0.26842	-2.82631	-1.95819	-0.368748	0.0954097	0.737584	0.441859	0.742611	1.28441	0.0912467	1.22013	1.18044	-1.17156	-0.0128623	0.246812	1.14421	0.332753	-0.577946	1.16141	1.08337	-0.099858	0.380651
1	ENSG00000065054	0.322636	0.719861	0.172847	-0.438727	-0.52248	-0.641271	-0.128206	0.0104239	0.0818443	0.34961	0.532669	-0.183586	0.594315	0.176692	-0.112231	0.309408	-0.226901	0.176583	-0.263051	-0.495557	0.252771	-0.355692	-0.346928	-0.390104	0.415796	0.269861	0.164933	-0.15555	0.304292	-0.104318	0.665201	0.0251708	-0.000114155	-0.473314	0.218077	0.380991	0.129258	-0.747582	-0.242344	-0.744597	-0.105134	-0.238476	0.0821542	0.0268959	0.226003	0.823086	-0.0779536	-0.157731
1	ENSG00000065320	0.385257	-0.376447	0.890285	0.405745	1.64039	0.308742	0.541255	-0.165024	0.0283033	-1.08107	-0.871034	-1.19594	-0.751236	0.363945	0.145092	-0.358501	0.321555	-0.256649	-0.151255	0.223315	1.05723	0.965913	0.544599	0.0372815	1.21825	0.261118	0.579173	-0.245166	-0.39082	0.0512502	0.967938	0.191708	0.210371	0.343765	0.316991	0.195445	0.478551	0.504257	0.29985	0.121388	0.353139	0.101704	0.0289029	-0.338711	0.939855	0.342574	1.23343	-0.51984
1	ENSG00000067445	0.0249906	0.0686381	1.15577	0.432805	1.3132	0.88326	1.86148	0.575339	-0.0788415	-2.57696	-1.3531	-0.229607	-0.695158	0.165474	0.704034	0.321029	0.0998741	-0.43422	-0.984362	0.420475	0.679666	0.277274	0.410769	-1.28269	1.05131	0.964929	0.716754	-1.13016	-1.01315	0.136916	-0.0315691	-0.00481945	-0.0154517	1.22425	0.685199	-0.160581	0.489537	0.629981	-0.773692	0.0228011	0.767771	1.3797	0.643922	0.584247	1.53082	0.648837	1.89624	0.880418
1	ENSG00000069122	0.0872777	2.02126	0.257227	0.362472	0.0493673	0.527271	1.54445	-0.16688	-0.819036	-2.87685	-0.958883	-0.739995	-2.454	-0.426235	-0.537054	-0.777354	0.526592	-0.588341	-0.314041	-0.767325	0.673954	-0.0697032	0.177705	-0.623011	0.829487	1.25856	0.890175	-0.101173	0.806701	0.128353	0.487093	0.417739	0.397327	0.0515883	1.58264	0.0457456	1.23574	0.594991	-0.495965	-0.620163	0.658016	1.57375	0.6379	-1.37541	1.54928	1.62096	0.652846	1.01739
1	ENSG00000069188	-0.214744	-0.997062	1.3016	0.927357	0.63848	0.438221	1.71503	0.248459	0.958367	-2.17379	-1.39918	0.508603	-0.370868	-0.160053	-0.162024	-0.154411	1.19176	-0.12301	-0.377914	0.459819	1.37551	0.548283	0.985807	-1.53726	1.49866	1.22142	1.52845	-0.440958	-1.63415	0.194892	1.03058	1.24366	-0.791962	0.057566	0.678085	-0.126142	0.431696	0.965655	-0.683856	0.826902	0.777822	1.47017	0.341765	0.106473	1.92486	0.445736	2.16356	1.14032
1	ENSG00000069702	0.49064	0.560445	0.29948	0.54533	2.13444	1.01644	1.71054	0.473047	-0.677253	-1.5063	-0.791343	-0.051841	-0.747324	0.0522751	0.15007	-0.255363	-0.42773	-0.353067	-0.159155	0.601359	0.336149	1.1812	0.0543628	-0.37076	0.465612	1.17117	0.54059	-0.574168	-0.204483	0.17146	0.175832	-0.53315	0.445812	0.914941	0.414199	-1.108	0.0544007	1.93277	0.155322	-0.0551155	1.05234	1.29167	0.403733	0.191386	0.806889	0.163321	0.19003	0.683819
1	ENSG00000071246	-0.623566	-0.358053	0.239839	1.03592	0.900956	-0.0333015	1.21042	0.0488464	-0.0349744	0.191708	-0.234529	0.616172	0.079999	-0.153453	-0.0560994	-0.61334	0.727375	-0.316166	0.177261	-0.482568	0.912894	0.639583	0.427558	0.0454385	0.706094	1.35395	0.802826	-0.342383	-0.78785	-0.983071	0.139713	0.416942	0.320412	-0.161288	0.616025	-0.0246917	0.478477	0.321068	-0.797457	-0.664041	0.480528	1.50138	0.153422	0.207477	1.55177	1.52599	0.0448259	0.263856
1	ENSG00000072041	0.219774	-1.21698	0.806318	0.838603	0.535601	0.632825	1.28567	0.107862	0.32149	-2.54776	-1.32013	0.392007	0.21412	0.5223	1.50023	-1.21065	0.383144	0.427399	-0.803352	0.866758	1.30388	0.684261	0.606662	-2.16533	0.736136	-0.305246	0.397966	-1.41326	-1.6081	0.820446	0.545301	1.56889	-0.890413	0.902213	0.333732	0.0249943	0.721929	1.54178	-0.897204	0.71945	0.279383	0.667303	0.794031	0.41961	0.761468	0.0218097	2.61255	-0.122053
1	ENSG00000072195	-0.0712521	1.45715	1.37055	1.55556	4.80336	0.683822	2.85117	1.78354	-0.0112999	-2.75622	-0.475576	-1.51517	-1.77022	0.557091	1.15605	-0.761346	-0.391605	-1.21797	-0.195166	0.225296	0.789479	3.31741	1.57177	-1.22545	2.4366	3.39822	2.93415	-2.18919	-2.25454	-1.2527	2.21707	0.757204	2.30438	2.3775	1.48766	-1.2679	0.689837	3.03709	1.11775	-0.588384	1.45167	0.558408	0.490158	0.219994	1.07863	1.60303	0.731953	1.66304
1	ENSG00000072210	0.0342692	0.203048	0.337299	-0.0235192	-0.409324	0.709239	0.183439	-0.466952	0.203342	-0.611076	-0.693133	-0.138568	-0.167923	0.328052	0.426706	-0.218712	-0.645319	0.397024	-0.327839	0.754779	0.749664	-0.123256	0.309155	-0.813135	0.464505	0.024333	0.242878	-0.091363	-0.592544	0.313881	-0.418374	-0.294064	-0.245508	0.455793	0.0370888	-0.244055	-0.0144608	0.430954	-0.304964	0.312	0.692341	0.415595	0.287863	0.53081	0.365721	0.0640455	0.685117	0.221612
1	ENSG00000072840	-0.063368	-0.709328	0.446383	0.350238	1.20507	0.325935	1.31813	0.655211	0.047911	-1.43247	-0.705794	-0.202917	-0.684714	0.172245	0.307771	-0.335335	-0.324402	-0.101728	-0.621475	0.286974	0.937289	0.408597	0.422354	-0.331055	0.33641	0.901409	0.273398	-0.99825	-0.928304	-0.186762	-0.0750611	-0.211861	0.245921	0.754462	0.262313	-0.521298	0.462058	1.04553	-0.366615	-0.0207959	0.854329	1.37477	0.365719	0.265567	0.805661	0.229135	1.16839	0.583759
1	ENSG00000073067	0.521369	-0.528755	2.17099	0.930882	0.220598	1.8888	1.55648	0.254599	0.321966	-1.684	-1.67289	-0.110382	-0.262455	0.426732	1.37653	1.07842	-1.55671	-0.322626	-1.07038	0.516541	1.9755	-0.547968	0.911886	0.290162	2.60794	0.798583	1.56278	0.174469	-1.41586	0.677639	-0.441485	-0.900679	1.244	1.75598	-0.226522	-0.607105	-0.367784	1.36815	0.429124	0.489503	0.826164	1.1302	1.56649	1.16439	2.63262	1.52356	3.78236	-0.294939
1	ENSG00000073282	0.478213	-0.817705	0.679655	0.898833	0.030308	1.27692	1.22132	-0.252814	0.746142	-2.07331	-1.60253	0.595682	0.305938	1.03854	0.81946	-0.771015	0.322063	0.843144	0.0787391	1.21793	1.06049	0.329406	0.858979	-2.24212	0.887374	-0.382617	0.0621637	-1.4829	-2.65253	1.04378	0.202825	1.44558	-1.32132	0.774207	0.256534	0.607087	0.670583	1.39271	-0.954816	0.620982	0.479256	0.93253	0.676639	0.619483	1.35349	0.151415	2.18007	0.0659868
1	ENSG00000073712	0.694431	0.00854276	0.658737	0.549445	2.85271	0.221591	1.5357	1.33989	-0.806247	-1.61547	-0.939036	-1.21059	-0.223645	0.245217	0.686634	-0.164381	-0.238362	-0.688237	0.295151	-0.00728343	0.536244	1.27163	0.176395	-0.725104	0.853065	1.83298	1.37474	-1.70857	-1.55035	-0.132643	0.767136	-0.256229	1.09514	1.37915	0.719027	-1.16362	0.507689	2.06977	-0.0561035	-0.179995	0.631675	0.964232	0.795249	-0.406497	0.638173	0.437806	-0.0455478	1.03925
1	ENSG00000074356	-0.312239	0.00955908	-0.304322	-0.417578	-0.383645	-0.075261	-0.0836361	-0.286755	0.0205689	-0.0706245	-0.105543	0.127827	0.0266288	-0.0419787	-0.109418	0.0814357	-0.094474	0.404435	-0.173023	0.135931	-0.210765	-0.490329	-0.268272	-0.0343556	-0.220031	-0.155697	-0.218012	0.200646	0.156367	-0.0673602	-0.358119	-0.258573	0.00112397	-0.132088	0.041293	-0.0119145	0.10753	-0.139607	-0.000187881	-0.0326278	0.00947022	-0.0358653	0.0423363	-0.00029549	-0.163854	-0.208034	0.207566	-0.0409112
1	ENSG00000074590	1.02886	-0.0358701	0.885747	0.25734	0.624239	0.675387	1.49022	0.0173743	-0.582814	-1.76815	-1.49712	-0.648005	-0.807024	0.119936	0.674586	-1.03601	-0.0558037	-0.652615	-0.410272	0.191168	0.898932	-0.209609	0.569546	-0.339101	1.36535	0.922826	0.725666	-1.38797	-1.33928	0.547055	0.20487	-0.00609159	0.05703	0.870653	0.817571	0.235339	0.497794	1.02293	-0.43136	0.697646	0.743461	1.16349	0.373455	0.262707	1.45355	1.33695	1.565	0.390328
1	ENSG00000074660	-0.269241	-0.219255	-0.0202484	0.702884	0.780323	0.554736	1.20289	-0.283738	-0.272593	-0.581972	-0.532625	-0.395481	-0.650988	-0.133027	0.21251	0.0876187	0.61778	-0.996905	0.137208	-0.132185	1.01977	0.557414	0.504733	0.892424	1.17048	1.26971	0.834962	-0.658019	-0.368177	-0.981613	0.546298	0.37271	0.307383	0.210144	0.854699	0.0627984	0.55632	0.299815	0.720607	-0.172958	0.388821	0.81035	-0.16136	-0.220534	1.21651	1.29239	0.378838	0.0729358
1	ENSG00000076706	0.0741404	0.591613	0.825216	1.41803	4.08729	0.53008	2.57303	1.43111	0.615192	-2.51714	-0.525353	-0.0626399	-0.416729	0.398359	1.08477	-1.76442	1.15053	-0.415778	-0.443978	0.0917846	1.09174	2.49779	0.994051	-1.1492	1.36931	1.97814	1.10546	-3.50514	-3.50091	-0.342792	1.32574	1.78456	1.30378	1.72944	1.05485	-0.181783	1.35733	2.72807	0.377013	-0.334975	0.99376	1.66724	-0.109841	-0.297173	1.65663	1.38438	1.18808	0.935939
1	ENSG00000077782	0.455578	-0.708979	0.273217	1.00053	2.08228	0.206239	1.34421	1.15157	-0.112238	-0.748471	-0.644911	-0.412718	-0.563996	0.549029	0.771212	-0.318909	0.547353	-0.64046	0.0986655	-0.793596	0.842143	1.17753	0.410778	-0.205891	1.33735	1.5367	1.17328	-1.73965	-1.89258	-0.282421	1.15408	0.238272	0.492837	1.28178	0.505961	0.0548086	0.688778	1.2729	-0.205643	0.140508	0.926309	1.33256	0.497453	0.193089	1.59095	0.860646	1.37656	0.382956
1	ENSG00000078018	-1.15791	1.23808	0.669715	-0.838346	0.915131	-0.723549	0.802149	0.97992	0.0385975	-0.464807	-1.0906	-1.75156	-1.0357	0.0945373	0.25968	0.258669	0.178142	0.245405	-0.327613	-0.0135731	-0.152419	-0.0277379	0.252964	-0.0429487	0.562525	1.49991	1.52038	1.10617	-0.299933	-1.44425	-0.241905	-0.854022	0.42589	1.19503	0.64802	-1.15119	0.137543	0.671799	-0.0397697	-0.595907	0.293427	0.810084	0.218476	-0.774671	0.630285	0.0250426	0.318218	1.47698
1	ENSG00000079102	0.316858	0.296295	1.34414	1.39312	2.47324	1.31065	1.66167	1.05543	-1.87842	-3.32182	-2.05579	-2.94023	-2.40861	0.339256	1.05767	-0.548732	0.638578	-1.27848	-0.485904	-0.310286	1.61232	1.4214	0.558452	-0.0578704	1.91178	2.15137	1.46071	-1.71023	-1.77253	-0.236476	0.904863	0.796976	0.912463	0.683818	1.30859	-0.252091	0.750523	1.79827	-0.601444	0.529068	1.55435	1.82455	0.64558	0.304721	2.401	1.70741	1.57321	1.39113
1	ENSG00000079308	0.260273	0.35817	1.07495	0.483666	2.93024	1.10237	1.89799	0.589859	-0.783188	-2.45512	-1.34847	-0.741085	-1.28115	0.138425	0.281648	0.145457	-0.105386	-0.963583	0.405456	0.715476	0.578369	1.39136	1.08335	-0.641365	0.971706	1.50261	1.01471	-1.84944	-0.922436	0.325214	0.472002	-0.273065	1.0491	1.27372	0.683264	-0.725232	0.586986	2.3593	0.756257	0.149869	1.03183	1.12388	0.517274	0.337364	0.935434	0.559152	0.618364	0.291217
1	ENSG00000080573	-0.459347	-1.04584	0.170345	1.42909	2.16013	1.33836	1.51005	0.511786	-0.166427	-2.02443	-1.0598	-0.723605	-1.78938	0.144152	0.466992	-0.515997	0.782917	-1.10479	-0.451441	0.137546	1.50867	1.19174	1.24609	-0.661221	1.90126	2.44691	1.52493	-2.26921	-1.63152	-0.163178	1.43296	1.95146	0.443437	0.216411	0.745091	-0.284722	0.896981	2.42892	-0.151742	-0.27202	1.36767	3.08265	0.554963	-0.0592019	2.8328	2.39134	3.08216	0.944803
1	ENSG00000081052	-0.145348	-0.450876	0.916668	0.479367	3.14433	1.38958	2.78465	1.78894	-0.844696	-1.21635	-0.651719	0.371375	-0.812677	0.739945	-0.0165874	0.428277	1.95351	-0.990119	0.154425	-0.217703	0.653664	1.24179	-0.827754	-0.848808	1.0687	1.06086	1.39053	-1.38256	-0.368535	-1.05173	0.230868	1.30834	-0.227945	0.493652	0.0901732	-0.600876	-0.677463	0.271086	-0.256509	-0.434283	0.986212	2.72407	0.231189	0.06234	-0.144206	0.539073	0.187028	0.811698
1	ENSG00000081913	-0.319246	0.38315	-0.330507	-0.046216	-0.372899	-0.243803	-0.660463	-0.205802	0.58206	0.444073	0.274423	-0.129555	0.146022	-0.0890404	-0.0843268	-0.099255	-0.394526	0.259387	-0.314321	0.131058	-0.272577	-0.519224	-0.175986	0.406477	-0.239876	-0.190067	-0.0865812	0.844556	0.316287	0.189636	-0.240284	-0.441686	0.214654	-0.156921	-0.312033	0.235142	-0.245126	-0.0773663	-0.029417	-0.00291976	-0.413205	-0.862861	-0.118578	-0.0756439	-0.368492	-0.294572	0.188675	0.0966237
1	ENSG00000082497	0.602678	-0.273143	0.280647	0.0728464	0.109047	0.414292	0.0357728	-0.181796	-0.0748666	-0.972958	-0.521321	-0.376473	-0.745735	0.679538	0.528376	0.238142	0.113084	0.142442	-5.36272e-05	0.4509	0.47165	-0.158387	0.308477	-0.512818	0.206301	0.549214	0.794381	-0.223198	-0.108764	0.520448	0.143358	0.0264152	0.0806445	0.759701	0.0535303	-0.330878	-0.13511	0.433304	-0.357391	0.172814	0.243708	0.0908791	0.325231	0.184363	0.313778	0.22376	0.624351	0.0730281
1	ENSG00000082781	0.0747689	0.18206	0.582152	0.0924269	0.508141	0.573579	0.0803178	0.426534	-0.098704	-0.343642	-0.192322	-0.504448	-0.249549	0.226141	0.388156	-0.00809113	-0.474166	0.045379	-0.262141	-0.0525666	0.03041	0.0848848	0.37797	-0.655163	0.409053	0.306871	0.308403	0.196789	-0.359712	0.199127	0.14405	-0.596102	-0.268972	0.389065	0.0444836	-0.30457	-0.214812	0.46242	-0.143875	0.19133	0.258425	0.0517912	0.367043	0.0798316	0.545395	0.0641516	0.690252	0.226771
1	ENSG00000085998	-0.200551	-0.310867	0.336257	0.314816	0.242367	0.287572	0.621819	0.426705	0.0180202	-0.656059	-0.645413	-0.182075	-0.27297	0.0895141	0.34229	-0.194967	0.0142941	-0.187049	-0.178827	0.412711	0.517327	0.219384	0.252643	-0.46759	0.571394	0.278442	0.511238	-0.105987	-0.533285	0.00935304	0.128597	0.182484	-0.0432183	0.442293	0.165774	-0.23368	0.187173	0.403718	-0.182994	0.290734	0.343628	0.509017	0.398502	0.167969	0.6632	0.262626	0.692414	0.25734
1	ENSG00000087116	1.80663	0.100597	0.22524	2.58842	3.55947	0.666897	2.7627	1.6526	-0.094923	-2.11497	-0.889236	-0.616529	-0.812995	0.501135	0.580126	-0.932036	1.83474	-2.22946	1.23716	-0.903275	2.84512	3.46108	0.842475	0.366374	1.07864	2.8601	1.6262	-6.31962	-3.84606	-0.129978	1.26972	1.36985	-0.213944	-0.671661	0.419449	-0.492286	1.82548	2.26437	-1.28351	-0.73028	1.46759	2.69908	0.170987	-0.865398	3.02304	2.42344	2.34737	0.473146
1	ENSG00000087245	1.20593	-0.25004	1.66983	3.36793	3.70142	0.614961	3.59322	1.56919	-0.749637	-2.83574	-0.0887694	-1.02957	-0.737535	0.224008	0.37065	-0.652261	1.73944	-1.39057	-0.9359	-1.48758	2.46906	3.2854	1.57604	-0.462846	1.8552	1.13517	0.581874	-4.91284	-3.68655	-0.25659	2.20975	1.32989	0.038585	0.519597	1.09435	-0.828245	2.09648	2.84042	-1.22082	0.4442	2.35769	3.35623	-0.172006	-0.183757	3.21163	2.18138	2.19482	-0.085628
1	ENSG00000088367	-0.29546	-0.067615	-0.140041	0.363656	-0.153473	0.120471	-0.350073	-0.510236	0.869838	0.27949	0.0417424	-0.176336	0.462932	0.0636052	-0.173673	-0.28261	-0.801149	0.304422	-0.0891022	0.184751	0.186462	0.383644	0.184918	0.224332	0.0869411	0.00877213	0.185471	0.899863	0.0953259	0.107393	-0.191862	0.304726	0.200758	-0.185669	-0.342888	0.395844	-0.102453	-0.136708	0.170157	0.180172	-0.0621958	-1.03232	-0.042261	-0.0210213	-0.154696	-0.133098	0.328705	-0.173835
1	ENSG00000091136	0.694378	-1.16966	0.61172	1.42331	0.935707	0.396153	1.31831	0.527675	0.849826	-1.75267	-1.10213	0.676607	0.558995	1.03444	0.929199	-2.49446	0.598153	0.191411	0.0792591	0.137788	1.11713	0.963377	0.686671	-1.47418	0.89745	1.0321	0.541531	-3.15471	-3.14272	-0.0693515	1.18353	1.57277	-0.828893	0.288258	1.37489	0.203108	1.58942	0.981272	-1.17415	0.0944479	1.11487	2.18338	0.26435	-0.579684	1.9008	0.528377	1.84232	0.279852
1	ENSG00000091879	0.619311	-0.0874494	0.287646	0.742392	0.61947	1.205	2.64234	-0.302588	0.164799	-0.761642	-0.425394	0.203021	-1.26587	0.630686	0.317674	-1.65402	1.58458	-1.01235	0.997038	-0.149091	0.554746	0.541962	-0.0191668	0.133942	0.776387	1.11318	0.198672	-3.04692	-2.6417	-0.369186	1.29036	2.0552	-0.113776	-0.0133825	1.62074	0.985428	2.06023	0.380298	-0.705155	-1.24874	0.69973	2.02522	0.539446	-0.752415	2.16599	1.69889	0.175176	0.791455
1	ENSG00000092096	0.303194	-0.13738	0.746862	0.52473	1.53164	0.608534	1.31474	1.90162	-0.809772	-2.29349	-1.26741	-1.01212	-0.843236	0.863969	1.35756	0.466351	-0.242834	-0.851488	0.947616	0.376142	0.910307	0.69247	0.765614	-1.42069	1.20231	2.24858	2.13298	-1.78355	-1.57738	0.072274	0.372405	-0.50659	0.414333	0.921252	1.32279	-0.257559	0.0171685	0.822522	-0.598761	0.370375	0.842192	1.36504	1.43195	0.641745	1.10853	0.535343	1.10735	1.89351
1	ENSG00000092421	-0.303078	-0.199316	0.383457	0.943264	0.546054	0.580327	1.86259	0.39836	-0.0872402	-1.66525	-1.5518	0.488595	-0.625485	0.414455	0.753115	-1.54128	0.571313	-0.727947	0.590868	-0.10076	1.27986	0.281429	0.64244	-0.43388	0.965475	0.87583	0.596852	-1.81367	-1.85929	-0.758355	0.469801	0.675301	-0.209047	0.517714	1.13788	0.164139	0.920391	0.0347713	-0.115527	0.290228	0.865664	1.56645	0.217363	-0.0221198	1.57673	0.999325	0.983808	0.336968
1	ENSG00000092969	0.606118	-0.662328	0.707623	0.52886	-0.178209	1.16182	1.17105	-0.325378	1.19056	0.818126	-0.894328	-0.940019	-0.15536	-0.344255	0.115789	-0.411718	-0.565916	0.442601	-0.51182	1.44422	1.64115	0.772251	0.0887491	-0.853141	0.834454	1.20293	0.810812	-1.45358	-1.17909	0.552088	0.0959331	-0.446699	0.126808	1.40106	0.280157	0.107994	-0.00800724	1.2688	-0.813834	1.0288	0.00622339	0.658392	0.397671	0.633103	0.41254	0.059126	0.44575	0.265783
1	ENSG00000099953	-0.00235574	-1.38288	0.255045	0.714047	0.760004	0.350689	1.24505	0.0368295	0.678673	-1.77242	0.404822	0.385823	-0.454475	-0.830244	-0.531891	1.18848	1.3743	-0.534583	-0.176267	-0.00836439	2.15584	0.972961	0.616964	-0.788914	0.657282	0.293463	0.393953	-0.923277	-1.6848	-0.242875	0.173892	-0.0657322	-0.491685	0.227247	0.345322	-0.294104	1.10852	0.165523	-0.140917	0.746392	0.541822	1.74743	-0.0759497	0.545221	1.5673	0.843459	1.34534	-0.313217
1	ENSG00000100154	0.0111637	-0.511964	0.574419	0.321884	1.44176	0.331596	1.01695	0.70515	-0.671701	-1.01956	-0.790297	-0.931507	-0.669736	0.0861628	0.403782	-0.290948	0.293683	-0.612785	-0.043004	0.160083	0.440484	0.406183	0.227253	-0.235348	0.590561	0.980054	0.626606	-0.910675	-0.452135	-0.155723	0.0839563	-0.431002	0.335727	0.661435	0.370103	-0.769539	0.138842	1.0683	-0.286632	0.324013	0.665274	1.18756	0.513212	0.48483	0.969418	0.57156	0.777864	0.479412
1	ENSG00000101331	0.45405	0.63672	0.413708	1.70719	1.66027	1.6943	2.83591	1.52322	0.364403	-1.51019	-1.34087	-0.291621	-1.1936	0.369175	1.38997	-2.26072	1.51169	-1.82644	-0.510013	-0.208176	2.21493	1.51617	1.38037	0.537468	1.8815	2.25675	1.09483	-5.06641	-4.75209	-0.8062	0.895452	1.43322	0.869245	0.540399	2.10588	0.664466	1.86632	1.61037	-0.539367	-0.549002	1.32074	2.30097	0.810587	0.0879486	2.63304	2.22006	1.70236	1.43087
1	ENSG00000101665	0.121803	-0.0484091	0.38395	0.198945	1.42121	0.537287	0.379756	0.337383	0.100709	-0.484541	-0.878814	0.401822	-0.450061	0.315158	0.0503291	-0.238122	-0.200866	-0.183483	-0.481356	0.172104	0.741417	-0.0807164	0.258773	-0.771793	0.787503	0.256084	0.647593	-0.522765	-0.445562	-0.0714704	0.259781	0.106903	0.153658	0.525867	-0.0925848	-0.0203663	0.444195	1.1483	-0.33029	0.28975	0.67714	0.862813	0.216443	0.198913	0.612685	0.26253	0.142546	-0.0519364
1	ENSG00000101825	0.224609	-0.748532	0.833801	1.73268	2.11446	0.191156	1.7993	0.665407	1.15684	-2.50584	-0.95412	0.0427308	0.712565	1.17241	0.722761	-0.405093	0.975611	0.160596	-0.504358	0.986106	1.56797	2.01104	0.886983	-2.17224	1.09823	0.371965	0.145097	-2.86082	-3.50301	-0.860195	0.87886	1.26367	-1.48604	0.487229	0.751028	0.257346	1.11439	0.87896	-1.33776	0.794645	1.58414	2.21254	-0.00825101	-0.181468	2.28076	0.641532	2.02835	0.0873665
1	ENSG00000102302	-0.079865	-0.763396	0.183485	0.811106	1.14913	0.242505	0.489937	0.0218057	0.540336	-0.723554	-0.532927	0.0428665	0.00564855	0.352874	0.0737033	-0.411159	-0.0852419	0.0530459	-0.264458	0.0561925	0.976376	0.823454	0.489006	-0.41022	0.426093	0.863326	0.570866	-0.858953	-1.30185	-0.390572	0.277274	0.6165	-0.276736	0.468451	0.543123	0.0802933	0.238399	0.333332	-0.703395	-0.197552	0.373754	0.245487	0.293055	-0.305484	1.03588	0.429111	0.584219	0.333817
1	ENSG00000102755	0.0267134	0.00499601	0.962285	1.64826	1.39356	0.685252	2.94535	1.20975	-0.0913746	-1.46511	-0.998096	-0.113004	-1.39332	-0.242356	0.311981	-3.4607	1.31676	-1.26257	0.3791	-0.099605	1.10028	0.920372	0.220045	-0.857325	1.39557	1.95878	1.45375	-7.39056	-4.79534	0.0787263	0.981582	1.62315	0.428102	0.465781	1.91477	0.265663	2.07945	1.46153	-0.401886	-0.137145	1.0585	2.2996	0.541187	-0.50243	1.86479	1.37228	0.76356	1.1165
1	ENSG00000103196	0.636928	-0.460917	0.374205	2.38094	2.75475	0.190017	2.68498	0.838852	-0.117576	-1.2909	0.781104	-0.0935091	-0.954765	-0.770921	-0.404116	1.47233	1.15882	-1.30815	-0.255655	-0.42071	0.582006	2.10872	-0.122738	0.456172	-0.00160606	0.645164	0.00474911	-2.57293	-0.389629	-0.767927	2.20334	1.08503	0.196307	-0.461841	-0.185489	-0.308282	0.0627789	0.741037	1.27616	-0.329133	1.09714	1.56497	-0.576493	-0.626102	0.844521	0.598735	-0.431926	0.0170976
1	ENSG00000103241	1.12747	1.49914	1.13671	2.55391	6.10529	0.727161	4.03949	2.15066	0.537151	-2.8654	-0.752673	-1.60182	-2.80717	-0.07354	0.524067	-3.29533	1.66091	-1.59634	-0.1997	0.387433	1.55222	4.66533	1.3506	0.0569521	2.43921	1.94035	1.53408	-7.46185	-4.79412	-1.58696	2.18247	1.82483	2.13186	2.62664	2.65465	-0.708194	2.80086	3.4409	0.900632	-0.826079	2.39555	2.41436	0.308563	0.300445	2.16275	1.13107	1.2373	2.52668
1	ENSG00000103723	0.0619548	-0.735756	0.575116	-0.0340514	0.34456	0.462695	0.687554	0.747812	-0.897386	-1.58782	-0.972642	-0.496001	-0.468524	0.669753	1.18382	-0.246055	-0.391261	-0.717849	-0.75456	0.0884107	0.85906	-0.509647	1.27544	0.00269378	1.27912	0.522974	0.745606	0.0472586	-0.44856	0.00706366	0.475037	0.849962	-0.328839	0.49254	-0.987209	-0.980834	-0.476233	0.516545	0.222999	0.86373	1.02961	0.969647	0.292876	0.476415	0.991061	0.129744	2.23264	-0.367371
1	ENSG00000103852	0.148635	0.129464	0.125254	-0.120095	0.546218	0.346553	0.216564	-0.153945	-0.240512	-0.269723	-0.12559	-0.293559	0.00889288	0.198567	0.314455	-0.357761	-0.327118	0.168558	0.0248638	0.0249899	0.28	0.22721	0.000247135	-0.371369	0.163344	0.117473	0.0102289	-0.249172	-0.190217	-0.0347839	0.152268	-0.00774117	-0.132356	0.205916	0.067429	-0.0347384	0.241279	0.250486	-0.231864	-0.101184	0.21954	0.155096	-0.0891823	0.125014	0.294975	-0.00744803	0.256428	-0.145275
1	ENSG00000104953	0.667525	-0.607568	0.166956	0.464979	0.945832	1.08521	0.522372	-0.29704	-0.391116	-1.43555	-0.755937	-0.48025	0.102687	0.395745	0.658779	-0.0699156	-0.588985	-0.464775	0.321277	1.00609	1.13174	0.542077	0.761661	-0.880011	0.373163	-0.0127158	0.356265	-1.50369	-1.627	0.0407818	0.307744	-0.528727	-0.316752	1.39025	0.814466	-0.0276613	0.737254	1.60003	-0.254845	0.825539	0.827996	1.05301	0.849034	0.33448	0.918838	0.217576	1.22246	0.415767
1	ENSG00000105088	0.564491	-0.733756	0.458588	0.517849	0.0776385	0.165536	0.860882	-0.440832	0.528358	-0.5737	-0.340222	0.365446	-0.298761	0.225939	0.813715	-0.0558571	0.0967642	-0.165882	-0.50425	0.142251	1.06801	0.0168278	1.02036	-1.7741	1.05019	0.194925	0.413678	-1.17072	-1.85365	0.643809	0.472516	0.838197	-0.525218	0.90858	0.347204	0.243969	0.776795	-0.120923	-0.413481	0.23327	1.19076	1.56238	-0.0703695	0.580299	1.9864	0.777204	1.63878	0.00990744
1	ENSG00000105227	0.160144	0.268265	0.196073	0.179138	1.02516	0.698722	0.983678	0.358742	-0.426994	-1.38426	-0.882674	-0.770266	-0.713044	0.638448	0.766303	-0.097652	-0.303882	-1.16656	-0.49685	0.110703	0.785841	-0.211384	0.169574	-0.170043	1.31555	1.85841	1.91841	-0.425908	-0.625947	-0.076151	0.172797	-0.251331	0.0799003	0.234279	0.0371719	-0.419181	-0.479443	0.860753	-0.359363	0.01351	0.581769	3.06184	0.451791	-0.0491991	1.27288	0.509079	0.621485	0.432899
1	ENSG00000105371	0.923007	-0.360599	0.89852	0.827566	0.0436515	1.70106	1.03384	0.444303	0.966707	-1.3032	-1.09189	0.671347	0.068536	0.77173	0.769407	0.456611	-0.538355	0.159956	-0.145649	1.12092	1.08729	0.854284	0.78332	-0.987265	1.0579	-0.325339	0.230748	-1.16104	-1.73789	0.892277	-0.395525	0.222231	-1.03334	1.32908	0.00186246	0.275619	0.352597	0.566714	0.339856	0.959135	0.715436	0.957757	0.59455	0.497865	1.18765	0.720479	1.91543	-0.112543
1	ENSG00000105376	0.195503	-0.126022	0.558377	1.09637	0.212505	0.686118	0.875471	0.442251	0.917401	-2.44244	-0.339039	0.498524	-0.703068	0.726487	0.321154	0.342504	-0.268367	-0.619242	-0.58843	1.02122	1.56794	0.94931	1.07953	-2.09221	1.55394	0.695711	1.07594	-1.09833	-0.267883	0.119392	0.631355	0.172642	-0.775036	0.998614	0.583433	0.137347	0.523882	0.584069	0.105654	0.672083	0.676407	0.567761	0.277313	0.330606	1.7339	1.23031	2.64369	0.358952
1	ENSG00000105419	1.11042	-1.03308	0.147924	1.34559	1.53582	1.10679	1.12504	0.746855	-0.515226	-2.27321	-0.742652	0.011955	-0.0701858	0.963565	1.40547	-1.09057	-0.331515	-0.513601	-0.594621	0.664932	1.41043	0.784317	-0.0746213	-1.66346	1.57179	1.84377	1.31797	-1.00705	-1.98214	0.719888	0.504833	0.119257	-0.281525	-0.465584	-0.0132356	-0.573481	0.122188	0.973113	-1.18685	-0.0960003	0.98061	1.59243	1.22656	1.08764	1.64551	1.25443	1.30237	1.10972
1	ENSG00000105538	-0.146031	-1.21463	0.219763	0.870608	0.599954	0.381917	1.96244	0.800442	0.401661	-0.522844	-0.763291	0.136048	-1.57739	0.077062	0.756333	-0.461573	0.962734	-1.5468	-0.338322	-0.225568	1.33118	0.58642	0.600185	-0.186984	1.03465	1.08826	0.692376	-0.403091	-1.61589	-0.732981	0.626634	0.959821	0.533587	0.429094	1.05563	0.128879	0.862275	0.711288	-0.3178	-0.28918	0.667141	1.16325	0.354163	-0.259501	1.40396	1.7039	1.07826	0.469617
1	ENSG00000105738	-0.132433	0.408692	-0.246951	-0.302859	-0.528686	-0.158855	-0.33029	-0.682795	0.192787	0.337753	0.288241	-0.0838673	0.273331	-0.4407	-0.496116	-0.158142	-0.0891206	-0.161498	-0.0911339	0.269585	0.28962	-0.335713	0.208273	0.10045	0.556128	-0.0658105	0.481159	1.20918	0.262021	0.25556	0.622262	0.237561	0.0837231	-0.184505	0.0570591	0.281439	0.365387	-0.172413	0.377253	0.140706	-0.21269	-0.407042	-0.204594	0.104424	0.277345	0.260693	0.41784	-0.75231
1	ENSG00000105866	0.276531	-0.0660807	0.481364	-0.397243	-0.331384	0.225333	0.254402	0.317999	-0.417079	-0.511333	-0.680947	0.58522	-0.309507	0.196447	0.361388	0.238424	-0.147473	-0.0565003	-0.300423	0.233226	-0.0787317	-0.505692	0.169452	-0.162215	0.255085	0.491588	0.583523	-0.425113	-0.267125	0.262037	-0.617753	-0.615096	0.0429553	0.503197	0.0618643	-0.0865168	0.145621	0.804958	-0.0197445	0.293581	0.436813	0.598817	0.400492	0.414757	0.217602	0.198548	-0.193587	0.0817653
1	ENSG00000105974	1.44996	0.0542596	0.264603	1.66609	2.57084	1.64095	2.30244	1.38585	0.733657	-1.78751	-0.0195775	-0.445552	-0.783425	0.436658	0.697145	-2.15566	0.37896	-0.510122	0.14877	0.445445	1.25322	2.38745	0.804371	-0.871018	0.915383	1.97698	0.982989	-5.11369	-4.23051	0.0986278	0.313686	0.594837	1.02794	1.63676	1.41703	0.152749	1.36338	2.3492	-0.234498	-0.655753	1.39869	1.47302	0.377542	-0.553599	1.89051	1.34886	0.422285	1.27648
1	ENSG00000106070	-0.0345166	-0.445687	-0.132033	0.0933525	0.313582	0.434453	0.792707	0.259899	0.37842	-0.0947618	-0.726519	-0.825124	-0.370943	0.251133	0.322563	-0.728063	0.0168985	-0.184545	-0.0931682	-0.110684	0.542531	0.259414	-0.0247179	-0.994568	0.530376	0.716603	0.439612	-1.52491	-0.838756	-0.19665	0.366666	0.255734	0.102957	0.36373	0.421676	0.27358	0.589772	0.241792	-0.662664	-0.228431	0.107821	0.362481	0.194212	-0.532187	0.517131	0.590581	0.450608	0.363133
1	ENSG00000106123	-0.0473221	-0.786269	0.737535	0.518313	0.509997	0.599782	0.597797	-0.231278	0.674345	-1.3985	-1.06107	0.459731	-0.332426	0.409353	0.76665	0.231474	-0.00265673	0.450416	-0.46657	0.64524	1.45674	0.104294	0.690742	-0.622295	0.838327	0.167585	0.533169	-1.16911	-1.47471	0.340015	0.144196	1.03175	-0.304696	0.885371	0.332511	-0.382258	0.299191	0.689145	-0.220733	0.361455	0.47186	0.371783	0.477176	0.264885	1.15217	0.681775	1.45461	0.353632
1	ENSG00000106333	0.116762	-0.167629	0.515471	1.66946	1.64103	0.60457	1.06015	0.76175	-0.933599	-1.13253	-0.593059	-0.822399	-0.961852	-0.439246	0.231403	-0.0731133	0.328075	-0.976365	-0.62604	-0.685341	1.54711	1.2153	0.0379843	0.2202	0.861819	1.28705	0.944733	0.0358435	-0.154624	-0.675341	0.824814	0.695324	0.0632074	0.0182244	0.151687	-0.731915	0.437723	0.809025	0.175166	0.19638	0.986928	1.31302	-0.186653	0.449565	1.57019	1.12835	0.943531	-0.167256
1	ENSG00000106571	0.251605	-0.868109	0.660362	0.370956	0.231202	0.964959	0.578416	-0.399789	0.389538	-1.4689	-0.976615	0.178382	-0.259021	0.557108	0.463361	-0.0464386	-0.0735023	0.0178354	-0.442955	0.639692	1.23375	0.344681	0.596332	-0.632619	0.547368	0.234702	0.212943	-1.12202	-1.36637	0.234374	-0.0200153	0.199893	-0.101484	0.596967	0.0897312	0.086509	0.113449	0.796502	0.0887096	0.525085	0.396515	0.745409	0.412366	0.546544	0.759053	0.150066	1.72968	-0.0957352
1	ENSG00000106624	0.51598	0.812233	1.748	2.35302	4.55482	1.18821	3.43332	2.28219	-0.391798	-3.54832	-1.22026	-1.97942	-1.90989	0.0595432	0.753002	-1.59149	0.831994	-1.50979	-1.12439	0.0671527	2.03516	3.19745	0.936783	-0.807625	2.45836	3.27625	1.98343	-3.57597	-4.20224	-0.283688	1.92814	1.54054	1.75966	2.24137	1.44312	-1.15867	1.81435	3.62204	0.0673219	-0.510245	2.18281	2.92329	0.14473	0.482788	2.74947	1.77091	1.45386	1.50391
1	ENSG00000108821	-0.698147	-0.523866	0.478954	1.43268	2.0489	-0.428082	1.3703	-0.0195546	-0.0310051	-0.675628	0.123249	-0.823902	0.239066	-0.44365	-0.50257	-1.02627	0.724149	-1.09983	-0.562713	-1.16555	2.57305	2.26845	0.0138274	-0.243272	1.15554	0.793483	0.570777	-0.91312	-1.3569	-1.35565	1.42731	0.828338	-0.107355	-0.203583	0.528833	0.241207	1.85996	0.565763	-0.719922	-0.338319	1.28631	1.94795	-0.244393	-0.188031	2.39779	2.56399	1.75759	-0.0303412
1	ENSG00000108852	-0.111452	-0.0842337	1.06123	1.01557	2.91378	1.17431	1.70683	0.738063	-0.0556404	-1.96409	-0.971687	-0.41346	-0.52126	-0.101248	0.552596	-0.0929945	-0.417209	-1.3129	-0.755005	0.135403	1.23977	1.57369	1.00961	-0.840911	1.16748	1.52433	1.12754	0.336124	-0.395614	0.441835	-0.248972	-1.26954	0.812888	1.48716	-0.160545	-0.554042	-0.23016	1.88633	0.172364	1.81584	0.988344	0.895102	0.254114	0.474816	0.912153	0.452424	1.4961	0.259331
1	ENSG00000108924	-0.17156	-0.386428	0.961517	0.561236	2.5624	1.22967	0.741405	0.177034	-0.831298	-2.0702	-2.06792	-0.300029	-0.444601	0.563022	0.858409	0.0107339	-0.484403	-0.039092	-0.154664	0.971989	1.10911	1.04894	1.31839	0.255632	1.14408	1.02069	0.800071	-0.666316	-1.51123	0.549825	-0.232364	-0.332019	0.200414	0.947621	0.154713	-0.969106	-0.033934	1.35928	0.312274	0.889211	0.682853	0.275259	1.06315	1.09516	1.1042	0.397977	1.648	0.101522
1	ENSG00000109099	1.11799	-0.0608413	0.0970104	1.54689	2.43365	0.798516	2.05235	1.47821	-0.737274	-0.922971	-1.12393	-0.584014	-1.1224	0.370576	0.435688	-1.85698	0.61039	-1.59673	0.129983	-0.373173	1.00777	1.50694	0.197089	-1.13129	1.21301	2.08126	1.29501	-4.29972	-3.95748	0.330449	0.840614	0.579564	0.637379	0.488999	0.667822	-1.09991	0.784163	2.48024	-0.298438	-0.571804	1.61944	3.24121	0.370914	-0.646227	1.90097	1.06351	0.717765	1.64211
1	ENSG00000109107	-0.0412871	0.166936	0.267986	0.421785	1.33023	0.808674	0.999078	0.813454	-0.868649	-1.25055	-0.70567	0.229511	-0.8208	0.283459	0.861117	0.441594	-0.0856509	-0.672824	-0.0930219	0.275863	-0.538966	0.588168	0.506181	-0.235395	0.559098	1.06434	0.833766	-0.179512	-0.566161	-0.00265681	0.512601	0.0559792	1.16022	1.15444	-0.000331857	-0.932676	-0.717078	1.03342	-0.270539	0.0661587	0.302611	0.363637	0.292931	0.169275	0.0544002	0.106498	-0.252093	0.976398
1	ENSG00000109193	1.9061	-0.425745	1.54571	1.37987	0.882652	2.02615	1.48779	0.113996	-1.46301	-3.89163	-2.64964	0.400038	0.329604	0.816186	1.96729	1.75688	-0.143781	-0.691439	-0.768434	0.518196	2.46333	-0.594586	1.41547	-0.995995	2.51365	1.28031	1.22462	-0.464303	-2.16843	2.28092	-0.0829866	0.280273	-0.697886	1.02127	0.0161104	-0.769652	0.165624	0.629009	0.424194	1.64152	0.800127	1.19995	1.01279	0.979088	2.42156	1.19446	4.40312	-1.09035
1	ENSG00000109610	0.45478	1.68288	1.41676	2.26699	5.37622	1.5087	2.41468	2.85248	0.0407494	-3.78349	-0.032977	-1.66371	-1.9281	1.02819	1.53905	-0.0354252	-0.288788	-0.564642	-0.0300571	0.555932	1.01395	3.83822	1.48713	-1.59228	2.72232	3.18314	2.74174	-3.56627	-2.69152	-0.887689	2.63601	0.72995	1.65654	2.36081	2.00851	-0.903052	1.51351	2.84978	-0.398991	-1.23542	2.69871	1.83626	0.460094	-0.377077	2.21059	1.41376	0.92953	3.62014
1	ENSG00000110002	-0.227389	-0.0666462	-0.236037	0.205352	0.217776	-0.575371	-0.112166	-0.372034	-0.282794	0.226893	0.348449	-0.220817	0.258072	-0.0103712	-0.192929	-0.31792	0.788535	0.0509238	0.20029	-0.487284	-0.0601967	0.0622034	-0.0415641	0.665559	-0.139365	-0.795212	-0.707624	0.593813	0.239223	-0.2743	0.547648	0.54831	0.144921	-0.268714	-0.195532	0.308568	0.221654	-0.272034	-0.00633012	-0.368197	-0.364079	-0.252032	-0.176041	0.180506	-0.178212	-0.220347	-0.443206	-0.512107
1	ENSG00000110200	0.22608	0.188902	-0.107296	-0.218069	-0.00544811	0.00421468	-0.489694	0.350711	-0.0579161	0.167794	0.275716	0.291512	0.292539	-0.082901	-0.0147358	0.163571	-0.311231	0.13492	-0.0776998	-0.0190544	-0.396675	0.227747	-0.13489	-0.0667604	-0.250948	-0.0127418	-0.171539	0.789915	0.196529	0.348655	-0.150508	-0.0774802	-0.0195904	-0.120072	-0.0578096	-0.178953	-0.22806	-0.277291	-0.0985248	-0.273913	-0.0761837	-0.629379	-0.0114479	0.182754	-0.385756	-0.31297	-0.0887394	-0.17549
1	ENSG00000110799	-0.533742	0.692867	-0.263819	1.7124	1.54928	1.84217	2.77755	0.866461	-0.284372	-1.82352	-1.6096	-1.17989	-1.53088	-0.15576	0.80539	-2.8964	1.65407	-1.10553	0.102786	-0.2568	1.62072	1.78212	0.399368	-0.028465	1.18714	2.14725	1.47029	-3.19226	-3.48124	-0.922073	1.06494	1.84425	0.664355	0.636529	1.95177	0.577175	1.83383	1.35735	-0.215845	-0.779891	1.20117	2.06199	0.145035	-1.15633	2.47866	2.23428	1.27824	1.20769
1	ENSG00000110811	0.154999	0.510786	0.487757	0.543822	1.57968	-0.304213	0.600341	1.41063	-0.735716	-0.884037	-0.379927	-0.497888	0.381544	0.479532	1.09248	0.33065	-0.586224	-0.650953	0.283373	0.0717737	0.545603	0.576351	0.108019	-0.422476	0.763165	1.98465	1.7803	-0.120409	-0.0128611	-0.285763	0.616702	-0.473285	0.662578	0.66396	0.723962	-0.912065	-0.48887	0.195792	-0.491972	-0.738623	0.87614	0.77417	0.852552	0.211219	0.667266	0.54168	0.123685	1.63384
1	ENSG00000111341	0.876768	-0.0216007	1.7741	2.39727	3.4441	1.48309	3.38944	2.83543	-1.66289	-3.62842	-1.54503	-1.16424	-2.23082	0.877092	1.49137	-0.374869	1.24545	-1.21783	0.40514	-0.366393	1.73227	2.64346	1.22384	-0.186029	0.713954	1.95689	0.953789	-6.08373	-3.16838	0.799684	1.36689	0.680135	0.0583435	1.99792	1.69258	-0.53209	1.62253	3.08479	-0.950358	0.493396	2.41069	3.4369	0.775261	0.261006	2.17689	0.695021	0.79958	2.62401
1	ENSG00000111452	0.538505	0.353125	1.20669	2.25513	3.88245	-0.0513047	1.93434	1.00271	-1.31238	-1.58184	-0.405158	-0.97983	-0.765614	0.577133	-0.407501	0.0184781	1.00606	-0.723219	-0.874791	-0.576983	1.29609	2.20528	0.110923	-1.04041	1.03979	1.25316	0.510958	-2.59438	-0.680055	-0.57474	1.54485	-0.130756	0.891085	0.934075	0.762302	-1.07065	0.585831	2.25831	0.496639	-1.08658	1.10599	2.03399	-0.165482	-0.999219	1.89616	0.958631	0.67868	0.767268
1	ENSG00000111799	0.572547	-0.439319	0.436021	0.791969	2.27378	0.609549	1.38273	1.42807	0.282095	-3.07904	-1.14348	-0.764638	-0.941618	0.563665	1.07859	-1.16754	0.119212	-0.409749	-0.311101	0.45781	1.00386	1.49843	1.27928	-1.40431	1.76192	2.48759	1.0693	-2.89539	-2.95642	-0.245963	1.13329	0.990496	1.34253	2.06639	0.700924	-0.70939	1.2915	2.06326	-0.126808	0.299708	0.949217	1.8178	0.124438	-0.104256	1.67603	0.474228	2.39994	0.821617
1	ENSG00000112320	0.465957	0.587977	0.527084	0.154569	1.01169	0.595752	0.30716	0.126739	-0.667057	-0.81871	-0.648718	-0.235528	-0.493255	0.354269	0.185152	0.187687	-0.28718	-0.348103	0.0855057	0.302595	0.687585	0.70475	0.391567	0.293568	0.938027	0.673214	0.817297	0.215893	0.0495869	0.246055	0.281117	-0.402318	0.393988	0.69291	0.184851	-0.0849484	-0.308634	0.634805	0.358534	0.588925	0.449409	0.159852	0.300231	0.308372	0.51516	0.185522	0.52263	0.037623
1	ENSG00000112414	0.371261	-0.452185	0.365276	1.1479	0.100787	0.546298	0.939073	2.01406	0.649053	-0.468901	-1.29162	-0.214129	-0.130493	0.798822	1.22608	-0.203805	-0.233296	0.516863	1.2051	0.816244	0.507469	-0.0757634	0.261749	-1.97555	-0.0533445	1.71373	1.87997	-2.79799	-2.70458	0.342108	0.0751525	0.497048	-0.180869	0.742534	1.55331	-0.226291	0.647544	0.232567	-1.18231	-0.674156	0.879204	1.24412	1.56474	-0.199163	1.23202	0.489559	-0.295029	2.12145
1	ENSG00000112562	0.701418	1.92572	1.45907	2.24482	6.53052	1.01302	3.84125	2.51646	0.0326212	-4.60597	0.000139595	-3.71708	-2.70247	0.0252068	1.51403	-1.39291	-0.668479	-1.217	-0.545518	0.985888	0.341096	4.7197	0.790123	-2.07384	2.73851	3.35094	2.44769	-1.90731	-2.44707	-0.281357	2.13584	0.922475	2.67077	3.33183	1.76796	-2.22409	0.825954	4.60208	1.47731	-0.436868	2.05097	1.58566	-0.131301	-0.0611087	1.07168	1.02067	0.376183	2.17093
1	ENSG00000112769	0.189932	0.652082	0.827169	1.54969	3.43114	0.455065	2.13734	1.37254	0.428255	-1.52624	-0.175448	-1.2321	-1.38775	-0.0406838	-0.0405495	-2.42868	0.717922	-1.10897	-0.888214	-0.812131	1.44152	2.48942	0.480955	-0.80626	1.58259	1.82095	0.724679	-3.6274	-2.5648	-1.02564	1.4907	1.24681	1.5623	1.82233	1.38591	-0.469408	1.77692	2.47457	0.474313	-1.12516	1.67357	2.20629	-0.486967	-0.859518	1.85127	1.56108	0.895851	0.845697
1	ENSG00000112782	-0.11497	0.250335	-0.795539	-0.65171	-1.30105	-0.0283576	-0.810012	-0.144293	1.8533	2.43323	1.64744	0.377042	1.16641	0.0180852	-1.22499	-1.1023	-0.154784	1.25188	1.52454	-1.14678	-1.2673	-0.208351	-1.00348	0.30082	-0.581557	-1.16531	-0.991657	0.53437	0.722	-0.419976	-1.08795	-1.57107	0.344045	-1.19775	-1.12919	1.54093	-0.291251	-0.637234	0.60726	0.228772	-0.764036	-0.636957	-0.557316	-0.0943079	-1.47977	-0.97121	-1.30907	-0.82123
1	ENSG00000112902	0.374644	-0.413853	1.34218	0.822969	0.0688916	0.942227	0.860017	0.241831	-0.23066	-1.10728	-1.36761	-0.907281	-0.172936	0.567935	0.717494	-0.0503592	-0.242961	0.740259	-0.370448	0.695467	1.20155	0.140094	0.711735	-1.34631	1.07605	-0.00903037	0.423734	-0.989934	-1.51166	0.549453	-0.335756	-0.399152	0.0319999	0.781332	0.281462	-0.299389	0.254838	0.663719	0.16118	1.14711	1.09701	1.34906	0.719827	0.520571	1.08546	0.374414	1.65317	-0.354608
1	ENSG00000112936	0.670805	0.364957	1.80191	2.56152	3.86834	2.79898	5.0147	4.10786	-2.0756	-5.12996	-4.35218	-3.06	-3.87163	-0.453471	1.81875	-0.650222	3.74866	-3.58911	1.27716	-0.613897	1.69163	2.13067	1.43021	1.63332	0.600174	4.50719	2.18294	-6.65461	-4.74478	0.77726	2.76628	2.97283	0.546068	0.496499	1.51398	-1.41124	-0.0876977	3.98554	0.25323	0.0214447	2.19395	3.4704	1.22881	0.0131029	1.11857	-0.302857	1.50261	0.298723
1	ENSG00000112964	0.829001	-0.259067	1.09741	0.957543	1.64311	1.29609	2.19711	0.840577	-0.195574	-2.97809	-1.77802	-0.0314074	-0.810858	0.0788403	0.102238	-0.203222	0.357594	-0.105164	0.424298	0.98898	1.07772	0.628264	0.926418	-1.60182	1.48275	1.04614	0.683843	-1.62872	-1.73079	0.564433	0.402587	0.965302	0.540633	1.23381	0.472602	-0.771194	0.41449	1.18672	-0.312924	0.510138	1.04726	1.37964	0.176352	0.612353	1.66812	0.628542	1.64756	0.814278
1	ENSG00000113140	0.419265	-0.203585	0.78974	1.86448	2.75916	0.722334	2.51381	0.245449	-0.112645	-1.30744	0.286312	-0.850008	-1.11181	-0.480567	0.0671389	-0.599268	0.921907	-1.59772	-0.61866	0.12246	1.15357	1.97647	0.928484	-0.143941	0.883657	1.59353	1.09437	-4.64458	-2.35902	-0.251156	0.724833	0.892079	0.296714	0.80531	1.19834	0.198664	1.72279	2.05052	-0.604734	-0.209011	1.52152	3.2192	0.241166	-0.476373	2.30104	2.1622	0.758756	2.34941
1	ENSG00000113555	-0.252972	-0.808412	0.643537	0.946434	1.23083	0.820479	1.94134	0.782738	-0.270023	-1.74294	-0.743806	-0.417116	-0.827313	0.0717884	0.485301	-0.694724	1.10001	-0.901763	-0.278442	-0.152864	1.30255	0.683635	0.368743	-1.03558	0.757864	1.09246	0.906876	-2.29368	-1.45997	-0.646744	-0.10859	0.374252	0.254144	0.406709	1.0722	0.121506	1.27093	1.30716	-0.182483	-0.210157	0.817187	1.73422	0.438872	0.0381225	1.57191	1.17778	0.341054	0.265229
1	ENSG00000114270	-0.0549746	-1.34831	0.631341	1.61938	1.02717	0.649534	0.915261	-0.691463	0.86728	-2.83245	-1.33577	0.253567	0.40494	1.09621	0.94507	-0.491102	0.132038	-0.0396496	-0.268927	1.22197	1.4757	1.03464	1.51299	-1.96374	1.81563	0.565004	0.808676	-0.960401	-2.4515	0.601861	1.16235	1.91141	-0.672473	0.994505	0.912394	1.05121	1.38227	1.50769	-0.313114	0.534011	0.872078	1.6179	0.32895	0.444974	2.40603	1.01872	4.08858	0.524024
1	ENSG00000114698	-0.108076	-0.112184	0.0875244	0.48061	0.844401	0.412404	0.979857	0.564878	-0.776929	-1.02277	-0.639106	-0.523521	-0.283546	0.0517645	-0.0353415	-0.238773	-0.335255	-1.20117	-0.0101079	-0.0616499	0.744759	0.411408	0.2733	0.239969	0.352011	1.26096	0.941099	0.0374784	-0.0856824	-0.132186	0.0245517	-0.619451	0.462212	0.343058	0.459478	-0.862694	-0.038181	1.10621	-0.14005	0.104851	0.741249	1.25001	0.59594	0.245681	0.92332	0.687611	-0.13862	0.632759
1	ENSG00000114923	0.071367	-1.02554	0.646131	0.986082	1.60665	0.214664	0.89093	0.703805	0.100722	-1.52749	-0.76979	-0.887102	-0.837363	0.12599	0.662613	-0.0910744	0.851995	-0.589585	-0.858221	0.220875	1.25692	0.927498	0.69468	-0.674746	1.21729	1.33827	1.30995	-0.755081	-1.61649	-0.449835	0.94659	0.926563	-0.105004	0.907861	0.312837	-0.310728	0.394323	0.817154	-0.736765	0.393568	0.737793	1.47499	0.623994	0.515838	1.36763	0.595136	1.55709	0.673667
1	ENSG00000115252	0.737443	-0.160892	1.04674	0.124485	0.404783	0.81241	1.89102	0.942468	-1.28096	-1.2603	-0.986179	-1.40865	-0.996382	-0.108817	0.506625	0.295178	0.269529	-0.957468	-0.882745	0.015815	0.977666	-0.125471	0.593611	0.16478	1.15914	0.48489	0.707298	-0.811188	-0.996716	0.497892	0.31257	-1.13074	-0.182257	1.37191	0.0103719	-0.921977	0.376533	0.917589	-0.234352	0.718693	0.777334	1.29489	0.840803	0.412233	1.52614	1.55591	0.838661	-0.0460966
1	ENSG00000115306	-0.318214	0.0884316	-0.121932	0.128966	0.629338	0.198173	0.565814	0.404654	-0.310059	-0.358267	-0.434628	-0.821508	-0.338531	-0.0370458	-0.230037	-0.27141	-0.0238332	-0.156145	0.00107099	-0.0217637	0.0618815	0.0620645	-0.211556	-0.130475	0.0912022	0.622553	0.183023	0.0415016	-0.171029	-0.256067	0.148542	0.14623	0.355153	0.0548198	0.103828	-0.17903	0.0863669	0.852825	0.209368	0.147552	0.326732	1.28028	0.0593974	-0.0522856	0.513639	0.146793	0.199054	0.0649277
1	ENSG00000115380	0.645081	-0.0936162	0.514109	0.593933	1.05291	0.762323	0.540985	0.558189	-0.258993	-0.631975	-0.361014	-0.328616	-0.239525	0.247418	0.0339314	0.141181	-0.494833	-0.319025	0.231919	0.555193	1.20662	0.709777	-0.0231155	-0.470317	0.453406	0.560141	0.741291	0.532865	0.277026	0.666141	-0.00604838	-0.584274	0.31441	0.278472	0.0754035	-1.07336	-0.206292	0.79423	0.363107	0.84514	0.647773	0.552744	0.431539	0.539709	0.63594	-0.188801	0.201121	0.469256
1	ENSG00000115414	0.883753	-0.0869931	0.523457	1.63255	3.83471	0.494983	2.20337	0.829976	-0.618759	0.586746	0.20449	0.903215	-1.91305	0.252567	0.744627	-2.11993	-0.200608	-1.50311	-0.705288	-0.979959	1.71558	2.67346	0.632566	-0.960368	1.14008	1.84845	1.00553	-4.93934	-3.95112	-1.5255	1.52305	0.0296727	1.00739	1.61906	0.985063	-1.86933	1.98128	2.8799	-0.0160312	-1.33695	2.76995	2.48933	-0.366373	-0.951287	1.94303	1.17477	-0.186451	2.85784
1	ENSG00000116016	0.0845291	-0.772612	1.2494	0.470209	-0.0256122	0.60247	0.883907	0.229421	-0.210326	-1.42364	-1.20991	0.086644	0.199515	0.220201	0.604109	-0.250003	-0.134374	0.376127	-0.339735	0.560858	1.02055	0.148384	0.39408	-0.436722	0.695264	-0.20377	0.18645	-0.633797	-0.88627	0.605516	-0.0402277	0.0148539	-0.257525	0.388219	0.172089	-0.730822	0.335971	0.11189	0.0769999	0.632441	0.506922	0.671149	0.746755	0.546212	0.701056	0.538058	1.07638	-0.447154
1	ENSG00000116678	0.636614	-0.240534	1.23433	1.95878	2.04072	1.04967	1.80078	1.91608	-1.60234	-3.03404	-2.27783	-1.56756	-2.36688	0.400529	0.775892	-0.512103	0.82964	-1.92678	-0.383124	0.101975	1.86213	0.834104	0.885873	-1.03607	1.76279	1.82496	1.35289	-1.8518	-2.16662	1.39232	0.480703	0.522028	0.406396	1.35008	1.4516	-0.496444	0.816243	2.53958	-0.325333	0.959819	1.51486	1.84743	1.16998	1.91515	2.55212	1.15465	2.15651	0.353149
1	ENSG00000116774	1.04185	-0.405988	0.584479	2.389	2.0997	1.18537	1.82041	1.53642	-1.80226	-1.32493	-0.698656	0.0951276	-0.704799	-0.0661446	0.183443	-0.656911	0.818616	-1.05032	0.665466	-1.09308	1.64703	0.94488	0.530269	0.0159439	1.06696	1.68827	1.32807	-1.74985	-1.90401	0.58103	1.19487	0.452341	0.585768	0.445116	0.50785	-1.03947	1.02389	1.94971	-0.747415	-0.297762	2.09359	2.53195	0.264969	0.0807007	2.37903	0.827883	0.692022	-0.0877364
1	ENSG00000116962	1.02581	0.15327	0.511388	1.99601	3.2163	0.924628	2.14179	1.08312	-0.0290636	-1.97409	-0.5123	-0.444218	-1.5229	-0.479861	0.210658	-0.771823	1.25292	-2.00148	-0.261229	-0.669705	1.25378	1.68963	0.538857	-0.40272	1.09702	1.85078	0.804528	-4.31486	-2.12014	-0.197459	1.35638	1.11811	1.02025	1.04325	1.01882	-1.09962	1.65187	2.52657	0.0342055	-0.242505	1.41864	2.49009	-0.0899568	-0.277659	2.12382	1.57495	1.21925	0.503138
1	ENSG00000117013	-0.368722	-0.503449	0.537424	0.762741	3.54727	-0.0830144	0.465695	0.762814	0.435147	-0.963477	-0.398835	-0.791822	-0.756293	0.863756	1.29585	0.0776877	-0.460122	-0.472063	0.087377	0.135128	1.01531	2.42236	0.488654	0.0761267	1.22208	1.91007	1.57332	-1.25596	-1.69733	-0.971416	1.23284	-0.078083	1.03135	1.23303	1.17966	-0.299424	0.126761	1.495	0.0713624	-0.0846678	0.351002	-0.244479	1.31477	0.276976	0.980017	1.30173	0.716422	0.769596
1	ENSG00000117122	0.260234	0.254138	1.37447	0.850886	1.04975	0.793733	1.12235	0.471568	-0.397735	-1.50784	-0.577886	-0.627372	0.0169884	-0.694973	-0.164417	0.16691	0.00138862	-0.886266	-1.23252	0.403994	1.91736	0.347904	0.913331	0.228814	1.83505	0.823126	0.999455	0.658298	-0.518456	0.131633	0.192178	-0.415327	0.110941	0.786074	-0.471965	-1.24305	-0.306016	0.803134	0.568282	0.592734	0.985047	1.45889	0.246981	0.732944	1.69864	0.868441	2.09858	0.0917644
1	ENSG00000117385	0.0470261	0.0814573	0.087702	0.0248776	0.288082	0.125592	0.33982	0.243525	0.185603	-0.121203	0.00567327	0.251602	0.172681	-0.115734	0.0146233	-0.148034	0.186907	-0.120836	0.0574786	-0.227922	0.23823	0.383251	-0.0938391	-0.222449	0.142273	0.153383	-0.0446359	-0.836708	-0.0791543	-0.389428	0.492086	0.304152	-0.203646	-0.0361733	0.375737	-0.072548	0.107628	-0.104618	-0.147176	-0.108833	0.101522	0.538238	0.0875796	-0.0530774	0.445112	0.365288	0.0793211	0.330288
1	ENSG00000117643	0.388601	-0.209521	0.789069	0.226273	0.881666	0.717778	0.550662	-0.0587531	-0.848634	-1.18918	-0.47248	-0.289634	0.29725	0.928358	0.832762	0.282968	-0.832777	0.0727559	-0.143485	0.0225912	0.681791	0.434838	0.617403	-0.601228	1.02524	0.48687	0.579219	-0.183547	-0.478968	0.981804	0.064964	-0.417379	-0.0901739	0.0393441	0.0132025	-0.739667	-0.0537699	0.0960168	0.150062	0.551306	0.106695	0.189443	0.687752	0.479853	0.959299	0.75629	1.23615	-0.512481
1	ENSG00000118495	-0.288814	-0.460873	0.14721	0.356244	0.94702	-0.127084	0.970134	0.36424	0.205547	0.161602	-0.115625	0.226981	0.171183	0.0978013	-0.000967752	-0.12856	0.183346	-0.238186	-0.151545	-0.440272	0.493865	0.671409	-0.0336371	-0.276907	0.55324	0.665877	0.279265	-1.4841	-0.569562	-0.648868	0.227812	0.0589047	-0.248582	0.28103	0.226915	-0.0136584	0.217066	-0.0423736	-0.179906	-0.42402	0.171795	0.606887	0.0783842	0.0365383	0.544761	0.663665	-0.111621	0.368149
1	ENSG00000119138	0.805063	-1.00367	-0.0446675	0.609872	2.11372	0.735643	0.666096	0.322774	-2.10117	-1.20096	-0.969494	0.694191	0.261965	0.537369	0.831828	0.612232	0.308438	-1.34597	0.484883	-0.501251	0.0758365	0.727003	-0.017402	-0.193147	-0.0750641	0.455604	0.0769601	-1.62965	0.221092	1.14913	0.25956	-0.0395254	-0.431997	-0.882381	0.143355	-0.806776	0.128561	1.20422	-0.322061	0.0454399	-0.0498844	0.630722	0.555184	0.225612	0.268337	-0.110797	0.292845	-0.0629512
1	ENSG00000119681	0.0296884	-0.244795	1.89952	2.69537	2.17248	1.17322	2.4057	1.58498	-1.223	-3.23133	-1.11343	-1.38166	-1.32778	0.161304	0.41388	-0.428556	0.628751	-1.23123	-0.0134608	0.0527567	2.55442	1.74046	1.33392	-1.04733	1.81313	1.90891	1.49739	-2.23771	-2.45753	0.260065	0.969211	0.256739	0.392058	0.825528	0.821381	-0.981827	0.811392	2.55384	-0.664052	0.596968	1.84807	2.78302	0.401745	0.283349	2.6462	1.2924	2.14792	0.264544
1	ENSG00000119699	-0.178924	0.0526123	0.689829	1.80502	1.81026	-0.0780541	2.23793	1.27014	-0.140117	-1.28054	-0.291143	-0.505339	-0.210249	0.0139228	-0.259736	-0.278546	0.363093	-0.507384	-0.550906	-0.558454	1.45059	1.16139	0.803467	0.0126371	0.665591	0.563182	0.203586	-1.25313	-1.17259	-0.878665	0.890417	0.750873	-0.0508216	0.46731	0.555762	-0.861363	0.514785	0.292941	-0.440884	0.0643767	1.53663	1.46871	-0.241398	0.117612	1.42393	0.527294	-0.327716	0.254652
1	ENSG00000119771	0.426232	-0.531552	0.529394	0.603705	1.18322	1.09636	0.845246	0.39638	0.21065	-2.07774	-1.66361	0.115414	-0.0965727	0.650184	0.638829	-0.26723	0.223379	0.00896311	-0.113467	0.452991	1.18106	0.821771	0.612702	-1.4096	0.826566	1.00983	0.901542	-1.52701	-1.56298	0.556283	-0.140983	0.271123	-0.00692828	0.723355	0.647854	0.0091651	0.526113	1.14828	-0.420842	0.553663	0.363642	0.824665	0.601732	0.489478	1.16667	0.503375	1.92935	0.247948
1	ENSG00000120156	0.338452	0.725813	0.757076	1.62992	1.36164	1.34667	3.10969	1.04545	-0.0157161	-1.90449	-1.28935	-0.645725	-2.10811	0.206959	1.0784	-3.72481	1.17742	-1.55462	-0.319321	-0.597159	1.44318	1.36202	0.503351	-0.0486131	1.32764	2.08621	1.20017	-5.33421	-4.21367	-0.139628	0.554641	1.53495	0.732325	0.704591	1.99391	0.0344484	1.82759	1.70429	0.149095	-0.0591586	1.61638	2.33511	0.715288	-0.281159	2.39673	2.17945	0.815707	1.57567
1	ENSG00000120162	0.264598	-1.07536	0.312373	0.82756	0.690056	0.563617	0.538469	0.102919	0.191313	-0.43796	-0.691658	0.529527	-0.195212	0.00558554	0.134802	-0.472997	0.346377	-0.0703178	-0.107196	0.169253	0.588071	0.479326	0.0648831	0.39332	0.259684	-0.354212	-0.23705	-0.77188	-0.694839	0.0774586	-0.130934	0.42493	-0.284383	0.197124	-0.128705	-0.428763	0.134034	0.783246	-0.434074	0.0639878	0.700077	0.730277	-0.107866	0.551394	0.737531	-0.051143	0.115164	0.306411
1	ENSG00000120318	-0.520237	-0.576925	0.545281	0.539831	0.208183	0.621483	1.10325	-0.384234	0.305111	-0.954594	-0.494384	-0.355229	-0.389663	-0.069973	0.192445	0.244234	0.0509218	-0.45567	-0.336946	0.298728	0.94107	0.351769	0.534006	0.175061	0.876376	0.646275	0.43181	-1.1133	-0.902325	-0.397197	0.190652	0.37345	0.307237	0.462309	0.689945	0.37474	0.558079	0.067408	0.530187	0.131438	0.238081	0.797796	0.147757	-0.0437028	1.24972	1.31839	0.762195	0.112278
1	ENSG00000120457	0.715476	-0.658394	1.02701	1.25248	1.48923	1.06508	0.23129	0.01798	0.49218	-0.468492	-1.03525	0.762205	0.150427	1.01985	1.22547	-0.909705	0.0850087	-0.628513	0.120693	-0.0525855	1.26658	1.75017	2.19083	-1.31747	2.0826	1.78601	1.58283	0.213603	-2.51187	0.815309	-1.62776	-3.73101	-0.652335	0.601076	0.388042	-0.104094	0.440858	1.21004	-0.886532	0.888205	1.57075	1.03506	1.38088	0.625078	2.40583	1.08184	2.20366	0.609466
1	ENSG00000121068	1.10333	1.47624	1.47333	2.47027	4.68215	1.73745	3.23581	2.50748	-0.346365	-3.71246	-0.983374	-2.17489	-2.48479	-0.178751	-0.0164724	-2.4407	0.901426	-1.66995	-0.438166	0.173019	2.17019	3.3133	2.39589	0.615116	3.10154	2.89549	2.31603	-6.34723	-4.71126	-0.482083	2.33655	1.54098	2.16185	2.74201	1.46776	-1.15851	1.46685	2.68858	1.11949	-0.589493	1.98451	2.29372	0.0230749	0.232892	3.01797	2.02233	2.51565	1.13366
1	ENSG00000121075	1.32098	2.56604	2.15974	2.82977	5.22147	1.9014	4.04613	2.26286	0.867567	-5.04893	0.824535	-2.33929	-2.48493	0.135723	-0.357544	-0.929345	-0.187795	-1.72854	-0.181791	0.476129	1.58665	4.02033	2.13775	-0.945745	2.45529	2.682	1.43257	-3.16893	-2.37956	-0.434926	3.13921	1.74111	2.96928	3.03142	0.997691	-3.35197	1.56365	3.51198	2.4662	-0.770458	2.76746	1.54444	-1.30931	-1.00253	1.72691	0.885119	0.197441	1.68158
1	ENSG00000122035	0.206667	-0.0148089	0.17672	0.680674	2.39098	0.297324	0.747344	0.0074916	-0.594106	-1.12093	-0.271427	-0.108135	-1.4356	0.123667	0.435997	-0.35351	0.847771	-0.603929	-0.911558	-0.190117	0.743543	0.567918	0.13941	0.669157	0.550242	0.391918	0.0542805	1.0642	-0.548725	-0.142666	0.557436	0.439689	0.00599954	0.129267	0.0902002	-0.241259	0.257624	0.880106	0.573573	0.300937	0.444593	0.298865	-0.36429	-0.729225	0.822474	0.485038	0.0224577	-0.226644
1	ENSG00000122642	-0.168435	-0.0039091	0.429852	0.278591	0.636236	0.594361	0.598965	-0.0778222	-0.11199	-0.711003	-0.234694	-0.505094	-0.235076	-0.0843674	0.0645052	-0.181092	0.0630793	-0.391254	-0.0591421	0.119492	0.604138	0.30782	0.359237	-0.158516	0.487645	0.462718	0.39047	0.134353	-0.152689	-0.00903598	0.165328	0.00160964	-0.0202477	0.3631	-0.0178689	-0.518508	0.0336926	0.25471	-0.156869	0.269957	0.355799	0.480835	0.251437	0.158691	0.749173	0.306259	0.593717	-0.0425481
1	ENSG00000122707	0.404889	0.201372	0.608017	1.39375	1.96935	0.386069	1.07641	0.608592	-1.51189	-1.21282	-0.546055	-0.406117	-1.45732	-0.0154659	0.1538	0.000579829	0.220541	-1.03546	-0.121516	-0.482292	0.873926	0.67958	0.243555	-0.384164	1.03002	1.6313	0.973492	-1.13197	-0.886891	-0.190175	0.227642	-0.0428692	0.353838	0.637919	0.912363	-0.345075	0.808016	1.68929	0.0957033	-0.267835	1.60929	1.79518	0.333087	0.28228	2.16399	0.957356	0.700862	0.954427
1	ENSG00000122778	-0.017535	0.898595	-0.390326	-0.775921	-1.09458	-0.269702	-0.894828	-0.204083	-0.031576	0.810342	0.685061	-0.677011	0.315859	-0.3817	-0.331022	-0.118118	-0.208355	0.0704362	-0.12274	-0.205758	-0.532292	-0.83527	-0.129897	0.109126	-0.100005	-0.237546	-0.101624	1.03634	0.584465	0.381227	0.25696	-0.418866	0.196881	-0.434649	-0.267597	0.185763	0.0202455	-0.190028	0.152686	-0.149865	-0.62462	-1.15097	-0.146412	-0.100473	-0.478617	-0.219888	0.0956159	0.0995759
1	ENSG00000122786	0.246035	0.872643	0.629666	1.16172	4.14619	0.429157	2.45943	1.79294	-0.227262	-2.92365	-0.155579	-1.16148	-1.79016	0.167071	0.49604	-1.97071	-0.0329096	-1.24903	-0.156358	0.212382	0.523795	2.56506	0.762392	-1.2839	1.18942	2.68008	1.86318	-4.64048	-3.4328	-0.803544	1.52416	0.942282	1.69414	2.18911	1.55024	-0.730282	1.55949	3.51736	0.693776	-1.19157	1.60633	1.93449	-0.101167	-0.789935	1.67605	0.925872	0.272078	1.43486
1	ENSG00000123094	0.3021	-0.625148	0.498317	0.155815	0.879331	0.412018	0.883846	0.760172	-0.161863	-0.85569	-0.931852	-0.0866276	-0.152347	0.336678	0.496359	-0.590818	0.0815894	-0.232768	-0.214307	0.236873	0.254972	0.397476	-0.0826695	-0.729115	0.280058	0.533057	0.317275	-0.763479	-1.2571	0.071554	0.0102578	-0.0392228	0.174195	0.793649	0.351015	-0.270791	0.323743	1.0951	-0.379479	0.437392	0.560757	0.87826	0.694668	0.302459	0.497325	0.0303989	0.556865	0.258956
1	ENSG00000123384	-0.566363	-0.29004	0.445516	0.846821	1.18032	0.577166	0.54159	-0.0866187	0.289055	-0.675247	-0.6933	-0.199549	-0.940381	0.139021	-0.110096	0.134091	-0.709069	-0.0698257	-0.531623	0.38797	0.66569	0.685276	0.831641	0.395585	0.711954	0.538106	0.482548	0.0078884	-0.205921	-0.156264	0.177405	0.0797319	0.144525	0.144357	-0.0359139	0.13975	0.125066	1.06295	0.201527	0.271366	0.658202	0.974446	-0.301338	0.032181	1.0867	0.307936	1.19723	0.448367
1	ENSG00000124006	0.035371	-0.853491	0.49455	0.382573	0.608701	0.399344	0.628943	0.727188	-0.0986896	-0.93487	-0.453784	-0.395258	-0.178101	0.523338	0.609257	-0.159056	-0.242984	-0.416009	-0.278014	0.0713388	1.0464	0.302866	0.477225	0.123073	1.03798	1.1402	1.11657	-1.1726	-0.616047	-0.122333	0.647136	0.0717017	0.0355675	0.831001	0.407216	-0.097087	0.222541	0.299118	-0.257497	0.114307	0.411317	0.594566	0.639903	0.387952	1.10475	0.812573	1.28757	0.495769
1	ENSG00000124406	-0.11459	0.0625052	0.944475	-0.0405686	0.112069	0.545342	0.558049	0.572719	-0.925857	-0.435602	-0.256716	0.65587	-0.348019	0.243288	0.245129	0.609406	0.320172	0.265002	0.348867	0.304361	0.116822	-0.202509	0.0189992	-0.606063	0.312097	0.955346	0.724768	-0.719987	0.180887	0.394862	-0.830313	-0.293011	0.293236	0.425629	0.793524	-0.309399	-0.119121	-0.12303	-0.106362	0.358376	0.541415	0.98832	1.15789	0.81638	0.369491	0.456991	-0.203147	0.920535
1	ENSG00000125266	-0.0656346	-0.429763	0.124762	-0.491036	0.469145	-0.212926	0.735442	-0.221511	0.0806599	-0.913814	-0.643371	1.10455	0.658864	0.7607	0.640875	-0.490937	0.522587	-0.315591	-0.522553	0.0317347	0.406819	0.328175	0.399808	-0.762552	0.449284	0.370524	0.185558	-1.30145	-0.727161	0.0440636	0.254027	-0.151216	-0.282557	0.564268	0.466785	0.483725	0.662296	0.441575	-0.685517	0.223267	0.489804	0.432871	0.287163	-0.69336	0.461065	0.811814	-0.441918	-0.662447
1	ENSG00000125810	-0.50501	-0.150191	0.51965	1.06691	1.0587	0.187982	2.40162	-0.0533349	-0.905416	-0.651493	-0.0624561	0.338942	-1.46082	-0.426562	-0.0298886	0.960641	1.30274	-0.913501	-0.303402	-0.128466	0.470872	0.526589	0.0815544	0.573713	0.344754	0.859463	-0.00683064	-3.38834	0.143399	-0.850382	0.324861	0.740605	0.352769	0.228757	1.20644	0.331571	1.55042	0.517035	0.85077	-0.476285	0.570903	1.79602	0.293648	-0.653078	1.11627	1.20799	-0.820305	0.728424
1	ENSG00000125848	1.00755	-0.916792	1.92724	0.451348	0.314189	1.43624	2.11814	0.651446	-0.920391	-2.64928	-2.15905	-0.228839	-0.0627321	0.335532	1.29181	0.731407	0.581486	-0.535103	-0.148007	0.978107	1.9234	-0.433748	0.765498	-1.10049	1.98496	0.295174	0.980242	-0.890913	-1.83439	1.19202	-0.0219596	0.583167	-0.524984	1.43266	-0.0710046	-0.446878	-0.115991	1.26502	0.404979	1.81954	0.257988	1.14015	0.773363	1.09594	1.52837	0.522016	2.43548	-0.991452
1	ENSG00000126803	-0.0682446	-0.476151	1.10902	1.31992	2.10408	0.699332	1.1528	0.207132	-0.604339	-1.61591	-1.93997	-0.844372	-1.61509	0.799894	0.683163	0.285774	-0.873742	0.138385	0.0240227	0.997992	1.01911	1.28557	1.86035	-0.537465	1.5848	1.22831	1.36241	0.165341	-0.85031	0.16089	-0.10514	-0.173705	0.180169	0.982417	0.640988	-0.697532	0.0320254	1.15347	0.103978	0.597656	1.09158	0.69548	0.696922	0.963426	1.86648	0.87201	1.67388	0.790031
1	ENSG00000127329	0.0536838	0.342703	0.532986	1.29256	1.68961	1.06446	2.73339	0.89995	-0.298084	-2.37375	-1.18085	-0.504121	-1.54725	0.315813	1.26657	-2.89572	1.30781	-1.09503	0.14607	-0.471342	1.54153	1.37294	0.624023	0.245101	1.09437	1.9461	1.07522	-6.33224	-4.96101	-0.92521	0.652493	1.10893	0.750123	0.573364	2.10783	0.540269	2.09216	1.52885	-0.316283	-0.113953	0.94845	1.89879	0.610206	-0.180944	1.7653	1.91413	0.663914	1.16624
1	ENSG00000127585	0.14015	-0.217444	0.168922	0.233518	-0.201436	0.984903	0.132243	0.420326	-0.119298	-0.869094	-1.06312	0.506694	-0.385817	0.762978	0.651452	0.0864116	-0.611699	0.331945	-0.1017	0.882221	0.805567	0.0878226	0.499639	-0.827341	1.03846	0.826087	1.0234	0.0369366	-0.884917	-0.178102	-0.134275	0.308732	0.123684	0.390881	-0.0174547	0.108386	-0.426005	0.970039	0.121026	0.392127	1.0509	0.9128	0.660869	0.304783	0.922761	0.975933	1.23012	0.552095
1	ENSG00000127920	0.36225	0.132553	0.765425	0.878094	0.976495	1.5821	2.35679	0.448836	-0.62121	-2.32448	0.419187	-0.454387	-1.64429	-0.125843	0.60235	0.203845	0.719264	-1.17677	0.237565	0.580403	0.457985	0.793684	0.785077	0.209472	0.719023	1.2113	0.881943	-3.66888	-1.5662	-0.0604407	0.0341378	0.205313	0.208926	0.991545	1.52239	0.551122	1.23312	1.39034	0.128668	-0.158103	1.47265	2.15331	0.475612	-0.188701	2.03317	1.86898	-0.12589	1.07314
1	ENSG00000127946	-0.0905906	-0.435322	0.0936706	0.383879	0.543852	0.261204	0.842402	-0.409599	0.368071	-0.30058	-0.204752	-0.00229329	-0.703231	-0.285868	-0.105874	-0.566976	0.658624	-0.079577	-0.0837459	0.0557658	0.24629	0.372458	0.00788154	-0.361185	0.159385	0.291399	-0.22229	-1.69921	-0.92769	-0.458655	-0.324569	-0.0132429	-0.467954	0.0989319	0.0350838	0.282497	0.45855	0.752729	0.128404	-0.108391	0.44884	1.03255	-0.0566499	-0.252048	0.794595	0.550809	0.289628	0.443448
1	ENSG00000128052	0.116846	-0.426906	0.536102	0.840569	1.05024	0.570411	1.28373	0.1872	-0.867042	-1.13049	-0.237516	-0.0258157	-0.556067	-0.292708	-0.357038	-0.011032	1.29028	-1.28872	1.75399	-0.71852	0.460221	0.075974	0.636171	0.116173	0.442344	1.08964	1.36206	-5.44534	-2.72876	-0.943672	0.846226	0.567797	0.0590366	1.17305	1.24016	0.811666	0.946906	1.28363	-0.399678	-0.680186	0.633748	1.22	1.22598	-0.499235	1.12979	1.08472	-0.537024	0.456517
1	ENSG00000128567	-0.32155	-0.299181	0.340419	0.172743	-0.315342	-0.357039	0.865548	0.464073	0.504489	0.709798	-0.445855	-1.1169	0.617677	0.322058	0.362225	-0.670662	-0.0540021	0.13952	0.512355	-0.108131	0.540719	0.314812	-0.0759479	-0.726797	0.157522	0.759473	0.419202	-1.77698	-0.751154	-0.548197	-0.0313455	-0.278092	-0.350909	0.0233464	0.61504	0.201147	0.495906	-0.182588	-0.760301	-0.109688	-0.203052	0.157722	0.933793	-0.0418328	0.166438	0.415659	0.0846757	0.352694
1	ENSG00000128641	-0.205289	-0.178826	-0.167793	-0.320137	-0.460158	-0.841606	-0.187819	-0.473336	-0.219048	0.422827	0.567266	-0.654365	0.194396	-0.333664	-0.231871	-0.706203	0.533922	0.239025	0.456834	-0.56308	0.0264475	-0.368159	-0.511461	0.286517	-0.167331	-0.869095	-0.578687	0.111533	0.705423	0.304688	0.0485441	-0.111535	-0.0650413	-0.257004	-0.201273	0.226233	0.119233	-0.290607	0.0660671	0.328814	-0.415386	-0.505394	-0.250085	0.371616	-0.254715	-0.304908	-0.0606026	-0.667344
1	ENSG00000128656	-0.263051	0.677426	0.727464	1.7786	3.11739	0.750754	2.19046	0.229877	-0.508769	-1.85456	-0.675256	-0.058746	-0.738763	-0.868437	-0.106105	-0.875034	1.46397	-1.36171	-0.296877	-1.14673	1.53192	2.12113	0.452123	-0.528143	1.33023	1.33368	0.670737	-1.04518	-1.48593	-0.582915	0.864976	1.39665	-0.0587893	0.862223	1.20063	-0.103797	1.27536	2.12764	-0.248525	-0.273436	1.53696	2.10487	-0.790607	-0.73012	1.96732	1.28235	0.373028	0.882773
1	ENSG00000128791	0.150561	-0.000859429	0.257351	0.392766	1.35618	-0.0508473	0.808032	0.326208	0.135862	-0.260047	-0.192151	-0.569047	-0.196466	-0.447506	-0.626581	-0.287774	0.125337	0.0878963	-0.156321	0.0956984	0.110831	0.506858	0.102831	-0.401248	-0.168516	-0.0716048	-0.38164	-0.299707	-0.385539	0.0250231	0.458753	0.196301	0.121763	0.480689	0.350652	-0.146796	0.429589	0.816569	-0.0488573	0.333755	0.152128	0.351893	-0.0851087	-0.128347	0.18065	-0.487471	-0.24403	0.332365
1	ENSG00000128872	-0.507082	-0.132074	-0.0598932	0.0678482	0.916875	0.0994279	0.792046	0.182129	-0.80782	-0.773069	-0.172116	0.232813	-0.594946	0.0120127	0.294297	0.303558	-0.0114105	-0.364066	-0.252398	0.0107104	0.0369849	0.0238576	0.07024	0.212252	0.231346	0.918308	0.424576	-1.05682	-0.219039	-0.61003	-0.136669	0.390386	0.296036	0.0935793	0.377001	-0.316432	0.217841	1.17425	0.493999	0.17211	0.579849	2.49244	0.196321	-0.00081373	0.632473	0.575882	0.0461634	0.41728
1	ENSG00000128917	0.198445	0.773242	1.73058	1.37697	2.518	1.06927	2.64057	0.654415	-1.27616	-2.2046	-1.05113	-1.06445	-2.13631	0.024191	0.998657	-2.19402	1.65435	-1.1861	0.828021	0.126409	1.7071	0.794017	1.0251	0.240146	1.26629	2.10775	2.08036	-3.40964	-2.75113	-0.826491	0.143498	0.989829	0.681899	0.624705	2.42355	0.267494	1.75844	2.45265	-0.812289	-0.10447	0.119162	2.00697	1.3065	0.741034	1.89601	2.0727	0.936893	1.34493
1	ENSG00000129009	0.873448	0.192204	1.86276	1.91269	2.49689	2.09133	1.99263	1.65074	-1.76637	-4.1963	-2.42585	-2.39493	-1.60344	0.454942	0.763388	0.95948	0.149588	-0.218714	-0.203547	0.750356	2.0674	2.06166	2.052	-1.06221	2.20196	1.33846	1.25959	-1.23713	-1.92503	0.819467	0.306817	-0.282893	0.0838538	1.39602	0.883892	-0.293453	0.694089	1.95034	0.0158453	1.08394	1.91521	2.21196	0.920129	1.21483	2.62223	1.11733	1.89027	1.7031
1	ENSG00000129038	0.112334	-0.319289	0.643736	1.87058	1.67247	-0.0988331	1.46924	0.305079	0.370367	-0.87471	-0.849407	-0.700582	-0.545059	-0.139161	-0.0340256	-0.949572	0.991893	-0.371398	0.230525	0.0393279	1.21418	1.61064	0.196191	-0.566085	0.43271	0.0396023	0.264178	-0.440493	-1.06994	-0.00760023	1.18809	2.16642	-0.426638	0.351298	0.0869721	0.188942	0.487052	0.0431443	-0.318392	0.582498	0.528937	1.03434	-0.0780479	-0.125201	1.0101	0.460731	0.75899	-0.0616137
1	ENSG00000129467	-0.189968	0.338484	0.512276	0.881823	0.8071	0.881942	2.16039	0.695514	-0.280255	-1.69069	-1.04972	-0.748403	-0.813131	0.0135839	0.642603	-1.83774	0.582448	-1.40462	-0.273945	-0.620982	1.67671	0.917912	0.59646	-0.035995	1.37809	1.78103	0.779164	-3.26945	-1.29816	-0.787784	0.640545	1.06185	0.70288	0.273667	0.884989	0.0841535	0.924103	0.885375	0.0344114	-0.609032	1.11887	1.51766	0.503509	-0.584644	2.05424	2.11457	1.17878	0.60721
1	ENSG00000129474	0.653372	-0.352779	1.01671	0.494494	0.0240341	1.0912	1.3235	0.0727995	0.316404	-1.0228	-1.17844	0.102996	-0.327312	0.505845	0.470654	-0.397398	-0.334206	0.272307	-0.43111	1.12053	1.46283	0.297933	0.741454	-2.14942	1.0778	0.411609	0.902493	-0.951083	-1.82943	0.600325	0.469851	0.983645	-0.683134	0.819989	0.128332	-0.298502	0.195844	0.9447	-0.123387	0.931691	0.679943	0.716183	0.532692	0.656188	1.07423	0.547369	2.18133	-0.0421967
1	ENSG00000129946	0.674378	0.359486	0.436532	-0.0867231	0.948716	-0.349604	1.06735	1.37458	-0.749716	-0.971552	-0.146092	-0.489545	-1.6219	0.701139	0.995312	-0.892274	0.116804	-0.890047	-0.252412	-0.382694	0.368874	0.400882	-0.433848	-0.850747	0.823554	1.54762	1.25286	-1.82268	-0.138578	-0.214076	1.22196	0.492263	-0.632338	-0.601203	0.870431	0.649301	1.35829	0.308081	-0.163024	-0.604787	0.026432	1.28999	1.28233	-0.287073	1.00451	0.947403	-0.253556	0.914539
1	ENSG00000129990	0.239261	0.0172741	-1.19604	0.613889	0.299328	0.856795	-1.83423	-1.49891	-0.868775	1.0085	1.2158	-0.913713	2.17006	-0.776035	-0.724909	-3.4981	1.33979	-0.320668	1.9114	0.218035	1.57616	1.54108	-0.311657	0.89202	-0.961425	-1.43077	-2.47298	-0.648186	-0.187843	-0.258479	1.57846	1.71223	0.24098	-0.137239	-0.626391	2.27099	2.02347	-2.84551	-0.904381	1.68747	-1.70755	-2.4283	-1.84364	-1.21732	0.157401	-0.0984283	-0.537446	-1.65324
1	ENSG00000130052	-0.220597	-0.466394	0.692162	1.45342	1.85603	0.435823	2.10857	1.08967	-0.370939	-0.611277	-1.22271	0.473336	-1.30854	-0.16679	0.284209	-0.680621	1.26288	-1.9968	0.214499	-0.93032	1.57879	1.14055	0.189755	0.0361664	1.13321	1.92695	1.34161	-3.77512	-1.90361	-0.70228	0.363831	0.844423	0.28585	0.0348519	1.57209	0.255812	1.36846	1.1152	-0.586776	-0.693635	0.919101	1.77246	0.501778	-0.416044	1.43093	1.46717	0.115201	0.919904
1	ENSG00000130300	0.968861	0.473156	0.680291	2.09285	1.49141	1.26583	3.0115	1.47561	0.387879	-2.08141	-1.094	-0.312335	-1.63834	0.184639	0.835542	-2.2069	1.63189	-1.85721	0.200439	-0.442974	1.78662	1.37951	0.688188	-0.0690409	2.01497	2.44458	1.85292	-5.60313	-4.56563	0.391655	1.65368	2.11651	0.58032	0.351488	2.272	1.00839	2.47529	1.29071	-0.627207	-0.468501	1.16042	2.2356	0.584865	-0.329253	2.74607	2.30516	1.67062	0.887136
1	ENSG00000130508	0.929853	-0.422151	-0.3239	1.52756	1.85414	0.191732	1.32324	0.692031	-0.186493	-1.96882	-0.915154	-1.77448	-1.63671	-0.392798	-0.450407	-1.12871	2.22246	-1.66055	0.141749	0.14993	1.06739	1.63276	0.370056	-0.459368	0.53516	1.11209	0.414548	-3.39926	-1.16995	-0.344365	1.87321	2.19231	0.343083	0.398306	0.808473	0.0321831	1.17381	1.22486	0.140911	-0.324352	0.518034	1.43802	-0.569178	-0.90766	1.21099	1.18144	0.667799	0.491619
1	ENSG00000130635	-0.237113	0.1976	0.836407	2.04963	3.34721	0.387364	2.1761	0.645913	-0.609754	-2.57436	-0.86872	-0.904156	-0.860811	-0.237863	-0.0280325	-0.745624	0.993209	-1.55794	-0.493352	-0.704254	2.24657	2.40687	1.24112	-0.518207	1.92243	2.00803	1.46055	-2.6113	-2.63062	-0.703227	1.06554	0.889871	0.747627	0.893707	1.02689	-0.558958	1.52414	2.00686	-0.395037	-0.360125	1.59844	2.59197	0.369696	0.408202	2.84882	2.30309	2.71826	0.484858
1	ENSG00000131016	0.405561	-0.272609	0.448015	1.44046	2.0989	-0.70041	1.79955	1.11279	-0.91116	-0.709719	-0.498412	-1.19332	0.26602	0.227966	0.136046	-1.98324	-0.133977	0.425708	0.607497	-0.910006	0.843108	1.00731	-0.201494	-0.0204112	0.50911	0.515751	-0.150674	-3.07731	-1.60405	-0.618859	1.4598	0.432767	0.0900734	0.0663303	0.137018	0.361643	1.491	1.66626	-0.600353	-1.01392	1.64619	2.28561	0.0255907	-0.647206	1.32666	0.424016	0.0828421	0.128472
1	ENSG00000131477	0.584081	0.095457	0.992233	1.42974	1.38469	1.41725	2.69852	1.48014	-0.741477	-1.33199	-1.10811	-0.832405	-2.17141	0.199574	1.3826	-0.996241	1.01946	-0.905763	-0.916578	-0.459383	1.53281	1.13685	0.591021	-0.282674	1.27687	1.72504	0.592258	-3.88299	-2.43051	-0.409412	0.78052	1.09239	0.666087	0.648318	1.56145	0.0875733	1.04208	1.47303	-0.36265	0.080809	1.52589	1.7785	0.669506	-0.130292	2.07953	1.8721	0.758074	0.954618
1	ENSG00000131831	0.69765	1.07084	0.426606	1.25924	2.49523	0.442689	1.89337	1.0039	-1.7395	-2.10257	-0.77941	-1.31179	-1.80605	0.296164	0.456782	0.228857	0.418558	-1.6636	-0.2438	-0.618822	0.511295	1.49227	0.611222	0.388047	1.60148	2.13256	1.63973	-0.187266	0.0766732	-0.269237	0.913212	0.459653	0.465157	0.838652	0.58596	-1.36347	0.322629	1.76927	0.231757	-0.41558	1.51261	1.44715	0.272973	-0.105988	1.60194	1.04716	0.675007	0.944469
1	ENSG00000132688	-0.169594	0.782174	1.24465	1.93561	2.73316	1.08183	2.91781	2.66557	0.369828	-3.03232	-0.64479	-0.407805	-2.1455	0.538754	1.01861	-3.37555	0.906783	-1.03128	-0.808356	-0.0114458	1.58557	1.47667	1.40249	-0.267344	2.81885	3.41266	2.18494	-6.87773	-4.62143	-0.113135	1.68511	1.85175	1.71207	1.17706	1.66232	0.0190328	1.58367	2.413	-0.266288	-0.52252	1.14056	2.74098	1.03125	-0.519552	2.58298	2.37825	2.46438	1.33851
1	ENSG00000133026	-0.390187	0.412936	0.399292	0.334687	2.05488	0.102123	0.996333	0.58219	-0.741325	-0.96013	-0.271065	-0.819312	-0.927761	-0.364072	-0.355456	-0.561765	-0.652034	-0.557178	-0.624133	-0.0481785	0.556329	0.696037	0.0935148	-0.276898	0.682343	1.01273	0.527403	0.266139	-0.0629463	-0.0742853	0.308643	-0.232934	1.1751	1.70282	0.217323	-1.12207	0.697009	2.14823	0.394976	0.156979	0.807057	1.4709	-0.504771	-0.304547	0.925817	0.358089	0.47363	0.145167
1	ENSG00000133067	0.246423	0.45368	0.857424	0.209022	2.42305	1.68974	0.944359	0.557756	-0.0448542	-2.33885	-1.18073	0.144259	-1.11448	-0.207169	0.701234	0.341829	0.0367027	0.0348001	-0.507256	0.210957	1.55483	0.739871	1.20849	-1.36296	1.85693	0.879068	1.56538	-1.07559	-2.43909	1.10265	0.172736	-0.713508	0.815149	1.59898	0.536754	-0.0585322	0.967456	1.7587	-0.0436374	0.661365	1.55453	1.91747	1.35882	1.10883	1.87682	1.01304	2.07071	0.0697358
1	ENSG00000133110	0.546471	-0.196116	0.999308	1.42181	0.24795	1.7858	2.15595	0.0700715	-2.36764	-3.09697	-1.24881	-2.16141	-1.3635	0.717459	1.29367	0.600848	-0.0564674	-1.33305	-0.360149	-0.352249	2.24971	0.894064	1.17519	-0.601263	0.781758	0.144618	0.606083	-3.34825	-2.75561	0.169793	0.643759	0.373224	-0.0344942	2.70362	1.07309	-0.162477	1.00844	1.03977	-0.401496	0.408773	1.95417	2.83367	0.319135	0.770039	1.63045	1.73558	1.60422	0.055332
1	ENSG00000133121	0.266729	-0.106421	-0.0608652	0.599533	1.77244	0.101181	0.972974	1.11107	-0.652686	-1.0814	-0.55101	-1.0777	-0.387788	0.117982	0.503634	0.100873	0.028014	-1.35191	0.23735	-0.596734	0.425542	0.738882	-0.0864332	-0.613224	0.46852	1.5994	1.04325	-1.20675	-0.263544	-0.0925852	0.555763	0.287099	0.786456	0.510506	0.672647	-0.733421	0.0613679	1.50599	-0.210515	-0.518367	0.880512	2.47215	0.50739	-0.566953	0.85149	0.726502	0.426665	0.960582
1	ENSG00000133313	-0.201649	0.34707	-0.230651	-0.346663	-0.806705	-0.235615	-0.343723	-0.300603	0.132213	0.414254	0.402475	0.0553288	0.627307	-0.222279	-0.380777	-0.0587202	0.405084	0.222481	0.370498	-0.321863	-0.20908	-0.384865	-0.310445	0.298842	-0.255655	-0.681969	-0.350993	0.603385	0.321153	0.0318646	0.0776849	0.0390588	0.0629504	-0.650392	-0.136881	0.150448	-0.0545424	-0.553407	0.128172	-0.108333	-0.462489	-0.56945	-0.236735	-0.00418445	-0.446822	-0.189891	-0.2228	-0.630385
1	ENSG00000133687	-0.103009	0.572839	0.0657822	0.390216	1.01522	0.186273	1.65115	0.288895	0.0820156	-0.983304	0.0979874	-0.526554	-0.327527	-0.226704	0.117828	-0.512868	-0.466133	0.0781933	-0.645358	-0.556434	0.611935	0.427736	-0.152229	-1.1287	0.456389	0.308242	0.279253	-0.860685	-1.81211	-0.453812	-0.140065	0.233982	-0.0767026	0.662326	0.327572	-0.494846	0.114397	0.91668	-0.0158947	0.748171	0.300357	0.641296	0.0571599	-0.803189	0.538311	0.0595355	0.306566	0.230911
1	ENSG00000134243	-0.310856	0.34153	-0.164621	-0.761252	0.448201	-0.178025	-0.456034	-0.138142	-0.00425799	0.199458	0.221644	-0.617934	-0.320672	-0.266106	-0.127423	-0.142676	-0.0541925	0.287077	0.146193	-0.38131	-0.373165	0.0193799	-0.045852	0.014558	0.0493595	0.151949	0.15085	0.764377	0.124586	-0.0926654	-0.0928858	-0.379851	0.261687	-0.00378943	0.177677	-0.216887	-0.0721238	0.332203	0.0849296	-0.0554164	-0.337766	-0.465383	-0.120614	-0.392607	-0.137739	-0.159551	-0.0792646	-0.0713804
1	ENSG00000134245	-0.0669991	-0.972336	0.570763	0.167383	0.419249	0.604364	0.481627	-0.0909861	0.0561123	-0.955384	-1.30487	-0.399423	-0.52451	0.344616	0.53054	0.0645418	-0.586162	0.524092	-0.419763	0.559554	0.554892	-0.400114	0.788329	-0.853996	1.05813	0.0278161	0.162387	-0.987757	-0.978487	0.0905786	-0.340485	0.167334	-0.0989296	0.475494	-0.224618	-0.0323658	0.316118	0.988006	0.209363	0.65121	0.530905	0.756926	-0.0210935	0.0581157	0.994668	0.390328	1.92382	-0.187153
1	ENSG00000134318	0.143163	-0.00394255	0.131543	0.0925653	0.774365	0.0860797	0.504467	0.214282	-0.0522746	-0.174733	-0.323398	-0.519499	0.0124474	0.0358874	-0.0169503	-0.343119	-0.0240294	0.00858259	0.236449	0.0717368	0.128123	0.343847	-0.135826	-0.311461	0.0753177	0.453787	0.146891	-0.261493	-0.0856551	0.0708434	0.168694	0.0426077	0.228581	0.476516	0.166922	-0.220974	0.208072	0.610099	-0.20045	-0.0231035	0.100616	0.305272	0.144969	-0.173351	0.0239188	0.00262614	-0.0617462	0.220482
1	ENSG00000134352	0.0655937	-0.419316	0.306315	0.549347	0.844617	0.197995	1.14115	0.361126	-0.480512	-1.03076	-0.907203	-0.22928	-0.373467	0.157095	0.27412	-0.358288	0.36431	-0.225623	0.143055	-0.0740669	0.616799	0.33597	0.25633	-0.477824	0.239688	0.489495	-0.0481806	-1.34882	-0.780224	0.0384764	0.21812	0.389272	0.247403	0.628212	0.389277	-0.305467	0.34904	0.979411	-0.240845	-0.169716	0.4136	1.04172	0.473137	-0.0442068	0.617002	0.326378	-0.0739793	0.20455
1	ENSG00000134569	0.0501707	0.452048	0.11158	0.440499	-0.00113231	0.93258	-0.373347	-1.09305	0.583341	-0.984521	-1.09625	0.412057	-0.22685	0.671576	0.405884	-0.98754	-0.705711	-0.0775561	-0.605917	0.370084	0.36127	0.0235154	0.23166	-0.738702	0.606571	-0.265019	-0.0295907	0.225811	-0.599209	0.332062	-0.447757	-0.411309	-0.605099	0.447545	0.410223	0.191318	0.426492	0.834355	-0.55634	0.066989	0.82967	1.03135	0.174983	-0.00328288	0.552059	-0.156541	1.5792	0.410469
1	ENSG00000134590	0.224232	-0.442815	0.0506886	0.550013	1.4664	0.204217	0.815626	0.735073	0.376371	-0.224287	-0.22555	0.00848487	0.1035	0.197296	0.447646	-0.193234	0.071414	-0.0341269	0.00607798	-0.136113	0.30627	0.911111	-0.00797028	-0.952085	0.318802	0.597995	0.330344	-1.05899	-0.440173	-0.169256	0.437234	0.296649	0.0843876	0.390249	0.499798	-0.0163331	0.21331	0.431294	-0.404182	-0.336137	0.432802	0.504367	0.234316	-0.374673	0.652508	0.39788	0.188376	0.55435
1	ENSG00000134627	0.107539	-0.663485	0.44402	0.107986	0.359906	-0.165395	0.290694	0.890928	-0.880062	-0.308626	-0.157366	0.596998	0.350753	0.372667	0.70943	0.156847	-0.302567	-1.01855	0.36923	0.485526	0.259417	0.225484	-0.24153	-0.685577	0.265545	1.20674	0.918071	-0.445475	-0.634524	0.00911126	0.137539	-0.282111	0.30315	0.872106	0.629591	-0.583549	-0.199118	0.347245	-0.114195	-0.0140738	0.640566	0.876946	0.818129	0.669987	0.361792	0.541913	0.0343922	0.741585
1	ENSG00000134802	0.393997	-1.09004	0.273121	1.39194	1.10047	0.356759	1.07766	0.596841	0.536061	-0.627415	-0.876317	-0.172363	-0.763801	0.469238	0.360788	0.107278	1.09261	0.110445	0.246362	0.170028	0.848709	0.766497	0.604144	-0.898043	0.192674	0.427856	0.532198	-2.11639	-1.47146	0.0981917	0.373418	1.22244	-0.356579	0.591527	0.360304	-0.0597203	0.573112	0.800793	-0.759912	-0.4502	-0.0936045	0.458841	-0.027951	-0.117351	0.709186	0.205289	-0.181779	0.605443
1	ENSG00000134853	1.76406	-0.402321	1.03999	2.4985	2.16636	1.25662	2.063	1.67503	-2.67237	-2.57242	-1.17613	-1.48357	-2.58551	-0.291611	-0.00444175	-1.7186	0.903869	-1.78161	0.511056	-0.802748	1.85223	0.743189	0.377609	-0.47088	1.53867	1.78335	0.657949	-2.91071	-1.30126	1.45804	1.25271	0.915317	0.0588009	-0.0397862	0.342173	-1.486	1.17674	2.76634	-0.714886	-0.0886668	1.6595	2.91452	0.170017	0.144627	2.59034	1.1184	2.12671	0.274452
1	ENSG00000134917	0.393001	1.2868	1.52425	2.90561	3.42588	0.318252	3.65057	1.52509	0.134461	-1.99616	0.599045	-2.00688	-1.71476	-0.144204	-0.0739796	-1.0566	-0.0954904	-2.32286	-0.357179	-0.193618	1.31079	2.81001	0.848602	-0.166151	0.978354	0.730865	0.505495	-0.569832	0.0941562	-1.07819	3.01728	0.933076	2.19634	2.34952	-0.00448278	-1.55921	0.712754	1.1865	0.928132	0.0678546	1.91909	1.80203	-1.45757	-0.838885	-0.0846043	0.0492833	-0.152768	-0.00426541
1	ENSG00000134986	-0.2566	0.020719	0.698965	1.01237	2.24224	0.0696683	2.0283	0.674591	-0.339529	-0.91256	-0.776984	-0.191012	-0.872718	0.3755	0.547458	-1.44994	0.782501	-1.045	-0.72547	-0.227328	1.11416	1.18147	0.149137	-0.158294	0.948557	1.9779	1.59965	-1.53315	-1.68277	-0.795429	0.314974	0.253097	0.318653	0.825743	1.20304	-0.230724	1.21542	0.333603	-1.13752	-0.717488	1.07885	2.15922	0.680653	0.286357	1.79809	1.64633	0.637204	1.35628
1	ENSG00000135063	0.332468	-0.34001	0.574949	-0.0434636	0.629293	0.366853	0.693111	0.292134	-0.150043	-0.598006	-0.606856	-0.459589	0.0611217	0.625347	0.734385	-0.443738	-0.116363	-0.563194	-0.179515	0.0244293	0.930533	0.530833	0.243653	-0.289282	0.678554	0.551955	0.537155	-1.31113	-0.349453	-0.412264	0.244043	-0.110124	0.0552981	0.905058	0.132726	0.0465464	0.128951	0.690736	0.283634	0.526637	0.689999	0.516076	0.425041	0.207179	0.423341	0.388255	0.74835	-0.165429
1	ENSG00000135111	-0.473842	-0.584553	-0.253495	1.29593	3.04356	-0.00601904	1.326	0.508543	0.159998	-1.46586	-0.552997	-1.01638	0.295996	0.0860069	0.923224	-0.744201	0.187334	-1.268	-0.247239	-0.0866324	0.844692	1.82703	0.354253	-1.26454	0.331946	1.17009	0.593824	-0.499948	-2.59526	0.00902657	0.985751	0.501683	0.848243	0.866624	0.319539	-0.604648	0.72154	1.43388	-0.0341325	0.61662	0.961327	0.77199	0.906459	0.549111	0.935831	0.822149	0.825578	0.21547
1	ENSG00000135423	0.0811433	-0.480916	0.569618	0.305447	0.0102672	0.701819	1.11237	0.378411	0.606626	-0.947366	-0.714063	0.330928	-0.0479592	0.240756	0.827273	-0.164323	-0.891173	0.00255187	-0.555838	0.317643	0.289733	0.273749	0.401449	-0.61641	0.588389	-0.206145	0.536208	-0.267029	-0.823816	0.464827	-0.128918	0.331394	-0.431051	0.679391	-0.00104018	0.320616	-0.0690376	0.70271	0.0735471	0.653856	0.740331	0.125488	0.464382	0.334259	0.474734	-0.0427306	1.26023	0.172936
1	ENSG00000135424	-0.327312	1.13966	0.862413	1.17553	4.46768	0.948287	2.21397	1.08232	-0.210377	-2.27893	-0.750133	-1.5621	-1.90357	-0.324936	0.0175863	-1.31377	-0.278182	-1.55211	-0.549353	0.136154	0.826809	2.54233	0.85863	-0.27317	1.99365	2.77045	2.09843	-1.32089	-1.27611	-1.39219	1.97805	1.10927	2.19579	2.19203	1.44248	-0.905825	1.04711	2.65828	0.717627	-0.811342	1.15108	1.16734	-0.122349	-0.222238	1.76837	1.94753	0.914974	1.05076
1	ENSG00000135775	-0.109859	-0.0344211	-0.19717	-0.153708	-0.201734	-0.0884706	-0.197455	0.0292646	0.142581	0.146715	-0.0276868	0.1173	0.237923	0.0871061	0.00232177	-0.216023	-0.0399284	0.0498224	0.0343802	-0.0814791	-0.151975	-0.13353	-0.129041	0.0173376	-0.148992	-0.26455	-0.199717	0.0985385	-0.0627407	-0.0644608	0.0543518	-0.13167	-0.177889	-0.0165317	-0.0302724	0.155946	-0.0446524	-0.0513882	-0.185867	-0.253644	-0.179239	-0.22646	0.0333777	0.0664274	-0.252965	-0.208145	-0.201487	0.0456077
1	ENSG00000135862	0.0817547	-0.337798	0.0537484	0.601849	1.74706	0.155614	1.13411	0.193216	0.284808	-0.536629	-0.46624	-0.748378	-0.308969	0.130024	-0.140708	-1.21184	0.626283	-0.0883885	-0.0264438	-0.202076	0.453371	1.00221	-0.00354619	-0.611809	0.249695	0.640212	0.00885908	-1.15512	-1.01746	-0.260301	0.428557	0.493348	0.102345	0.603015	0.528339	0.150169	0.910434	1.25088	-0.383521	-0.202426	0.459423	1.03761	-0.0976564	-0.51692	0.780069	0.441051	0.208824	0.231506
1	ENSG00000135925	0.803773	-0.482977	0.839963	1.06764	1.44903	0.875502	1.95483	0.732243	1.39467	-2.09967	-0.5032	1.02022	0.562743	0.553727	0.78247	-1.26433	0.929888	0.5019	0.069078	1.65098	2.41726	1.53989	1.2947	-3.53482	1.15892	0.129893	0.803492	-1.39166	-2.3169	0.674761	0.364023	1.14919	-0.985119	1.06109	0.336506	0.374057	0.869261	1.64037	-0.320252	0.911155	1.11234	1.3101	0.966232	0.253996	1.36846	0.268331	2.11809	0.412093
1	ENSG00000136114	0.0430995	-0.318688	0.4956	0.499195	0.890176	1.08004	1.62844	0.395177	-0.326811	-0.859523	-0.534131	-0.610724	-0.46534	0.354495	0.509767	-0.12125	0.195817	-1.05897	-0.337738	-0.408388	1.3339	0.856116	0.538526	0.125156	0.966657	1.12756	0.375734	-1.46264	-1.36188	-0.41545	0.129477	0.585384	0.688316	0.457309	0.919239	0.47411	0.735684	0.889901	-0.182274	-0.110643	0.708438	1.31009	1.01718	0.148396	1.54809	1.53976	0.540548	0.420259
1	ENSG00000136158	1.14693	-0.640006	1.36446	0.717482	0.420615	1.07549	0.768121	0.532415	0.0517524	-1.15862	-0.976792	-0.0533229	-0.193379	0.630716	0.959848	-0.66026	-0.149153	-0.502519	-0.16569	0.290629	1.22796	0.0830782	0.521738	-1.04698	1.14352	0.708239	0.727037	-0.875819	-1.82095	0.800751	0.251755	0.293933	-0.618977	0.578225	-0.0794458	0.179946	0.114505	0.836307	-0.666905	1.01416	0.527671	0.90832	0.758574	0.253922	0.918619	0.199589	1.37388	-0.310153
1	ENSG00000136160	0.701966	2.19465	1.56826	2.31997	4.5986	0.562257	3.06007	2.02211	1.28212	-2.8121	0.584034	-0.284225	-1.8172	-0.255408	0.732465	-3.60273	0.890773	-0.728096	-0.245981	0.525607	0.722456	2.7749	1.7423	-0.591181	3.0748	2.80421	2.07435	-8.71701	-5.905	-0.842506	2.00156	1.19036	2.6746	3.00472	2.05785	-1.10194	2.47085	3.03198	1.31612	-0.891175	2.20988	2.07123	-0.592186	-1.5318	1.59575	0.814745	0.390679	1.77503
1	ENSG00000136205	0.295745	0.228033	0.712885	0.480079	0.806057	0.889429	1.1805	0.680911	0.0709289	-0.977947	-1.1552	-0.00282822	-0.8133	0.10641	0.363216	0.534836	0.246742	-0.44427	0.332144	0.996829	0.712959	0.284501	0.559345	-0.864935	0.676029	1.38523	1.38545	-1.03366	-0.443399	0.395426	-0.305694	-0.141154	0.0585481	0.648002	0.596709	-0.708887	0.22778	1.05005	0.0978061	0.543364	0.651139	1.44545	0.719549	0.633883	0.290573	-0.0245473	0.594134	1.03571
1	ENSG00000136274	-0.0988769	0.632431	0.647299	0.832453	2.8144	0.565464	1.43443	0.772622	-0.617732	-1.60113	-0.964173	-1.07152	-1.4906	0.316526	0.598727	0.499776	-0.301894	-0.847879	-0.632884	0.0412015	0.965033	1.50899	0.785694	-1.80761	1.55836	2.03801	1.7649	0.0449265	-1.1322	-0.974445	0.622143	0.338958	1.19428	1.42276	-0.132102	-0.715024	0.26565	1.87584	0.189879	-0.642579	1.2093	1.31009	0.369562	0.416113	1.6677	0.804919	0.897388	0.859313
1	ENSG00000136546	1.50699	0.261238	1.22753	2.75144	3.87125	1.63501	2.64333	3.30311	-1.79707	-4.67808	-2.61791	-2.54118	-2.74201	0.590802	1.18001	-2.7164	-0.197143	-2.44735	-0.190082	0.0630715	1.73755	2.02627	0.914491	-1.27872	2.10074	4.08001	2.26404	-3.69883	-3.74582	1.63621	1.09831	0.872626	1.31083	0.805671	1.27574	-1.93599	0.483206	4.26878	0.400623	0.812144	2.3974	3.89066	0.964809	-1.13719	2.43221	1.40131	3.20632	1.46674
1	ENSG00000137273	1.37988	0.306977	1.62774	2.3662	5.47733	1.22295	3.59222	2.13631	-0.629207	-3.774	-0.468703	-2.00392	-2.05441	-0.188576	0.414896	-1.74322	0.957096	-1.26373	-0.31998	-0.43805	1.54258	4.18665	1.22635	-0.386054	2.06962	2.0829	0.430274	-7.15615	-3.10249	0.0363651	1.69307	1.07668	0.445498	1.88646	0.262218	-0.773399	1.51429	4.18719	0.732969	-0.0483083	2.52969	2.69464	0.0256974	0.279753	2.93903	1.91507	1.64704	1.03141
1	ENSG00000137834	0.201208	-0.325941	-0.355435	0.912592	1.09676	0.644987	2.08871	1.35233	0.52867	-1.29149	-1.24109	-0.039846	-0.92351	-0.150574	0.113681	-0.51157	0.54388	-0.561551	-0.614239	0.279344	1.38883	0.569891	0.649691	-0.669921	1.11399	1.18408	0.98704	-1.97623	-2.71333	-0.0821611	1.92544	2.02092	-0.142468	0.277092	0.454928	0.135307	0.476584	0.625781	-0.50893	0.00113745	0.825069	1.3151	1.07026	0.169943	1.33425	1.39289	1.57638	0.639643
1	ENSG00000137872	0.221667	0.459454	0.634297	1.53952	2.28793	1.10041	1.67109	1.58321	0.478899	-1.76523	-0.8635	-1.17792	-1.66412	-0.200809	0.598784	-1.68895	1.6545	-0.278336	-0.280357	0.706015	1.23465	1.08134	0.908442	-0.679458	1.82566	2.44351	1.7666	-2.18504	-5.55861	-0.166872	1.5686	1.5042	0.965023	0.389854	1.2676	-0.211022	0.626856	1.71227	-1.1366	0.499824	1.39641	2.78782	0.580257	0.265356	2.38254	1.20424	2.31078	1.30264
1	ENSG00000137962	0.120504	-0.57438	0.185138	0.609822	0.0955126	0.150118	1.30702	0.542201	0.707596	0.166399	-0.0620228	-0.378025	-0.132651	0.247109	-0.00123823	-1.00927	0.0981137	0.181555	0.244147	-0.221969	0.272985	0.792194	-0.274859	-0.548101	0.226664	1.01233	0.515696	-1.73954	-0.869484	-0.336984	0.400468	0.290433	-0.0483622	0.311564	0.862332	0.333372	0.547929	0.663623	-0.604983	0.0219936	0.31532	0.537646	0.4906	-0.497134	0.772334	0.860899	-0.414056	1.02715
1	ENSG00000138356	2.31794	-0.550223	0.353979	3.10181	2.38527	1.11999	2.14021	1.98505	-1.10298	-3.09313	-1.49646	-1.31997	-1.64772	0.770435	1.44469	0.151654	1.15564	-0.930772	0.391259	-0.313477	2.12462	1.95897	0.958266	-1.61954	0.460154	1.78755	0.956503	-2.51397	-2.72342	1.23942	0.903133	0.584034	0.652154	0.807483	0.635706	-1.21796	0.301196	1.65254	-0.319095	0.131766	2.63493	2.26601	0.923174	-0.314581	2.20348	-0.213273	0.691942	0.538587
1	ENSG00000138495	0.322977	0.330911	-0.133619	-0.297489	0.111136	-0.312793	-0.141032	0.360065	-0.208101	0.496713	0.363757	0.186658	0.38731	-0.300332	-0.164501	-0.0399691	0.183087	-0.131413	0.346482	-0.235424	-0.404535	0.0156364	-0.243166	0.0577932	-0.449075	-0.315408	-0.560792	0.403572	0.282793	0.350711	-0.00223054	-0.111795	0.00162267	-0.151629	-0.279744	-0.146086	-0.229446	-0.344433	-0.143172	-0.27191	-0.301962	-0.47811	-0.040999	0.00331474	-0.844585	-0.647836	-0.630144	-0.0558461
1	ENSG00000138735	-0.554786	0.87918	1.00666	0.566291	3.99236	-0.074432	2.65711	1.18037	-0.179294	-2.05435	-0.725011	-1.2971	-1.15622	-0.169454	0.0180309	-1.39374	-0.598128	-0.467975	-0.4564	0.647942	-0.421213	2.736	1.31406	-0.735552	2.25609	2.30618	1.69127	-2.32123	-1.64219	-1.18738	0.783493	-0.211198	2.20934	3.44419	1.57792	-1.16565	1.95017	3.24847	1.08603	-0.810277	1.35028	1.26675	-0.635058	-0.386574	1.12327	0.974991	-0.164269	1.38374
1	ENSG00000138792	-0.556416	-1.83295	-0.208305	1.19234	0.904161	0.552236	2.70354	1.63312	-0.517236	-0.536851	1.63667	0.351254	-1.36865	-1.19849	-2.45675	-0.304618	1.6179	-2.19907	-0.0396287	-1.83536	1.27605	0.532606	1.27657	2.60581	-0.0634035	1.03494	0.533491	-3.21675	-0.265537	-0.994166	0.394885	1.05845	0.636835	0.838359	0.778728	0.0336886	1.34065	0.381086	-0.333916	0.93616	0.399334	1.41446	-0.163486	-0.0815647	1.74468	2.02786	-0.448149	-0.608505
1	ENSG00000138795	0.113187	-0.175194	-0.467247	0.249959	-0.231653	0.397456	1.23018	-0.753759	0.305147	-0.990199	-0.807748	1.42741	-0.688852	0.144922	0.120881	0.507959	0.573873	-0.460222	-0.726248	0.593558	-0.0404356	-0.468113	-0.270319	-0.195654	0.456578	-0.0602996	0.0409395	-0.470793	0.114176	-0.0265188	-0.348943	0.246643	-0.428257	0.194309	0.172892	0.296118	0.5163	0.885413	0.310621	-0.264201	0.500932	1.14502	-0.634637	-0.497966	0.751014	0.691783	0.382377	0.358081
1	ENSG00000139174	0.669264	-0.793864	0.653221	0.838975	1.51677	0.652297	1.33434	0.085064	0.696912	-1.23113	-1.36594	0.316622	0.0365837	0.216915	0.691058	-0.50803	-0.0644496	-0.0295822	-0.0567508	0.52478	1.55446	0.569055	0.523248	-1.85267	0.978156	1.42528	1.37139	-1.42641	-2.927	0.132889	0.309393	0.312017	-0.123974	1.12946	0.27055	-0.115387	0.0975993	1.7537	-0.631495	0.828494	0.934842	1.35952	1.00718	0.991295	1.20665	0.716937	1.57155	0.329878
1	ENSG00000139211	0.0178653	-0.145117	0.756613	0.112166	1.14983	0.988253	1.13273	0.291717	-0.657103	-0.932344	-0.460189	0.416196	-0.553739	-0.0668929	0.644751	0.174637	-0.492202	-0.528294	-0.65367	0.0210849	0.616564	0.0852976	0.485119	-0.376907	0.993128	0.799258	0.72647	0.603334	-0.495136	0.241865	-0.323363	-0.612852	-0.128628	0.886885	0.0275395	-0.366902	0.260993	0.924226	-0.130899	1.07385	0.688322	1.05558	0.356208	0.800393	0.636529	0.0703711	0.70301	0.302018
1	ENSG00000139263	0.401897	-0.12966	0.276151	0.0653722	-0.0634004	0.738453	0.15179	-0.157616	0.344058	-0.786499	-0.922912	-0.384637	-0.375092	0.743113	0.855881	-0.256091	-0.969567	0.243951	-0.101923	0.696712	0.523171	0.193618	0.429125	-0.774543	0.463398	0.24503	0.672271	-0.380032	-0.552783	0.585391	-0.00587873	-0.0341191	-0.101028	0.370451	0.399862	-0.117284	-0.292411	0.774216	-0.501208	0.683784	0.491111	0.112593	0.748061	0.259999	0.463634	0.197844	0.986755	0.0925742
1	ENSG00000140092	0.521148	0.372739	0.732155	1.19072	1.67981	-0.340665	1.25279	1.60025	-1.94209	-1.4197	-0.182285	-1.35164	-0.874924	0.0747409	0.232557	-0.214387	0.988225	-1.54363	0.0458085	-0.962994	0.961391	0.673874	-0.141262	0.463789	0.481281	1.28189	0.508206	-0.35026	-0.119509	0.231427	1.04227	0.179022	0.152996	0.131021	0.883731	-0.532388	0.617934	1.42685	-0.122449	-0.420315	0.997479	1.88344	0.325803	-0.0291112	1.11471	0.686787	-0.268573	0.64773
1	ENSG00000140682	0.634581	0.409766	1.07728	1.46471	4.219	0.599126	2.29319	1.78645	0.184363	-2.46068	-0.385411	-0.943039	-0.558174	0.238831	0.896204	-0.941355	0.50462	-1.08577	-0.164302	0.168886	1.03083	2.64215	0.793016	-1.18416	1.41987	2.78219	2.30014	-3.17714	-2.57049	-0.67639	1.59066	0.655924	1.23131	1.96293	1.2908	-0.487391	1.33416	2.63769	-0.113837	-0.582384	1.08815	1.32984	0.274527	-0.596151	1.41357	1.22245	0.902398	1.35244
1	ENSG00000140807	0.0182082	0.269997	0.657374	0.696168	2.82027	-0.127658	1.39072	0.727061	0.0493897	-0.67699	-0.951736	0.4531	-0.389376	-0.120244	-0.340857	-0.908417	-0.723265	-0.794877	-0.459507	0.101139	0.833341	1.53319	-0.152492	-1.47464	0.277284	1.05209	0.827503	-1.22864	-1.88594	-0.490263	0.257814	0.264009	0.944841	0.848579	0.212526	-0.52486	0.501152	2.40358	0.96166	-0.433035	0.975536	1.67259	0.245912	-0.160979	0.266076	0.745726	0.0464338	0.764855
1	ENSG00000140937	0.745842	-0.677133	1.10844	1.85743	0.910544	0.64081	2.13882	1.29212	0.0329153	-2.83751	-1.70449	-0.447814	-1.54312	-0.367135	0.727032	0.775433	1.17755	-1.19333	-0.372614	-0.0301317	2.43163	0.538111	0.770763	-0.449653	1.76932	1.21584	1.4297	-2.56335	-2.63959	1.01074	1.15871	1.25252	-0.630479	1.03391	0.353038	-1.18871	0.584535	1.64945	-0.548197	0.811718	1.3252	2.55095	1.08696	0.444371	2.18615	1.23521	2.37819	-0.615976
1	ENSG00000141338	0.960098	-0.102581	1.34884	2.90166	3.32854	0.299572	2.88196	2.80942	-1.83992	-4.5421	-1.31934	-0.322049	-1.70678	0.884321	1.82542	-1.88351	1.8879	-1.66864	0.335614	-0.375657	1.50856	1.42805	1.03715	-0.955291	2.11524	2.96119	1.692	-7.38637	-4.21358	1.10353	2.24182	1.50807	0.602289	0.397811	1.55682	-0.840248	1.57915	3.50388	-1.05917	-0.248849	2.17616	4.13867	0.596393	0.0652444	3.68855	0.970194	2.83427	1.49753
1	ENSG00000141622	0.119616	-0.677621	0.541292	0.292131	0.399908	0.918546	0.728878	-0.329329	0.0661539	-2.81092	-1.9662	0.861529	0.317316	0.937957	1.3048	-0.384865	0.506843	-0.315671	-0.270841	0.736848	1.58898	0.365133	1.15066	-1.50272	1.05267	-0.0570988	0.313017	-1.24199	-1.73168	0.943045	-0.356325	0.311541	-1.20833	0.697063	0.4513	0.710918	0.76645	1.80217	-0.309378	0.746706	0.700312	1.17873	1.03877	0.935891	1.1627	0.358467	3.06768	-0.179392
1	ENSG00000141720	0.122366	-0.164376	0.139062	-0.0913691	0.0617793	0.415843	0.450669	0.00593234	0.0351399	-0.379322	-0.331303	-0.03443	-0.249203	0.204775	0.120388	0.0504577	-0.145511	-0.164998	-0.131102	0.25243	0.0121666	-0.143024	0.095377	-0.273561	0.242136	0.273298	0.12748	-0.390288	-0.0482283	0.117841	-0.102544	-0.0785255	0.035622	0.293736	0.265768	-0.182917	0.103363	0.275441	0.0435738	0.0807068	0.285623	0.510698	0.155781	0.220898	0.383695	0.349868	0.209634	-0.135083
1	ENSG00000141756	0.508293	0.429337	0.626717	1.95149	2.5509	1.16463	2.00318	1.13752	-0.611357	-2.59709	-1.59307	-1.64288	-0.86071	-0.0667575	0.451759	-0.721966	0.90179	-1.30745	-0.486366	-0.17301	1.74507	1.87065	0.759975	-1.02896	1.097	1.54913	0.810921	-2.54721	-1.78127	-0.119442	1.40113	1.28368	0.00982357	0.660186	0.915825	-0.618146	0.606918	1.33077	-0.983219	0.133118	1.21378	1.63363	0.26542	-0.415974	1.91372	0.959982	1.24423	1.72447
1	ENSG00000142156	0.29944	0.469236	1.18523	2.3993	4.46091	1.25337	2.77907	1.73822	-0.00426438	-2.55643	-0.554872	-1.16281	-1.31789	0.157314	0.662461	-0.648688	0.484669	-1.79795	-0.246589	-0.214859	1.84816	3.34297	1.44356	-0.706091	2.48001	3.128	2.54641	-3.69491	-2.91396	-0.824557	1.89059	0.888021	1.46226	1.85035	1.09574	-1.55062	1.11531	2.82597	0.486671	-0.153273	1.65798	2.10058	0.187517	-0.0649228	2.79731	1.78632	2.20767	1.774
1	ENSG00000142173	0.535293	0.847327	1.35459	2.52227	4.94559	0.964763	3.15787	1.72376	-0.15024	-2.71547	-0.27736	-1.00179	-2.04275	0.131498	0.953894	-1.83926	0.770726	-1.58145	-0.32477	-0.391567	1.50027	3.64414	1.4444	-0.707648	2.5944	3.04386	2.37302	-5.10481	-3.01659	-0.960174	2.64297	1.50253	1.75687	2.09174	1.34377	-1.30257	1.82205	3.02694	0.572376	-1.15246	2.11552	2.41084	-0.0845117	-0.070104	2.84605	1.81575	2.09457	1.88476
1	ENSG00000142798	-0.937724	-0.156986	0.320514	1.26456	2.18388	0.331671	1.35567	-0.362977	0.24898	-1.32596	-1.30067	-1.1546	-0.745047	0.27807	0.0247218	-1.31489	0.410067	-0.450365	-0.079141	0.218161	1.46533	1.42732	0.816113	-0.0719774	1.74769	1.80525	1.47329	0.0945621	-1.20673	-0.7176	1.04079	0.809376	0.418282	0.528403	1.25025	0.625869	1.2845	1.19871	-0.0537115	-0.0859347	0.324326	1.28395	0.0232161	-0.324934	2.06626	2.03852	1.61836	0.311632
1	ENSG00000143067	0.351707	-0.144307	0.364586	0.47603	-0.154603	-0.0113305	-0.0945895	0.948165	0.224042	0.254561	-0.24983	-0.271184	-0.319045	0.307745	0.709139	-0.152625	0.247637	-0.0428141	0.350113	0.0191038	0.116287	0.07634	0.120623	-0.161415	-0.449528	0.555632	0.487998	-0.876761	-0.260768	-0.0770263	0.331903	0.134714	-0.325105	0.0614009	0.591067	-0.326348	-0.20586	-0.101218	-0.659926	0.323718	-0.120023	0.263543	0.894622	-0.502432	-0.171526	-0.0342142	-0.19291	0.881067
1	ENSG00000143140	0.970808	1.2682	0.194641	2.34822	3.08199	1.01935	4.05957	1.2803	-0.801132	-2.10251	-1.0207	-0.982012	-0.796142	-0.796293	0.0494816	-1.99503	2.23364	-1.17947	-0.0716932	-0.777338	0.981692	2.61091	0.718683	-0.021119	1.51064	1.23257	0.924033	-5.77085	-6.21178	-0.429678	1.66307	2.57306	-0.362903	-0.164253	2.07689	0.520256	2.46239	0.941138	-0.294076	-0.257038	0.972645	2.63655	0.685126	0.335609	1.60016	2.87391	-0.277123	1.87337
1	ENSG00000143341	-0.00710167	-0.929314	0.666698	1.47431	3.08831	0.434107	1.76398	1.06496	0.208697	-3.11899	-1.27356	-0.134189	-0.805378	-0.0560005	0.672555	-0.806078	0.445795	0.325392	-0.80207	-0.857954	1.57447	2.48986	0.911377	-1.96323	1.04721	1.01175	0.287994	-2.79873	-3.89604	-0.50412	0.680018	0.838182	-0.275516	1.23305	0.49213	-0.435241	1.15061	2.24596	0.0584363	-0.534625	1.3054	1.87686	0.385634	0.469007	1.74091	0.771357	1.92101	0.0329587
1	ENSG00000143995	-0.103839	-0.413999	-0.0996463	-0.22162	0.820397	0.291716	0.145766	-0.123227	0.343462	-0.742148	-0.416737	-0.220199	0.210873	0.268965	0.42642	-0.376788	-0.929852	-0.171919	0.194202	0.218176	0.279556	0.141041	0.0701419	-0.315221	0.112195	0.331796	0.351387	-0.144016	-0.752537	-0.294711	0.102632	-0.0464603	0.228271	0.255773	0.101249	0.00283051	-0.292975	0.349142	-0.0192866	0.0832883	0.318081	-0.127112	0.672351	0.10234	0.173671	0.235469	0.145083	-0.0950892
1	ENSG00000144057	1.03179	-1.25554	1.07411	0.772208	1.22091	1.50257	0.426418	0.412275	-0.309655	-2.60471	-2.36835	0.442424	0.41759	0.594748	1.25181	-0.694179	-0.553853	0.514313	-0.771618	1.29536	1.51109	-0.0539407	0.558173	-1.85155	1.03258	0.963382	1.15878	-0.7562	-1.78522	1.27446	-0.896598	-0.966924	0.410337	1.41664	0.449661	-0.660066	0.10597	0.908261	-0.176186	1.11961	1.93607	1.9561	1.42847	1.25214	1.58662	0.0116156	2.39155	0.964937
1	ENSG00000144642	0.246943	-0.596939	0.460512	0.483037	1.70661	0.792714	1.37654	0.902057	0.106188	-1.40473	-1.19533	-0.361108	-0.0389286	0.144054	0.266539	-0.511993	-0.0716694	-0.538652	-0.313775	0.259737	0.959734	0.76653	0.305199	-0.93462	0.888224	0.983067	0.432013	-1.72262	-1.23057	-0.124008	0.512945	0.210662	0.930771	1.1922	0.429326	-0.822315	0.4124	1.84836	0.102317	0.417963	0.772549	1.15834	0.205907	-0.236107	0.978333	0.283411	0.489482	0.27249
1	ENSG00000144724	0.587448	-1.06585	0.640635	1.16188	1.30669	0.740671	1.72528	0.342223	0.120488	-1.14492	-0.699886	0.0719747	-0.219081	0.0300941	0.365811	-0.909498	0.481642	-0.836139	0.0391467	-0.0662602	0.975438	1.03199	0.0927239	-1.21506	0.968264	0.338938	0.233115	-2.1674	-2.03804	0.144905	0.53881	0.629042	-0.0428497	0.761723	0.634825	0.248855	0.970981	1.19065	-0.286087	0.646761	0.950057	1.53084	0.663296	-0.132622	1.13135	0.870494	0.918256	-0.195392
1	ENSG00000144810	0.596032	-0.368779	0.665412	2.12602	3.46624	0.231143	2.23227	1.38629	-0.503264	-2.52356	-0.13243	-1.23684	-1.17459	-0.517437	0.247604	-1.18079	0.481972	-2.15373	-0.639205	-0.881135	1.89828	2.30827	0.640472	-1.99065	1.42346	0.934809	0.514744	-2.34355	-1.62608	-0.316264	0.886746	-0.0352588	0.645125	0.576905	0.893745	-1.93104	1.32826	3.10271	-0.835817	-0.00390735	1.83398	3.11892	-0.394244	-0.532083	1.73022	1.12042	1.93081	1.14566
1	ENSG00000144857	0.583189	-0.0977511	1.09777	0.802899	2.31022	1.28138	1.64831	0.890474	-0.827267	-2.79188	-1.87557	-0.762457	-0.714509	0.418195	0.906529	0.585436	-0.541824	-0.292507	0.256378	0.619491	1.29474	1.60933	1.1084	-1.4027	1.42478	1.67391	1.53272	-0.961108	-1.95845	0.620765	0.587849	-0.272269	0.14019	0.994914	0.780619	-0.331967	0.438844	1.35237	-0.212385	0.991088	0.825636	0.935651	1.06416	1.1233	1.52054	0.694868	1.34262	1.01281
1	ENSG00000145040	0.271134	-2.38483	0.674982	1.43348	1.08823	0.627985	0.637856	-0.554604	0.80995	-2.23343	-0.750298	0.748045	0.816635	1.03994	0.951212	-1.56914	0.107051	-0.120329	-0.300377	0.629395	1.54634	1.75208	1.80322	-1.31346	1.00541	0.194409	0.192442	-1.50978	-2.90574	0.606187	0.449513	2.27372	-0.940573	0.82117	0.744987	1.00026	1.22191	1.49958	-0.895869	0.441379	0.572652	0.866294	0.46721	0.448559	1.79085	0.703566	3.25633	0.841565
1	ENSG00000145147	-0.0144472	0.00118065	0.730478	1.0367	2.77784	0.566996	1.63007	1.84607	-1.65507	-2.322	-1.77246	-1.66731	-1.64027	0.293057	0.838378	0.924985	-0.0740008	-0.343232	-0.570926	-0.368561	1.17137	1.50264	0.499715	1.03629	1.15855	1.9729	1.02248	-1.91972	-1.3918	-0.962454	0.89662	-0.147103	1.03548	1.77814	0.465541	-1.57881	0.0286028	1.75824	0.366252	-0.0343907	1.39716	1.73882	0.615744	0.118931	1.75015	0.302205	1.17744	-0.0851963
1	ENSG00000145675	0.365006	-0.620052	0.0140661	0.180817	0.952498	0.596558	0.300723	0.0619984	-0.0636289	-0.547069	-0.708813	0.138026	-0.562118	0.316365	0.346912	0.649216	-0.0969519	0.00993345	0.0993726	0.0175836	0.638086	0.127701	0.181517	-0.495994	0.519731	0.905249	0.572452	-1.30329	-0.97815	0.0557241	0.318649	-0.33481	0.0466473	0.430837	0.263384	-0.6245	-0.238885	0.944095	-0.167694	0.0694035	0.448579	0.857617	0.465517	0.537458	0.701785	0.251204	-0.0172274	0.180168
1	ENSG00000145777	0.578297	-1.32531	1.51631	1.84911	0.953165	1.14723	2.2429	-0.0234008	1.1632	-1.42691	-0.458298	0.49889	0.91552	0.00356059	0.311885	-0.637329	0.00037236	0.343469	-0.0226291	1.45777	1.83182	0.632747	1.20678	-0.875833	1.3987	0.525235	0.434137	-0.704325	-3.27042	0.308038	0.104763	0.295521	-0.349834	1.86241	0.138919	0.697301	0.642854	0.385258	-0.0313257	1.58835	1.07836	0.948268	1.21518	0.520373	0.622143	0.550784	1.56639	0.441057
1	ENSG00000146648	0.135805	-0.995598	0.249084	0.162191	0.260555	0.689203	0.524069	-0.014142	0.364167	-1.01901	-0.993731	0.066353	0.134366	0.698724	0.706009	-0.377595	-0.214526	0.604347	-0.0418738	0.825079	0.69316	0.259061	0.52733	-1.18137	0.325407	-0.270248	-0.0253588	-1.24215	-1.18702	0.514742	-0.382317	-0.0579577	-0.499322	0.912512	0.181888	0.00946499	0.378747	0.860414	-0.312899	0.622962	0.292129	0.234007	0.386792	0.422733	0.454975	-0.136188	1.0308	-0.180541
1	ENSG00000146966	0.923905	1.04502	1.05825	1.882	4.77755	0.67243	2.38858	1.15115	0.0786924	-2.50754	-0.457141	-0.801595	-1.08531	0.0797816	0.403225	-1.90605	0.32282	-1.51303	-0.663229	-0.206482	1.0273	3.39663	0.957605	-1.21133	2.18	2.56809	1.45565	-2.99044	-2.12844	-0.236766	1.68194	0.92315	1.59532	2.23132	0.841297	-1.60184	0.969922	3.58581	1.05692	-0.941198	1.66576	2.00804	-0.345425	-0.935517	1.77526	1.0491	1.0574	1.06276
1	ENSG00000147027	-0.00458426	1.13618	0.271398	0.383258	2.67496	0.208728	1.97512	1.1764	-1.61539	-1.20628	-0.562808	-1.12269	-1.72294	0.296343	0.681353	-0.155903	0.0147836	-1.38127	0.198408	-0.0415128	-0.166583	1.03531	0.399834	-0.354277	1.04351	1.85025	1.30607	0.300334	-0.931964	-0.428929	0.452311	-0.236756	0.784945	1.47546	1.27904	-1.03733	0.86251	2.57009	-0.0525444	-0.0526023	1.30777	1.37659	0.215609	-0.241962	1.08125	0.465414	-0.143536	1.43855
1	ENSG00000147257	1.12705	-1.30028	1.17698	2.34355	1.85539	0.994806	1.93568	2.70866	0.447859	-2.04365	-1.38519	-0.511314	-0.226221	1.40678	0.819745	-1.44969	0.153841	-0.833534	0.530772	0.701544	1.5034	1.39698	0.464943	-2.11037	0.953453	2.09405	1.03995	-2.30535	-3.90006	0.667552	1.30984	1.37248	-0.0888963	0.812341	1.1964	-0.167632	1.18001	1.67742	-1.72485	-0.234507	1.2724	2.15397	0.680407	0.267272	2.93978	0.449842	1.7312	1.05845
1	ENSG00000147408	-0.704265	-0.32662	0.419281	0.66738	0.523561	0.0209206	1.53972	0.400798	-0.570099	-0.274878	-0.479795	0.515217	-0.914234	-0.195904	0.0405379	-0.14992	0.942507	-0.63946	0.0474855	-0.408887	0.355376	0.496381	-0.198826	0.575915	0.153056	0.676742	0.344611	-2.05137	-0.685506	-1.20517	0.0352796	-0.193915	0.932167	0.789751	1.18731	0.322808	0.664491	0.0206013	-0.15048	-0.59484	0.856175	1.70016	-0.204548	-0.54512	1.03431	0.970736	-1.13291	2.66266
1	ENSG00000147862	0.26813	-0.216831	0.271037	0.0292003	0.287759	0.243456	0.730841	0.623193	-0.102359	-1.08207	-0.502056	-0.470143	-0.826171	0.469781	0.724663	0.0871304	-0.015042	-0.362013	0.378334	0.0612468	0.485112	0.0152593	0.441901	-0.231598	0.382603	1.09977	0.783757	-0.722188	-0.640057	0.00211318	0.23535	-0.40606	0.193271	0.624801	0.706799	-0.21306	0.0141707	0.37152	-0.461265	0.0911839	0.457438	0.542297	0.793835	0.492001	0.614476	0.556657	0.171958	0.405987
1	ENSG00000148468	-0.0318047	-0.724377	0.313661	0.489979	0.287193	-0.472628	0.741811	0.572646	-0.00408034	-0.0079732	-0.049869	-0.543699	0.515006	0.260661	0.492965	-0.685217	0.718159	-0.276167	0.109599	-0.722334	0.606983	0.524472	-0.184583	-0.0225189	0.294451	0.498759	0.230292	-0.885346	-0.495341	-0.365259	0.640729	0.331466	-0.191079	0.250124	0.497987	-0.0799288	0.129411	-0.203042	-0.617601	-0.496156	-0.00283767	0.404553	0.331209	-0.261372	0.710326	0.422745	0.0429602	0.463337
1	ENSG00000148541	0.291552	1.05813	0.442126	0.450892	1.77124	1.3345	1.24072	0.0120187	-2.03644	-1.80538	-0.367055	-0.997498	-2.7063	-0.683775	-0.158243	0.419827	-0.353866	-1.68447	-0.491157	-0.158368	0.831236	0.612824	0.684188	0.867963	0.995575	1.48656	1.11302	0.711969	0.63716	-0.0998716	0.0956331	-0.625984	0.66552	0.729404	0.675393	-0.882942	-0.0222356	1.25336	0.696493	0.528924	0.959263	0.559867	-0.112152	0.136027	0.97845	0.574505	-0.11046	0.514187
1	ENSG00000148600	-0.00410307	-0.703057	-0.52323	0.406399	-0.261981	1.39697	0.126298	-0.350865	0.702748	-2.27306	-1.6499	0.936458	-0.293988	0.468664	0.498046	0.580063	0.909964	0.84198	-0.768366	1.23442	0.606134	0.31082	1.28276	-1.85595	0.474918	0.30135	-0.0939017	-1.48861	-2.27074	1.14337	-0.261042	1.22064	-1.92316	0.253608	1.32615	0.974602	1.50207	0.859131	-1.67815	-0.473148	0.808158	0.979514	0.593214	0.540129	1.06436	0.194736	2.2137	1.20356
1	ENSG00000149212	0.242168	-0.989635	0.357224	-0.0554999	-0.328798	0.449655	0.91951	-0.251924	0.57074	-0.777079	-0.822473	0.556526	-0.0353049	0.288213	0.0934943	-0.054642	0.226157	0.832272	-0.0479498	0.346404	0.624247	0.00125082	0.457596	-0.549616	-0.0339929	-0.138109	-0.122348	-1.63935	-1.57859	0.0175874	-0.0959706	0.438256	-0.476704	0.798454	0.583388	0.164668	0.427382	0.155858	-0.32575	0.71787	0.72171	1.15421	0.181992	0.233181	0.425085	0.0384961	0.284313	0.344434
1	ENSG00000149294	0.54912	0.653983	-0.184016	-0.514904	3.25835	0.183243	0.769036	0.333379	-1.38809	-1.61736	-0.726517	-0.341692	-0.866046	-0.0676791	-0.316051	1.07933	-1.18499	-1.14257	-0.898289	0.11127	-1.03544	1.28841	-0.0805038	0.442597	1.36822	1.87012	1.26757	-1.08547	-0.644244	0.330581	0.235239	-0.423729	1.46075	0.676414	0.0356043	-1.64108	-0.963506	2.58495	0.0220026	-0.429069	1.24877	3.67639	0.26781	-0.0839419	0.831234	1.28257	0.959246	1.24365
1	ENSG00000149485	-0.350967	-1.33629	0.179324	0.116059	1.67479	1.00558	1.56929	0.235137	-1.32176	-1.1935	-1.06184	-0.575579	-1.15356	-1.01242	-0.25283	0.0598455	1.1844	-0.191444	-0.177141	0.317381	-0.470026	0.239023	-0.54118	-0.253439	0.725825	0.680961	0.938372	0.668797	0.51481	0.376313	0.0599336	0.518042	-0.668557	-0.10331	-0.298975	-1.6473	-0.122399	1.64522	-0.191331	0.853341	0.0677544	1.19414	-0.633784	0.19811	0.554562	0.371942	0.218279	0.168674
1	ENSG00000149564	0.266793	0.273996	0.687972	1.21002	1.59823	1.43878	2.63083	1.40462	-0.204175	-1.91645	-0.4343	-1.25458	-1.69923	-0.0800166	0.768396	-1.21043	1.36755	-1.40338	-0.0572126	-0.185683	1.50812	1.17092	0.774711	-0.141363	1.16471	1.76998	1.07164	-4.92997	-2.48339	-0.570684	0.834625	1.1846	0.726715	0.872853	1.70258	0.562463	1.47166	1.6842	-0.215897	-0.395622	0.864401	1.88896	0.475606	-0.519912	2.09684	2.04592	0.786022	0.776313
1	ENSG00000149575	1.15402	0.0867213	1.56129	1.38175	2.4142	1.96131	1.81788	1.64876	-1.86823	-3.44014	-1.68405	-0.578887	-1.23542	0.366206	1.69977	0.242443	-0.55938	-0.628995	-0.383852	1.04949	1.49167	0.771594	1.65939	-2.02619	2.43294	1.25417	1.84052	-0.286672	-1.85766	0.840861	0.680652	0.562395	0.443432	1.6633	-0.367469	-0.590034	-0.421094	1.42303	0.248723	1.00501	1.67802	2.11257	0.961282	1.38836	2.7005	0.975507	2.98592	0.303742
1	ENSG00000149582	0.177056	0.0885701	0.191838	0.211359	0.637809	0.39413	0.485572	0.572859	-0.302735	-1.01644	-0.448301	-0.144006	-0.0268545	0.215661	0.247597	0.279763	-0.504144	-0.152587	-0.463434	0.251811	0.64103	0.268078	0.313815	-0.348869	0.800255	0.825308	0.743183	-0.0448226	-0.555662	0.00119636	0.350294	-0.00429775	0.280772	0.680449	0.224063	-0.246134	-0.113949	0.50877	-0.00887842	0.0255736	0.608359	0.587595	0.511599	0.349721	0.736464	0.379077	0.578294	0.360818
1	ENSG00000149596	0.0394555	2.02726	1.82343	0.958208	5.57196	-0.172895	2.92462	2.08238	0.798254	-0.830703	0.210238	-1.22641	-0.47153	0.401553	1.28246	-0.858001	-2.12516	0.143097	0.17052	0.63675	-0.816856	3.8056	1.11175	-3.27974	2.21355	3.79072	2.75103	-2.52535	-1.68102	-2.36815	2.58571	0.435437	2.80636	3.26001	1.7023	-2.48473	1.50857	3.80738	1.7814	-1.58688	2.20314	0.159459	0.478731	-0.253233	-0.115823	1.17918	-1.98346	2.61916
1	ENSG00000149639	-0.524521	-0.389753	0.0714785	0.0867595	0.987033	0.141071	0.204018	-0.350338	0.366033	-0.616227	-0.584689	-0.284783	-0.212652	0.237886	-0.0615575	-0.603619	-0.13533	0.0547756	-0.131453	0.319258	0.437253	0.316822	0.190123	-0.656521	0.375596	0.440296	0.297374	-0.582252	-0.300961	-0.219053	0.030157	0.302981	0.0659582	0.341764	0.220861	0.117555	0.281521	0.601041	0.0928639	-0.0111037	0.224193	0.348887	-0.0646357	0.0288697	0.598204	0.224416	1.28759	-0.0474036
1	ENSG00000150048	0.0288091	-0.191632	0.368738	1.46749	1.61663	1.42569	2.36692	0.347757	-0.933055	-1.70432	-0.817481	-0.228014	-1.98059	0.176301	0.569423	-1.19644	1.41592	-1.59193	0.339295	-0.511594	1.54534	0.991059	1.04598	0.524239	0.921371	1.65043	1.08373	-3.62483	-1.58224	-0.877081	0.535174	1.04792	0.304189	0.376298	1.6689	0.394276	1.53252	0.948669	0.218807	-0.801102	1.16797	2.13056	0.432412	-0.182484	2.10043	1.60742	0.416266	0.943271
1	ENSG00000150457	0.186022	-0.391952	0.431995	0.42012	1.517	-0.0148487	1.12012	0.197921	0.0634922	-0.221838	-0.432783	-0.126243	-0.39884	-0.146099	-0.020059	-0.0536276	-0.169453	-0.467091	0.00286516	0.0621714	0.581865	0.664635	-0.291506	-0.373599	0.169537	0.754011	0.439713	-0.774431	-0.396556	-0.166073	0.0575592	-0.108844	0.355902	0.462093	0.0839407	-0.440713	0.0728907	0.973385	0.0206792	0.278173	0.365284	0.921272	0.13398	-0.193059	0.0630494	0.200409	-0.27373	0.185917
1	ENSG00000150471	0.300592	-1.29118	0.643986	1.00929	1.33917	0.421702	1.1617	0.698071	1.62302	-1.1593	-0.71151	-1.47332	0.204465	-1.52274	1.22552	-2.28305	1.07738	0.202188	-1.42827	0.386309	0.718129	0.830131	0.45437	-0.0291162	0.723535	1.40992	0.361395	-1.89575	-1.61361	0.503988	0.49979	-0.105654	1.01244	0.799544	0.674314	-1.12232	0.00903616	1.59653	-0.73228	0.651895	0.28616	2.37348	0.730882	0.989884	1.92252	0.492938	1.28198	0.664539
1	ENSG00000150625	-0.628131	1.90323	1.3289	1.66348	6.03561	2.07794	4.77689	2.65622	-0.245526	-2.43847	-2.10149	-0.6073	-3.87047	0.361014	2.71244	-1.18057	-1.346	-0.937829	-1.24143	0.334141	1.8122	4.57259	1.45492	0.0167373	2.5276	3.7261	2.42303	-2.89526	-3.28222	-1.2426	0.573851	-0.348279	2.23763	2.8479	1.47422	-3.65508	0.500068	4.40943	1.20904	-1.73756	1.9441	1.80949	0.941933	0.48815	1.77468	1.23921	0.000859908	2.3577
1	ENSG00000150938	-0.428571	0.18396	0.491373	0.233866	2.21244	0.38434	1.43913	0.867243	-0.426053	-0.833296	-0.642832	-0.760472	-0.568174	-0.228249	-0.0614241	-0.147132	0.139354	-0.513015	0.047134	0.350857	0.302457	0.887371	-0.00761443	-0.657786	0.479949	1.36024	0.792525	-1.11119	-1.03553	-0.574162	0.261037	-0.0671451	0.961833	1.6229	0.825909	-0.648925	0.486965	1.86521	0.432201	0.0114381	0.260428	0.695598	0.27937	0.136885	0.368643	0.262495	-0.544561	0.785401
1	ENSG00000151617	0.659519	-0.542953	0.775363	1.74889	0.697667	2.13296	1.62585	1.24337	-0.204451	-2.72083	-1.40029	-0.515992	-0.669383	0.0548447	0.897901	-0.592903	0.286708	-0.501196	-0.0606464	0.814495	1.74803	0.860173	1.00008	-2.05168	1.6745	1.08631	1.10895	-1.56338	-4.43545	0.706709	0.776143	0.933336	-0.212252	0.907087	0.801526	-0.12721	0.812126	1.47118	-1.16075	0.505019	1.33579	1.7723	0.846699	1.17285	2.16788	0.790405	2.33501	0.497103
1	ENSG00000151632	-0.129108	1.94857	-1.1553	-1.63514	-2.19524	-0.771354	-0.471473	-1.83676	1.02328	0.0517979	0.524594	-0.449041	0.806919	-1.43363	-1.53736	-0.446475	0.180654	2.08043	-1.34792	-1.14154	-1.73046	-1.39648	-1.14139	-1.44578	-0.117314	-1.48124	-0.345446	1.68038	0.586436	1.08603	0.199964	0.192467	-2.00975	-1.22063	0.55872	0.804635	1.2871	-0.571389	-1.10475	-1.63587	-0.32299	-0.903131	-1.72898	-1.44512	-0.879208	-1.28427	-0.0367702	0.731311
1	ENSG00000151914	0.614665	-0.878257	0.491651	0.404682	2.12584	0.267713	0.865562	0.485434	0.341618	-1.5595	-0.802055	0.955676	0.895885	0.740927	0.47017	-0.909716	-0.111326	0.302395	-0.0162418	0.613577	0.319653	0.729788	0.564786	-1.71318	0.393328	0.72832	0.398111	-1.44592	-2.00093	1.00476	0.447403	0.909977	-0.0495234	1.07931	0.589274	0.73311	1.49424	1.17126	-0.720257	0.554336	0.555258	0.626607	0.478738	0.0204982	0.454197	-0.0663178	1.16344	0.44938
1	ENSG00000152104	0.331254	-0.172303	0.328468	0.19469	1.14705	0.649167	1.46517	0.479154	0.128054	-0.923295	-0.549607	-0.0072965	-0.332876	0.550907	0.690266	-0.259106	-0.101052	-0.162915	-0.0773198	0.451568	0.539156	0.503822	0.253637	-1.41469	0.448073	0.912801	0.636032	-1.07787	-1.17892	-0.0441781	0.11453	0.012781	0.1238	0.847783	0.515577	-0.435442	0.361163	1.14848	-0.194553	0.230887	0.446735	0.439433	0.607948	0.387485	0.440484	0.158044	0.691249	0.352634
1	ENSG00000152217	0.0488906	-0.107082	0.562512	0.167416	0.600405	0.309817	0.85159	0.521528	0.283801	-0.154783	-0.381193	-0.183629	-0.157426	-0.188903	-0.190379	0.27454	0.0569683	0.152375	0.265658	-0.128159	0.461715	-0.173556	-0.0353133	-0.218705	0.295248	0.478552	0.457605	-0.720344	-0.525323	0.0440001	-0.0513391	-0.0188685	0.231134	0.706314	0.328872	-0.491344	0.0492371	0.490081	-0.201107	0.256461	0.582644	0.785911	0.396971	0.499737	0.44142	0.0899467	0.235718	0.0272737
1	ENSG00000152583	0.722947	0.787335	0.572569	1.29635	4.04264	1.63379	2.65339	1.22415	-0.619469	-4.02116	-1.08378	-1.96679	-2.63842	0.218484	1.22182	-2.43526	0.701841	-1.43215	0.105762	-0.233982	0.942017	2.50013	0.679552	-1.09683	1.87633	2.10068	1.65252	0.966777	-4.34163	0.125533	1.23389	0.728711	1.50532	1.70357	1.64655	-0.621737	1.47209	3.21942	0.55294	-0.111917	1.78774	1.80942	-0.00544918	-0.228434	1.79387	1.29066	0.902257	1.36245
1	ENSG00000152990	0.189828	-0.531158	0.263845	-0.0764977	-0.111202	0.305729	0.074922	0.175132	-0.471993	-0.740289	-0.251005	-0.343871	-0.384112	0.181438	0.446242	0.0580264	-0.287497	-0.118369	-0.433426	0.204336	0.392624	-0.0629166	0.28279	0.292923	0.351198	0.244782	0.327965	0.498201	-0.119037	0.311587	0.128838	-0.0602712	-0.0853916	0.453217	0.0809974	-0.209023	0.0398573	0.390876	-0.165542	0.365708	0.245854	-0.163138	0.476551	0.594116	0.276359	-0.000286331	0.559269	0.565227
1	ENSG00000153162	-0.285683	-0.0444587	0.0396662	1.0893	1.266	1.16777	2.12449	0.807991	0.149038	-1.40784	1.0327	0.128498	-1.7348	-0.731928	-0.0591692	0.0200077	0.0249805	-0.241998	0.11302	0.247942	0.205072	0.41995	1.03052	0.599778	-0.176728	1.30554	0.765907	-3.78311	-0.0289327	-0.558864	-0.965193	-0.329986	0.28222	0.709973	0.71155	0.322974	0.819859	1.29813	0.249355	-1.24236	1.11242	2.42911	0.712373	-1.66599	0.813812	1.34663	-0.658461	2.47796
1	ENSG00000153208	-0.0573039	-0.304965	-0.455444	0.123867	1.04036	0.423524	0.206051	0.410448	-0.812099	-0.733642	-0.806242	-0.0207195	-0.89915	0.96442	1.65431	0.571775	0.379375	-0.99117	0.267089	-0.544228	0.526954	0.398854	0.178412	0.984206	0.16216	0.559602	0.47839	-0.226793	-0.122628	-0.432719	-0.128137	-0.25575	0.116784	-0.0608694	0.306713	-0.968887	-0.451472	1.26676	-0.548398	-0.370318	0.27595	0.430891	0.280992	0.161511	0.0117797	-0.0837831	0.631496	1.18206
1	ENSG00000153253	0.534313	-0.775471	-0.425014	-0.503238	-0.0407107	0.858257	0.173724	0.938812	-0.711006	-0.695161	-1.9384	-0.560183	-0.928394	-0.357806	-1.67909	-0.444223	0.63109	0.622457	0.384621	-0.295261	0.555857	-0.26337	0.769685	0.287568	0.711715	0.531647	-0.47732	-0.126829	-0.460333	0.951517	0.254032	0.127228	0.320458	-1.08215	0.114724	-1.14335	-0.0385675	1.16261	-0.78203	0.0495859	0.556505	1.51647	0.739826	0.756079	0.869336	0.538266	0.311654	-0.950324
1	ENSG00000153885	0.134835	-0.177323	0.320126	0.640262	0.907646	0.603064	0.665039	-0.0074959	0.632848	-0.735026	-0.654567	-0.021436	0.188678	0.133226	0.00132739	-0.395822	-0.105013	0.207089	-0.607649	0.421107	0.49998	0.17608	0.231164	-1.42305	0.650829	0.267603	0.370354	-0.468124	-0.820858	0.0741404	0.322234	0.710959	0.0453993	0.539153	0.142679	0.00394399	0.481563	0.405158	-0.237884	-0.19909	0.383024	0.295611	0.136526	-0.0180778	0.956118	0.481043	0.93408	0.181434
1	ENSG00000154065	-0.438905	-0.226115	1.07111	1.31203	1.43194	1.33635	2.19226	1.37903	-0.449492	-1.5433	-1.80699	-0.928747	-1.19744	0.176611	0.551122	-0.237509	0.578604	-0.776337	-0.0781715	0.674742	1.71137	1.24629	0.95109	-0.534614	1.37047	1.87186	1.45515	-2.33859	-2.31703	-0.507809	-0.0034922	0.701291	0.261878	1.00799	1.16082	-0.21584	0.413838	1.15231	-0.362311	0.898408	0.972403	1.77208	0.811979	0.747186	2.08632	1.34792	1.44034	0.753608
1	ENSG00000154122	0.0840159	-0.825983	0.549694	0.490026	1.14458	0.44005	1.60965	0.485176	0.172947	-0.819301	-1.03203	0.417756	-0.248727	0.330421	0.447441	-0.107916	0.268623	0.110208	-0.0857721	0.400946	0.981335	0.730978	0.531027	-1.38598	0.465754	0.796776	0.573875	-1.63234	-1.54299	-0.192489	0.633639	0.232063	-0.217255	0.921761	0.434138	-0.389977	0.328748	0.918571	-0.881199	-0.188903	0.441261	0.846114	0.536411	0.691351	0.76666	0.104156	0.153809	0.908527
1	ENSG00000154133	0.456086	0.465963	0.673388	2.10759	1.95528	2.07843	3.03654	1.42528	0.655438	-1.97902	-0.861001	-0.106683	-1.72606	0.0411783	0.925411	-2.35845	1.72017	-1.46617	0.218388	0.0172022	2.0801	1.95483	1.35352	0.63027	2.48161	2.70181	1.8178	-7.89375	-3.9105	-0.635516	1.44996	1.98934	0.899633	1.25278	1.87647	0.626348	2.36342	1.38738	-0.298954	-0.154649	1.16477	2.16351	0.804292	0.140832	2.86069	2.51711	1.75996	1.15683
1	ENSG00000154188	0.204211	0.262517	0.45007	1.77924	2.57111	1.56965	2.12575	1.13937	-1.71942	-3.60892	-1.56585	-2.15602	-2.60047	-0.112357	0.400078	2.15184	-0.453954	-1.54825	-0.0864883	0.41531	0.846328	1.19236	0.543142	0.41438	0.929349	2.23331	1.41556	-1.47785	-0.835801	0.929739	0.198749	0.0451992	0.998436	1.04715	0.86767	-1.03306	0.979465	2.61417	0.746342	0.444184	1.71472	2.26973	0.113299	0.434737	1.89453	0.96608	0.182954	0.868424
1	ENSG00000154310	0.456937	-0.242656	1.08773	-0.110895	0.806075	0.813323	-0.00768282	-0.0606807	-0.106982	-0.47962	-0.25018	0.671446	-1.08267	-0.124079	0.0282859	0.223602	-0.243883	-0.188638	0.0972948	0.681569	-0.299488	-0.28471	0.243465	-0.00595505	0.915197	0.148434	0.625104	0.700683	0.183532	0.607934	-0.394716	-0.61918	-0.652156	0.0493406	-0.539556	-1.24287	-0.401167	0.14908	0.576282	0.672584	0.129158	0.439966	-0.165864	1.17259	0.55314	0.275447	0.176735	0.591192
1	ENSG00000154342	0.708261	-1.93181	0.781814	0.931899	0.438154	0.86303	0.710342	-0.222623	0.463878	-1.19808	-0.475617	0.665816	0.773773	0.942804	1.08997	-0.407702	0.0259427	0.212498	0.101391	0.614414	1.65535	0.971092	0.81443	-1.01513	1.17483	-0.555718	0.343703	-1.23987	-1.77566	0.520873	0.154551	0.41041	-1.12866	0.954175	0.471928	0.154012	0.475144	0.608629	-0.288826	1.1236	0.492133	0.523892	0.706048	0.435679	1.2456	0.494279	2.04404	-0.661117
1	ENSG00000154358	-0.508515	-0.628491	1.21179	1.3964	0.646685	1.15928	1.47735	-0.163988	0.121306	-2.60156	-1.66538	-0.124902	-0.257963	0.144533	0.457528	0.485383	0.0385602	-0.255248	0.0546693	1.32052	1.74893	0.414101	1.08466	-1.43013	2.08257	1.10522	1.35826	-0.812079	-1.97491	0.174257	-0.157371	-0.159976	-0.0666136	1.28255	0.424483	-0.183127	0.364125	1.10213	0.392481	1.28303	1.11407	1.67592	0.586409	0.791951	2.22237	1.33714	3.29117	0.386147
1	ENSG00000154767	-0.157337	-0.155683	0.15039	0.132339	0.0488901	0.407617	0.371799	0.0143436	-0.00618255	-0.493083	-0.428269	0.200334	-0.0586222	0.411547	0.299061	0.160705	-0.230006	-0.141258	-0.248606	0.151591	0.229919	0.0601313	-0.0137317	-0.148309	0.1649	0.102217	0.0299991	-0.05153	-0.0736209	-0.0321211	-0.0609557	-0.0780675	-0.0261895	0.1125	0.154936	0.00791576	0.245016	0.562934	0.0419074	0.232554	0.215495	0.208643	0.0908683	0.0989243	0.213241	-0.0781073	0.469573	-0.139718
1	ENSG00000154783	0.000174599	-0.302549	0.609936	0.798174	1.14197	0.968567	2.46403	0.581919	0.397314	-0.479757	-0.890417	0.00281077	-1.57046	0.427214	0.554235	-1.27814	1.27471	-1.22863	-0.0480902	-1.02048	1.40301	0.863545	0.596881	0.240559	1.06366	1.13643	0.39477	-3.83187	-3.59352	-0.841744	0.549197	1.24527	0.314343	0.388913	1.1444	0.392229	1.54128	1.2543	-0.255838	0.0212963	0.868304	2.04789	0.311644	-0.454746	1.93442	1.71452	0.235235	0.689476
1	ENSG00000155254	0.49935	-0.311846	0.8632	0.909894	2.68532	1.17434	1.0169	0.916095	-0.135378	-2.28442	-1.60727	-0.358691	-0.315501	0.496418	1.17573	0.0629397	0.0998585	-0.76392	-0.296423	0.667712	0.993909	1.45919	0.915024	-1.90826	1.33196	1.21533	1.05503	-1.77762	-2.07912	0.296178	0.58971	0.871715	-0.0297197	1.08511	0.568059	-0.800663	0.424099	1.6035	-0.120488	0.655733	0.840169	1.37128	0.624708	0.53432	1.50391	0.395095	1.69786	0.766781
1	ENSG00000155324	-0.128447	-0.403789	-0.145354	-0.262113	-0.537296	-0.809605	-0.684782	-0.110526	0.433944	0.607648	0.310554	0.377811	0.513354	0.128712	-0.34357	-0.151419	0.225794	0.407691	0.48802	-0.0940545	-0.0465821	-0.36352	0.00610344	0.193491	-0.323166	-0.448827	-0.461823	-0.101891	0.526783	-0.280022	-0.114919	-0.60026	0.179263	-0.0704017	-0.0010952	0.167746	0.0761331	0.27413	0.151908	-0.225952	-0.663022	-0.769804	-0.131037	0.145098	-0.574419	-0.458262	-0.473033	-0.0374746
1	ENSG00000156011	0.0765137	0.4109	-0.215382	-0.611707	-0.869675	-0.12437	-0.693772	-0.848603	-0.0129535	0.300016	0.175929	-0.302526	0.354864	-0.229835	-0.663096	-0.359707	-0.0580873	1.15897	-0.296279	-0.0329272	-0.271405	-0.553737	-0.233577	-0.0484311	-0.191882	-0.809716	-0.425718	0.472917	0.449243	0.50719	-0.0968919	-0.367398	-0.333901	-0.524295	0.0808988	0.163817	0.26023	-0.278144	-0.259738	-0.0686564	-0.0308468	-0.110078	-0.356661	0.0781108	-0.0949192	-0.402027	0.121404	-0.0530002
1	ENSG00000156298	0.129315	0.458566	0.502523	1.44578	1.75785	1.69329	2.74977	1.12361	-0.555616	-2.84748	-2.53997	-1.56465	-2.17823	0.0103092	1.01762	-2.59657	1.51188	-0.722777	0.334573	-0.812647	1.52294	1.10652	0.500332	-0.19266	1.32259	1.43463	0.497877	-3.38832	-4.76544	-0.389818	0.495583	1.45761	0.596782	0.731472	1.37829	0.0793011	1.2735	1.20425	-0.475894	-0.95331	1.19652	1.84246	0.410692	-0.636612	1.97128	1.58729	0.921257	1.25229
1	ENSG00000156966	-0.279159	0.273547	-0.246825	0.421706	-0.242073	-0.951526	-0.729616	0.176471	0.183442	0.829492	0.650173	-0.148453	1.01161	0.0944689	-0.616363	-0.252771	0.501885	-0.0178292	0.830794	-0.587833	-0.174057	0.110188	-0.148898	0.480015	-0.000297485	-0.79553	0.45183	1.47792	0.67779	-0.0655448	0.517137	-0.145667	-0.10259	-0.640958	-0.0984601	0.608881	0.303648	-0.579822	0.01226	-0.0142399	-1.3	-1.37449	-0.526919	-0.209711	-0.645087	-0.415717	0.0328148	0.312933
1	ENSG00000157240	0.180284	-0.551989	-0.150482	0.673906	0.879471	0.0469455	0.435596	0.45944	0.406957	-0.421768	-0.191074	-0.437772	-0.605482	0.316187	0.309389	-0.503782	-0.125559	-0.169995	-0.297735	-0.278459	0.642529	0.331348	0.0784017	-0.71649	0.410252	0.510307	0.54605	-0.512367	-0.966395	-0.155867	0.362715	0.358101	-0.123695	0.353989	0.154771	0.0486786	-0.0691644	0.7335	-0.495888	0.276635	0.429993	0.6035	0.0800733	-0.368982	0.905814	0.386855	0.534161	-0.0704135
1	ENSG00000157404	0.0710517	-0.803435	0.499417	1.13741	0.179511	0.819309	-0.177417	1.12774	-0.0812869	-0.779061	-0.546991	0.398307	-0.40101	0.502505	0.62235	0.0970933	0.308301	1.05363	0.190049	0.682253	0.90023	-0.444037	0.310558	0.0252196	-0.0595293	0.250948	0.16579	-1.19632	-0.576105	0.207234	0.156748	-0.443971	-0.0371589	-0.446891	0.341797	-0.0841537	0.625031	0.240897	0.0426317	-0.37867	0.884537	1.16547	0.907659	0.640584	0.453827	0.306279	-0.303302	0.421318
1	ENSG00000157510	-0.0249526	-0.992318	0.487227	0.245636	0.880588	0.68751	0.963671	0.240511	-0.86897	-1.23522	-0.907993	-0.470195	-1.19812	0.212617	0.800866	-0.0240396	0.0807068	-0.808964	-1.19764	0.306651	0.855661	0.260425	0.584124	1.04443	0.76614	0.994623	0.538793	0.933472	0.125977	0.480232	0.0303863	0.127703	0.203961	-0.0958328	0.075185	-0.886272	-0.185711	0.568416	0.395506	0.656938	-0.0761278	0.536409	0.454958	0.921375	0.675432	0.870416	0.960634	-0.584723
1	ENSG00000157554	0.606378	-0.0202428	0.662366	1.60644	1.32312	1.60668	2.75753	0.911051	-0.262384	-2.01805	-1.36651	-0.750588	-1.80512	0.106955	0.569499	-1.81137	1.57075	-1.82989	0.114175	-0.162681	1.94856	1.21378	0.608492	0.151906	1.43867	1.74866	0.815526	-4.50823	-3.67272	-0.348047	0.897419	1.76136	0.645534	0.762501	1.70125	0.419215	1.89155	1.83018	-0.262256	-0.0882235	1.05085	2.00801	0.569424	0.089408	2.17629	2.06649	1.00831	1.23432
1	ENSG00000158270	0.496179	-1.26471	0.578056	1.78173	2.00625	-0.171373	3.26219	1.80548	-0.360049	0.796479	-0.103419	0.872423	-1.31709	0.24057	0.757465	-0.589476	0.365741	-1.19093	-0.894117	-1.80549	0.996302	1.53214	0.0768208	0.0452215	0.176312	1.67825	0.72571	-2.70274	-2.96017	-0.224476	1.73025	0.969429	0.00175443	0.237868	0.941922	-0.913378	1.03239	1.70894	-2.2684	-1.17321	1.93193	1.91557	0.242691	0.867183	2.08123	0.446584	-0.294022	2.15211
1	ENSG00000158301	-0.159433	0.282144	0.373	-0.0923568	0.734818	0.483481	0.982232	0.977424	-0.671185	-0.845293	-0.377881	-0.919864	-0.786834	0.423872	0.848046	-0.0967154	-0.787114	-0.322823	-0.201136	0.147203	0.319713	0.265812	0.335732	-0.835501	0.760415	1.2463	1.0703	-0.174833	-0.505209	-0.03471	-0.164099	-0.441399	0.266849	0.600269	0.172068	-0.849853	-0.332638	0.687854	-0.254025	0.27083	0.628021	0.729695	0.614227	0.304165	0.675907	0.379874	0.545173	0.819588
1	ENSG00000158352	-0.0543464	-0.549372	0.152758	0.497651	0.703047	0.431363	1.53209	0.115013	0.235714	-1.24686	-0.50175	-0.42721	-0.497725	0.450438	0.564786	-0.482612	0.785562	-0.117252	-0.280023	-0.242179	1.01283	0.685965	-0.0629357	-0.556333	0.214029	0.552765	-0.179361	-1.47444	-0.903736	-0.27514	-0.148771	-0.0373867	0.23889	0.455209	0.339954	-0.12479	0.391744	0.709508	-0.561958	-0.126945	0.128882	0.698915	0.117557	-0.10855	0.585264	0.624837	0.637169	0.558891
1	ENSG00000158435	-0.0237315	0.0180928	-0.128259	0.0700146	-0.304677	-0.0533549	-0.308096	-0.0484796	0.231215	0.319349	0.0507353	0.071039	0.192583	-0.0435242	-0.208253	0.0102702	0.0246384	0.0509045	-0.0156679	-0.0959031	-0.140468	0.000320535	-0.120826	0.259246	-0.229391	-0.38128	-0.268992	0.323252	0.0229925	0.0105508	0.243888	0.165857	-0.00546878	-0.199221	-0.0470352	0.163057	-0.0990291	-0.304388	-0.0362794	-0.082308	-0.281299	-0.387295	-0.0614161	-0.0538003	-0.305802	-0.194153	-0.209489	-0.149813
1	ENSG00000159164	0.165259	-0.147694	1.20819	1.19716	2.66617	1.49382	1.33892	0.128778	-0.329804	-2.15136	-2.05967	-0.433124	-0.542183	-0.153781	0.283028	-0.0963592	0.53821	0.0680018	-0.477483	0.491936	1.43119	1.32792	1.06259	-1.28367	0.688913	1.17441	0.948899	-1.3538	-1.71448	0.690391	0.694394	0.650966	-0.343793	1.10478	0.404188	-0.261692	0.586921	1.94668	-0.485572	0.126305	0.998636	1.11213	0.522642	0.387774	0.966545	0.0448174	1.2529	0.924397
1	ENSG00000159640	-0.94402	0.456376	0.819891	0.590537	0.36088	-0.212522	0.830289	0.421297	-0.577967	-0.255797	0.0761323	0.00710372	0.165932	-0.0399175	0.263415	-0.387862	0.781001	-0.833368	-0.0200399	-0.803342	1.1822	0.962437	0.303957	-0.258186	1.4726	1.74388	1.83487	-0.551829	-1.03897	-0.89612	0.959945	0.134846	0.164279	-0.0808622	1.98116	0.66825	1.39441	-0.29925	-0.748947	-0.333342	0.548907	1.17576	0.649372	0.296746	1.80222	1.89998	0.488553	0.642356
1	ENSG00000159692	-0.0380907	-0.135245	-0.0233457	0.183237	0.162925	0.0613953	-0.0643802	-0.142433	0.389274	-0.185189	-0.0201714	0.0909261	0.0697612	0.307463	0.0485324	0.0634479	-0.161257	0.0774401	-0.0492779	0.153524	0.220436	0.25088	0.0854743	-0.0139102	0.269724	0.120857	0.156904	0.215595	0.0363163	-0.18498	0.0244136	0.0156682	0.131685	0.0352607	0.090257	0.178635	0.0636724	0.0371915	0.107475	-0.103489	0.0329682	-0.144183	-0.062395	0.0199743	0.287299	0.310696	0.527475	-0.0497267
1	ENSG00000160190	0.0254218	0.0690137	-0.52524	-0.336021	-0.73445	-0.221856	-0.845976	-0.243044	0.238978	0.614668	0.356611	-0.322469	0.753833	-0.416001	-0.440424	-0.44458	0.0498045	0.150955	0.287289	-0.404757	-0.130254	0.0538975	-0.266277	0.179031	-0.233665	-0.385646	-0.138708	0.875128	0.748007	0.585424	0.0888728	-0.088243	0.124709	-0.439299	-0.493763	0.275457	-0.120438	-0.462408	-0.0218209	0.262801	-0.553819	-1.02587	-0.100458	0.0995605	-0.578625	-0.186471	-0.107941	-0.124753
1	ENSG00000160191	0.337041	-1.32106	-0.00443235	0.232204	0.442408	0.31882	0.73107	1.20537	-0.980355	-2.03847	-1.32634	-0.633139	-1.07851	0.804882	1.07413	0.153651	0.37046	-0.77525	0.994081	-0.300913	0.552488	0.328702	0.663714	-0.160566	0.515512	1.60524	0.948353	-1.54202	-2.36171	-0.00147209	0.684745	0.275135	-0.151458	0.233925	0.597198	-0.332992	-0.00109508	0.453522	-0.576609	-0.260087	0.291389	1.1903	1.16337	-0.0796954	1.12017	1.08329	0.122115	0.840384
1	ENSG00000160469	0.447109	0.18789	-0.383348	0.897899	2.03047	-0.72291	1.80467	0.950721	-0.758669	-2.1024	-1.30735	-1.09447	-1.83657	0.398582	0.400374	-0.958494	0.32776	-0.88718	-0.67003	0.446696	0.625169	0.346855	0.846141	-1.19894	0.659602	1.24212	1.73937	-1.47051	-2.05125	-0.356179	1.18367	0.456861	0.868402	0.572977	1.23789	-0.0729462	1.25087	1.19253	-0.683759	-0.30239	1.14563	2.80369	0.535423	0.23777	0.960482	0.646254	0.793583	1.06794
1	ENSG00000160867	0.216039	-0.712525	1.17402	2.16373	0.748801	1.73694	0.820276	0.618725	-0.866456	-2.41874	-1.10171	-1.19513	-1.49809	-0.931445	-0.223872	-0.276168	0.471557	-1.02186	0.460216	0.012109	2.09624	0.0445125	0.669176	0.0115717	1.64748	1.58099	1.7866	0.407626	-0.547355	1.1734	0.810735	0.115532	0.071443	-0.0798202	0.0453749	-0.447488	-0.00414755	1.46942	0.541639	0.284393	1.67812	2.06135	0.465352	0.980024	2.71806	1.7574	2.06986	1.03073
1	ENSG00000161940	-0.29835	0.29765	1.25308	1.44699	1.74009	1.58034	2.72576	1.94652	-0.497619	-1.6237	-1.00841	-1.0977	-2.2411	0.243956	0.885837	-2.28123	2.11838	-1.78009	0.114681	0.148405	1.93981	1.3352	0.70612	-0.145836	1.43712	2.01002	1.20913	-7.06074	-4.19279	-0.562519	0.0539254	0.824702	1.06563	1.1323	2.32719	0.255256	2.03594	2.68556	-0.681907	-0.315289	0.923253	2.22741	0.728746	0.418476	1.81393	1.92781	0.601697	1.23695
1	ENSG00000162367	-0.583494	0.121542	0.373306	0.853515	0.706554	1.07958	1.84488	0.129048	-0.575897	-1.55149	-0.133261	-0.230534	-1.72967	-0.167459	0.766677	0.639188	0.620229	-1.38617	0.307086	-0.279307	0.87705	0.449764	0.714529	0.590103	0.751328	1.35794	0.465016	-5.21285	-0.721912	-1.703	0.156216	0.459208	0.522638	0.577383	0.998332	0.613089	1.44559	0.831319	0.356099	-1.01451	1.03403	1.55595	0.585404	-0.285693	2.01682	2.15475	-0.0974931	0.569085
1	ENSG00000162407	0.159303	-0.722161	0.62441	1.34774	1.08145	0.377909	1.45025	0.89263	-0.0500233	-1.21693	-0.788594	-0.634015	-0.252197	0.14777	0.515239	-1.1498	0.42617	-0.681678	0.121621	0.000432142	1.06226	0.488065	0.183371	-0.778126	0.939733	1.09347	0.714271	-1.20586	-1.59688	0.131768	0.568308	0.149983	-0.339619	0.459487	0.350628	-0.225653	0.710647	1.28004	-1.03049	0.396462	1.00166	1.59047	0.417763	0.338234	1.8491	0.394982	0.709559	0.183582
1	ENSG00000162493	1.06941	-0.853259	0.75098	1.31691	0.785338	0.0283936	1.92365	0.557195	0.652937	-2.16236	-1.6146	0.211678	0.0191854	0.866776	0.582518	-1.56122	0.927059	-0.105848	0.10511	0.860517	0.80742	1.19089	0.907228	-2.78857	1.27279	0.726015	0.7583	-1.66625	-2.74714	0.788941	1.14032	2.5575	-1.05072	0.594232	0.676166	0.352159	1.10269	0.678116	-1.39575	0.175658	0.629908	1.70618	0.325513	0.459427	1.95558	0.281232	2.03755	1.57357
1	ENSG00000162552	1.22338	-0.477435	1.05516	1.07112	0.730243	1.03888	0.703813	-0.274303	1.00507	-1.41201	-1.16412	0.331152	0.202714	1.19376	0.719905	-0.822223	-0.247233	0.842899	0.620557	1.45284	1.51296	1.17494	0.681011	-2.39205	0.985646	0.239244	0.892455	-0.63261	-1.4262	1.02183	0.0690704	1.02099	-0.375529	0.621722	-0.144181	0.124949	0.226869	0.934136	-0.303917	0.597758	0.226363	-0.133262	1.12859	0.47275	0.903867	0.289834	2.14074	0.0608963
1	ENSG00000162576	-0.691602	-0.692781	-0.0951907	0.938967	1.39899	-0.28264	0.910552	1.15992	0.684411	-0.335921	-0.37912	-1.18165	0.0964317	0.356636	-0.195927	-1.39729	-0.353817	0.594159	-1.06675	-0.366809	1.30412	0.749473	0.121838	-0.572891	0.4397	0.687898	0.340895	-0.926886	-1.42009	-0.907622	0.566246	0.108411	-0.00293329	-0.128224	0.638837	0.442058	0.718553	0.853624	-0.478016	-0.460774	0.696734	1.43315	-0.29967	-0.691398	1.30612	0.764387	1.30738	0.686894
1	ENSG00000162591	-0.421415	-0.549837	1.08788	1.03068	0.68898	0.581011	1.26933	0.215559	0.0205498	-2.37364	-1.63566	-0.0685267	-0.676913	0.524588	0.687269	0.105778	0.138884	-0.086577	-0.245432	0.930215	1.49927	0.390788	0.959491	-1.21121	1.80936	1.29084	1.52286	-0.857861	-1.52233	0.225901	0.249337	0.0908788	0.133246	0.934045	0.803008	0.20718	0.784769	0.941093	0.177493	0.533253	0.52796	1.04111	0.539937	0.682963	1.94808	1.21166	2.44347	0.68502
1	ENSG00000162599	0.207193	0.249205	0.161177	-0.18291	0.623172	0.157919	0.267906	0.0482622	0.0274252	-0.384442	-0.242023	-0.301126	0.186796	0.545757	0.19819	-0.0387881	-0.201116	0.0909811	-0.0968643	0.0650479	0.0915059	0.0276051	0.104808	-0.14073	0.219105	0.352725	0.229392	-0.0885252	-0.414237	0.0786149	0.0774147	-0.332115	-0.11695	0.115179	0.182321	-0.244797	0.17557	0.157416	0.121098	0.142335	0.199928	0.101074	0.412798	-0.0499653	0.273092	0.060516	0.291834	-0.0504631
1	ENSG00000162618	1.15291	0.40524	0.85503	1.83544	1.51105	1.57342	3.40084	1.50321	0.219993	-2.55792	-1.09656	-0.842518	-1.82412	0.0483487	1.04539	-2.90782	1.87482	-1.56135	0.15264	-0.018792	2.16035	1.85873	0.808626	0.512082	1.90288	1.76842	1.34483	-5.96689	-5.91544	-0.117225	0.859402	1.86659	0.943958	0.838917	2.01031	0.620948	2.27326	2.0296	-0.47354	-0.325895	1.18256	2.30658	0.645999	0.0982843	2.25996	2.25461	0.982937	1.15231
1	ENSG00000162627	0.250902	0.136039	-0.169389	-0.186226	-0.209364	0.273985	-0.259694	-0.0740214	0.00807506	0.191085	0.245194	0.0424784	0.22345	0.1411	-0.219234	0.0327047	-0.148481	0.265607	0.0384521	0.0456541	-0.138361	-0.0448776	-0.151099	0.218078	-0.25395	-0.557618	-0.407213	0.682742	0.045484	0.232548	-0.579614	-0.880619	0.0596492	-0.0414085	-0.197906	0.0844468	-0.291469	-0.0651762	-0.0408328	0.130916	-0.0685868	-0.835477	-0.323967	0.0278611	-0.411246	-0.505725	-0.116737	-0.151747
1	ENSG00000162729	0.160731	-0.17253	0.131081	0.214418	0.355751	0.0202573	0.167913	0.440735	0.0593051	-0.026809	0.0139206	0.030746	0.196318	0.16439	0.255795	-0.0598867	-0.0217888	-0.0988521	-0.206585	0.136719	0.475352	0.266842	0.207978	-0.241519	0.584593	0.461343	0.563546	0.0971001	-0.297061	-0.103538	0.400418	-0.00823209	-0.0338115	0.304668	0.0435714	-0.186504	-0.0850599	0.0294388	-0.100019	0.185161	0.268437	0.29278	0.22238	0.294087	0.330961	0.259055	0.495755	0.148634
1	ENSG00000162733	0.411878	0.234865	0.665429	1.42148	3.01314	0.502577	2.17698	1.57966	-1.09202	-1.87986	-0.705177	-1.72948	-1.49522	0.0251461	0.274422	-0.439764	0.607177	-1.19737	-0.0900238	-0.313643	0.855617	1.7139	0.265579	-0.764327	0.974201	1.74504	1.2396	-2.92439	-1.8706	-0.351806	1.21112	0.58585	0.929303	1.32457	1.41871	-0.864121	1.34465	2.65572	0.15421	-0.731324	1.74556	2.15814	0.293882	-0.0628345	1.63365	0.855739	-0.122643	1.54247
1	ENSG00000162817	0.146321	-0.0805798	0.263195	0.408818	0.233794	0.653889	1.29004	1.32351	-1.03563	-1.45379	-0.803967	-0.736422	-0.256209	0.474238	0.937407	0.355811	0.829262	-0.663202	0.938636	-0.399271	0.555671	0.390973	0.516567	-0.0355211	0.707313	2.26262	1.42933	-1.65865	-1.49222	-0.348265	0.682241	0.158352	0.0847871	0.575345	1.01287	-0.418511	0.204846	0.170182	-1.03759	-0.986304	0.921101	1.28706	1.57702	0.171508	1.40968	1.0882	0.127491	0.840877
1	ENSG00000163072	0.600552	-0.748411	0.448438	1.49048	1.17467	1.94694	2.45605	1.75803	-0.403888	-2.48144	-1.98467	-1.35046	-1.71764	0.63265	1.46465	-0.344634	0.986902	-1.44678	0.938956	0.177475	1.45436	1.20219	1.09134	0.496276	1.37811	2.53347	1.83936	-6.21046	-4.07442	-0.619175	0.767319	0.983327	0.77226	1.25396	2.07225	0.452199	1.77544	1.45048	-0.881418	-0.694505	1.93505	2.48808	1.24735	0.092246	2.11991	1.3845	0.476731	2.14332
1	ENSG00000163273	-0.299476	-0.418065	2.30945	1.39816	1.22254	1.83289	1.26818	0.993365	-2.14116	-5.95874	-2.96468	-0.219531	-1.08842	0.450639	2.04324	-0.328657	0.127537	-0.139687	0.583733	1.6088	1.44387	-0.0241227	3.35647	-0.75763	2.14136	0.0762602	1.33722	0.0924764	-2.33329	1.68246	1.03127	0.835445	-0.521201	1.06045	1.46774	0.423285	0.929618	1.59965	-0.716403	2.38262	1.42815	2.15382	1.58999	2.21661	3.64428	0.949796	3.89399	-0.652991
1	ENSG00000163328	0.179769	-0.65666	1.60188	0.663516	1.49578	0.0470132	-0.245194	0.895126	-0.584781	-0.976427	-0.776107	0.715303	-0.500953	0.281657	0.765433	-0.00982751	-0.297311	-0.262009	-0.338555	0.995419	0.347405	0.213805	-0.0684715	-0.521064	0.819306	1.41478	1.03706	-1.07914	-0.749298	0.615615	-0.782572	-1.20261	0.612278	0.677586	0.164973	-0.956581	-0.406876	1.06852	-0.0937093	0.446409	0.68754	1.71549	1.02174	1.3437	0.416167	0.138555	1.03333	1.25229
1	ENSG00000163359	0.758433	-0.0914509	0.865077	2.88996	3.36973	0.729879	2.57891	1.552	-0.387106	-2.59879	-0.156204	-0.970703	-1.52357	-0.0627574	0.283761	-1.70664	2.08706	-1.52769	-0.306795	-1.49697	2.0094	2.91579	1.08854	-1.05859	1.60288	1.91961	1.05179	-4.63461	-2.95236	-0.389674	1.87444	1.93384	0.229892	0.246442	1.21899	-0.52919	2.15642	2.43184	-1.48531	-0.536453	1.75206	2.91976	-0.249856	-0.302645	3.05474	1.92509	2.59618	0.183832
1	ENSG00000163378	-0.272958	-0.548328	0.0284505	0.103739	1.24818	-0.20321	0.510431	0.18691	0.027348	-0.459353	-0.427269	-0.402144	-0.204065	0.157537	0.0789173	-0.627007	-0.0263369	0.176682	-0.0732258	0.0232954	0.31199	0.71814	0.0255235	-0.225977	0.365538	0.449813	0.270829	-0.387398	-0.409162	-0.104282	0.250183	0.146711	0.246196	0.649576	0.441892	-0.137369	0.503735	0.706607	-0.125642	0.157227	0.0993574	0.271201	0.0210634	-0.232353	0.141878	-0.0838658	0.165941	0.185566
1	ENSG00000163430	0.593046	0.054714	0.536308	0.98688	2.69836	0.416126	1.51414	0.711921	-0.315926	-0.867344	-0.514446	-1.45259	-1.37515	-0.0629829	-0.138465	0.109743	0.294632	-0.989988	-0.248367	-0.157254	0.893378	1.53822	0.475696	0.630798	0.458458	1.25769	0.698185	-0.534485	-0.432942	-0.78603	0.494203	0.00469936	0.79636	0.92077	0.468975	-0.713659	0.392789	1.20889	-0.0434799	-0.127059	0.885328	1.38951	0.0407186	-0.203081	1.19433	0.507206	0.294505	0.679006
1	ENSG00000163435	0.134996	0.0642288	0.173484	-0.172303	-0.730026	-0.324007	-0.755646	-0.598033	0.612066	0.524017	0.352214	0.0993484	0.367792	-0.13402	-0.195644	-0.344557	0.0133213	0.400501	0.415878	-0.164048	-0.0529717	-0.264768	-0.0694156	0.333745	0.0487931	-0.64886	-0.247425	0.938555	0.204874	0.169505	0.308914	-0.174023	0.160048	-0.287477	-0.0799766	0.928435	0.202517	-0.572841	0.217986	0.484401	-0.57827	-1.12982	-0.114608	0.0259331	-0.332753	-0.115638	0.343149	-0.82795
1	ENSG00000163520	0.61549	-0.172062	0.847733	2.35582	2.78492	0.540893	2.61786	1.02687	0.323327	-1.64427	-1.13219	-1.73272	-0.818454	0.509613	0.392243	-1.30941	0.835877	-1.14563	-0.0958066	-0.879336	1.92861	2.13074	0.988951	-0.622494	1.47975	1.71733	1.0552	-3.85642	-3.03407	-0.600542	1.25551	0.591906	0.354044	0.607868	0.999753	-0.436014	1.23214	1.52354	-0.645609	-0.571559	1.72676	2.44459	0.525558	-0.261078	2.78581	1.95247	0.981167	0.743758
1	ENSG00000163710	1.26161	-2.12453	-0.572882	1.12866	5.05702	-1.07201	1.00329	1.2898	-1.61776	1.11936	-1.53391	1.45587	-1.65636	1.64464	1.45121	-0.928172	-1.82175	-1.64617	1.34914	0.273407	0.584526	3.02622	0.620421	-0.379774	0.677698	2.11203	2.00388	-1.25008	-3.00726	-1.85047	-1.29441	-1.42142	-0.243371	-0.137365	0.522228	-0.539187	-0.0867674	3.51614	-1.83939	-0.47273	2.91744	1.28498	1.43149	0.415057	1.85223	-0.524635	-1.77042	5.16945
1	ENSG00000163827	0.431976	0.152922	1.47884	1.01689	-0.322072	1.29084	1.15018	0.527183	-1.57882	-2.78446	-2.39953	-0.228342	-1.03412	0.0019064	0.865031	0.922795	0.382517	0.0244251	0.110144	1.10076	1.58989	-0.581167	1.17776	-1.14052	1.94402	1.24713	1.00195	-0.969928	-2.434	1.12346	-0.0384486	-0.8216	-0.694956	1.46719	0.645793	-0.26096	0.912695	1.38216	0.106441	1.39574	1.3174	1.63648	1.44178	1.3812	1.799	0.885049	2.10772	0.617361
1	ENSG00000164056	0.677509	-0.525153	1.1362	1.44622	1.39342	1.25019	1.28206	0.469328	-0.654804	-1.89312	-1.55914	-0.708389	-0.977121	0.390069	0.908961	-0.25333	0.137251	-0.774218	-0.0829535	0.565523	1.76877	0.25905	0.721318	-0.964824	1.5552	0.993873	1.31878	-0.925031	-2.38682	0.580034	0.051671	-0.149678	-0.448227	0.830086	0.247711	-0.148012	0.0820725	1.49531	-0.486106	1.17903	0.832924	1.30503	1.04545	0.78803	1.30299	0.74917	1.71389	-0.193099
1	ENSG00000164116	-0.0312203	0.452918	0.53406	0.770133	1.3292	-0.223079	1.40787	0.854576	-0.529237	-0.0574041	0.0730554	-0.558948	-0.728659	-0.146532	0.0643325	-0.803025	1.2158	-0.989194	0.347951	-0.655658	0.107718	0.479971	-0.30515	-0.946043	0.439292	1.30472	1.14218	-2.21286	-1.80648	-0.344446	0.688694	1.06311	0.403898	0.658315	1.01146	-0.340919	1.42305	0.664262	-0.386257	-0.960066	0.795462	1.68769	-0.00645621	-0.531592	1.12468	1.06609	-0.659698	1.25634
1	ENSG00000164176	0.209619	0.318894	0.740269	0.757224	2.58456	0.769158	2.23265	1.13054	0.598193	-2.11622	-1.03146	-1.28263	-0.526035	0.903087	0.469531	-1.04128	-1.23824	0.575616	-1.08321	1.09618	0.0326781	1.31402	0.940487	-2.03656	1.36861	0.808878	0.763117	-2.16457	-2.80263	0.195216	0.884761	0.285107	1.3918	1.53859	0.818859	-0.0219301	1.26632	1.9915	-0.153289	0.0990972	1.41674	1.10899	-0.626662	-0.187724	1.32412	0.154347	1.14014	1.49481
1	ENSG00000164488	0.771873	-0.114122	0.763459	0.629726	-0.239237	1.29675	0.780948	0.757137	-0.206718	-1.9269	-1.72832	-0.268317	-1.59358	0.413368	1.47655	0.40862	0.765107	-0.134279	-0.823206	0.929998	1.77455	0.351926	1.14297	-1.33837	1.7891	2.01445	1.9871	-0.667714	-2.28964	1.01992	1.0162	1.30261	-0.402546	1.04078	0.412625	-0.478456	-0.734304	1.29016	-0.719776	0.741235	0.847027	1.60069	1.10099	1.38112	1.83885	1.06869	2.82338	0.476799
1	ENSG00000164692	0.650129	0.472759	1.55634	2.96793	3.75891	0.510197	2.69755	1.15154	-0.256903	-1.20499	0.12653	-0.866319	-0.894127	-0.302907	0.248934	-1.35808	1.68317	-1.36668	-1.20487	-0.918327	2.55612	3.2981	1.07758	-0.23539	1.79333	1.87252	1.01865	-6.1543	-3.68332	-0.966206	2.16644	1.53572	1.03217	1.62603	1.27124	-0.67016	2.4039	2.12672	-0.83911	-0.825165	2.50559	3.20882	-0.313719	0.0247104	3.23079	2.52749	2.08362	0.367063
1	ENSG00000164741	0.690145	-0.0590901	0.845777	1.65744	2.93907	0.518611	2.686	1.83601	-0.407017	-2.22895	-0.834389	-0.117253	-1.31382	-0.293267	0.593469	-2.58205	1.65961	-1.19049	-0.591315	0.273061	1.10342	1.29957	0.596468	-0.825575	1.50479	1.75035	0.778964	-6.06233	-4.54589	-0.0793908	0.992985	1.21441	0.541	0.998174	1.49808	-0.24199	1.98265	2.59091	-0.1396	0.0395719	1.16435	2.58227	0.295164	-0.188781	1.7547	1.42197	0.776301	1.14102
1	ENSG00000165125	0.0481786	-0.541299	0.512586	0.0884532	-0.0908779	0.516956	0.795647	-0.0897291	-0.0627686	-2.28169	-1.6559	-0.41997	-0.297128	0.191092	1.17762	0.198793	-0.124402	0.860666	-0.651597	0.94119	1.73588	-0.592912	0.117651	-1.9648	0.856271	1.19386	0.915619	-1.39563	-1.85116	0.417264	-0.218877	0.125537	-0.510771	1.44374	0.327208	-1.06161	-0.00156337	1.35499	-0.333094	0.949649	0.754693	0.530179	0.810284	0.654902	0.883027	0.151788	1.90706	0.729589
1	ENSG00000165659	0.0375582	1.3115	0.409921	0.609444	-0.198015	1.23153	1.00742	0.589031	-1.06314	-1.38691	-0.231419	0.0831701	-2.08797	-0.583608	0.389101	0.688525	1.14328	-1.52548	0.61023	-0.166564	0.00450968	-0.180702	1.18124	1.98545	0.996721	1.04169	1.1835	-2.51959	-1.08578	-0.224398	0.745487	-0.226517	0.345341	0.848152	1.45355	-0.361048	0.836185	0.810629	0.741844	0.522316	1.20612	1.49868	1.37335	0.391703	1.78082	1.05411	0.47724	0.625588
1	ENSG00000165757	0.279298	0.298978	0.869032	1.03088	2.34662	1.28005	2.32791	0.707158	-0.758911	-2.33581	-1.25387	-1.05351	-1.80724	0.139896	0.73081	-0.802493	0.765275	-1.9183	-0.114929	-0.0356877	1.20558	1.28953	0.550911	-0.0333787	1.28593	2.04478	1.1203	-3.09234	-2.01737	-0.92933	0.0957318	-0.0432182	0.816582	1.21737	1.78327	-0.456271	1.19651	2.84837	0.699563	-0.13371	1.49759	2.14156	0.21699	-0.376233	1.85429	1.33203	0.54992	1.68435
1	ENSG00000165821	0.267836	-0.177094	0.643998	0.716137	1.77561	1.18845	1.20878	0.289059	0.0440667	-1.69262	-1.49594	-0.932918	-0.842835	0.88588	0.918023	0.0102462	-0.110171	-0.314571	-0.312128	0.385431	1.63263	1.02647	1.17308	-0.203296	1.43049	0.741038	1.03519	-0.808706	-1.76299	0.0661785	0.841523	0.984198	0.034956	1.16014	0.0900612	-0.460246	-0.243472	1.64286	-0.0404636	0.821537	0.873876	1.08022	0.349438	0.430859	1.8075	0.845479	1.86619	0.206203
1	ENSG00000165995	0.297206	0.806215	0.645203	1.75542	3.42643	0.166239	2.05605	1.29509	0.101134	-1.46719	-0.197269	-1.96829	-1.1203	-0.161234	-0.232865	-0.18535	0.574207	-0.695377	-0.752486	0.237341	0.477843	2.20699	0.877395	-0.65278	1.412	1.77188	1.28953	-0.709549	-0.742556	-0.310443	0.899905	0.357461	1.74895	1.59405	0.528802	-0.351552	0.119299	1.89397	0.757321	-0.343873	1.02181	0.466196	-0.564535	-0.385601	0.541906	0.292354	0.107017	0.526334
1	ENSG00000166025	0.379257	-0.298121	0.429352	0.807991	2.45608	0.471618	1.91721	1.39891	0.417748	-1.63364	-1.44688	-0.0989742	-0.021544	0.612181	0.885883	-1.09946	0.0252335	0.373956	0.350463	0.773691	0.0316756	1.33475	0.791749	-2.33649	0.682236	1.35834	0.81932	-2.64555	-3.06244	-0.0389043	0.555364	1.14458	0.448077	1.0986	1.0041	-0.115977	0.877029	1.5597	-0.588152	0.205291	1.02381	1.42729	0.198042	-0.158794	0.962578	-0.277212	1.01062	1.07914
1	ENSG00000166086	0.605127	0.358877	0.992354	0.872668	2.75515	0.771017	1.70709	1.88991	-1.55118	-2.8605	-1.24139	-0.289807	-1.50326	0.617068	1.07115	-0.611278	0.243773	-1.17109	0.437454	0.784748	0.688687	1.27448	0.547503	-1.63596	1.41916	2.42148	1.92026	-2.38049	-1.97339	0.159075	0.670073	0.531357	0.742382	1.43381	1.22952	-0.802259	0.395994	1.89422	-0.131861	-0.0726932	1.18389	1.61062	0.963467	0.875313	1.60454	0.658368	0.769229	1.32714
1	ENSG00000166105	0.336611	0.823973	1.16053	0.927309	0.784064	0.852472	1.37588	0.669423	-1.56354	-2.35467	-1.66333	0.0994847	-1.28191	0.60338	1.14848	0.924708	1.81654	0.508492	0.288651	0.501241	1.47913	0.0101173	1.03278	-0.914648	1.56659	0.667692	0.792003	-1.54701	-1.86366	0.529245	1.11075	1.39667	-1.38387	0.656104	0.145637	0.166142	0.681408	0.837304	-0.401433	0.836067	0.732367	1.56436	0.224193	0.313396	1.58924	0.154452	2.16926	0.109698
1	ENSG00000166147	1.06501	-0.426092	0.591513	2.19897	3.38673	0.820333	2.0536	0.902028	-0.527252	-1.62203	-1.03394	-1.25584	-1.65272	0.169676	0.196811	0.537813	1.11289	-1.03093	-0.67158	-1.06531	1.82959	2.46414	0.566149	-0.699398	1.25473	1.24163	0.314037	-2.73905	-1.78083	-0.333683	1.23923	1.16241	0.253433	1.00721	0.974449	-0.622569	1.27918	2.02996	-0.101429	0.036413	1.70795	2.36372	-0.189638	0.169059	2.30201	1.54523	1.41433	0.81828
1	ENSG00000166257	-0.0443656	0.207658	0.0473871	0.471901	0.980882	0.835931	1.43291	0.569615	-0.309544	-0.827962	-1.03203	-0.329331	-0.170307	0.574959	0.269453	-1.65344	0.0813861	-0.447642	-0.32243	-0.437795	1.38375	0.768003	0.947485	-0.671595	1.32171	0.732386	0.604487	-1.17876	-0.826477	-1.00089	0.984585	1.65924	0.538354	0.420034	0.652017	-0.800665	0.679911	0.967657	-0.553485	-0.454862	1.19802	1.56492	0.951595	-1.16719	1.68339	1.56809	1.21756	0.837218
1	ENSG00000166265	0.404971	0.0341846	0.635637	1.5221	1.06071	1.74688	2.9674	0.939386	-0.306776	-2.07933	-1.8048	-0.207199	-0.619323	0.191013	0.808968	-1.8831	1.32103	-0.968927	-0.368529	0.129884	1.55682	1.03224	0.995844	-0.199446	1.2554	1.45427	0.923103	-3.57223	-4.67608	0.126985	0.802733	1.32154	0.197585	0.708946	1.49461	0.187434	1.55836	1.63191	0.0671128	0.667227	1.22363	2.16979	0.957586	0.0792767	2.22022	1.54089	0.685915	0.72651
1	ENSG00000166292	1.71917	0.635282	0.355907	2.41412	2.52088	1.34244	2.81813	2.09156	-1.41783	-2.74867	-0.861646	-0.488257	-1.42045	-0.129629	-0.0885758	-1.95393	0.239655	-0.595519	0.563084	-0.0260015	1.5144	1.97599	1.96556	0.459363	1.18477	1.11005	-0.114481	-5.47779	-5.97542	0.898072	1.84596	1.58176	-0.509361	0.0156258	1.83535	0.127044	1.66893	3.3288	-0.363139	-0.182442	2.12252	1.98794	1.03165	0.428718	2.73781	1.60214	0.655796	1.79293
1	ENSG00000166398	-0.198074	-0.175138	-0.073921	-0.188842	0.030574	0.0946816	0.782119	-0.0189808	-0.0471769	-0.232328	-0.586429	-0.00414878	-0.328586	-0.014341	-0.0701143	-0.123898	0.12516	-0.203053	-0.0670965	-0.0141925	0.237212	-0.195102	-0.149817	-0.490181	-0.0916672	0.432676	0.144226	-0.802431	-0.411904	-0.318988	-0.263969	-0.187221	-0.04747	0.141954	0.293451	0.088313	0.225222	0.17079	-0.0756087	-0.225682	0.122353	0.738793	0.266203	-0.138655	0.223663	0.348643	0.0399429	0.174504
1	ENSG00000166482	1.46497	0.88645	2.17188	3.02204	3.56081	1.86125	2.94867	2.41087	-1.26901	-3.60168	-0.354133	-1.45499	-2.61462	0.368886	1.07956	-1.15532	0.434765	-1.95675	-0.395111	-0.329502	2.06815	2.23683	1.32641	-0.383331	2.25435	2.47962	1.41312	-4.87083	-3.41526	0.95478	1.68276	0.850506	1.29492	1.83195	1.11797	-1.21926	1.91592	3.30021	-0.635406	-0.176101	2.72398	2.81859	0.12627	0.412264	3.4271	1.76427	2.58632	0.625225
1	ENSG00000166813	-0.105941	-0.51151	0.484302	0.776009	2.10568	0.664428	1.64611	0.727704	0.0787388	-1.81487	-0.792731	-0.725366	0.0534553	0.576417	1.004	-1.24358	-0.207422	-0.557286	-1.17234	0.255889	1.44222	1.26537	0.964831	-0.216323	0.970091	1.47282	0.656925	-1.40215	-1.52191	-0.405951	0.756884	0.381093	0.141986	1.11189	-0.0805501	-0.761524	0.0184574	1.33806	-0.212361	0.0679726	0.618382	0.956717	0.218195	0.520367	1.30292	0.79894	1.43736	0.518187
1	ENSG00000166886	0.18096	-0.510476	0.65378	0.879302	1.33366	0.339864	1.29746	0.780367	0.641336	-0.692134	-0.759089	-0.332729	-0.484502	-0.101711	0.17423	-0.301972	-0.0612224	-0.0467692	-0.311461	0.47125	0.795583	0.511128	0.399763	-0.609042	0.615951	0.562748	0.714353	-0.600118	-1.22727	0.145867	0.314513	0.196482	0.0673606	0.911343	0.0096455	-0.447006	0.499966	0.937426	-0.160005	0.422193	0.768863	0.973183	0.159658	0.137133	0.496278	0.0301443	0.750465	0.418788
1	ENSG00000167123	0.4388	0.0552701	0.745772	1.36356	2.11273	1.12462	2.28861	1.48235	-0.861733	-2.68334	-1.65554	-0.79227	-1.07454	0.229943	1.45835	-0.540528	0.475479	-1.10721	-0.231495	-0.460213	1.28079	1.34185	0.672881	-0.719651	1.38052	1.8917	1.22084	-2.69796	-1.3345	-0.700539	1.15419	0.630546	0.447384	0.996277	1.19018	-0.662197	0.589798	1.31655	0.0561389	-0.519495	1.20005	2.26734	0.641262	0.261974	1.96006	0.85741	1.21294	2.89231
1	ENSG00000168056	-0.502367	-0.285479	0.6941	0.816471	1.55469	0.679165	0.727747	0.0827582	0.060552	-1.07708	-0.664855	-0.651822	-0.598633	0.414486	0.387293	0.117542	-0.32661	-0.466062	-0.235845	0.219056	1.276	0.941044	0.64233	-0.0561747	1.27688	1.14266	0.974447	-0.555891	-0.885375	-0.712196	0.535463	-0.192554	0.341039	0.649275	0.237434	-0.107432	0.125172	0.814343	0.335784	0.447813	0.629676	0.87221	0.229726	0.281759	1.30697	0.957754	1.37209	0.213083
1	ENSG00000168060	0.69798	0.38952	0.776706	0.256336	1.11426	0.523643	0.979032	0.102069	-0.844511	-1.14802	-0.320634	0.300295	-0.780829	-0.289406	-0.0557465	-0.220312	0.560938	-0.744087	-0.311981	0.164118	0.491093	0.322528	0.508278	-0.879383	1.0029	0.760432	0.520298	-0.367293	0.0613702	0.205817	-0.0417671	-0.193449	0.481509	0.910036	-0.122922	-0.406448	0.049165	0.611112	0.241528	0.698686	1.03241	1.36899	0.299728	0.818554	1.04554	0.630929	0.359292	0.43937
1	ENSG00000168077	-0.098839	0.246871	0.0208855	0.324639	1.11214	1.09876	1.6929	0.255207	0.543921	-0.928079	-0.444736	-0.639403	-0.247873	-0.112316	0.0850849	0.541399	0.0844833	-0.675309	-0.0119469	0.75035	1.23182	1.12691	1.01036	-0.155572	0.583414	0.473503	0.700807	-0.42163	-0.869466	-0.327716	0.26231	-0.219697	0.748555	1.10437	0.487124	-0.434189	0.0213787	0.625578	0.23617	-0.179931	0.509276	-0.372798	0.165266	0.283632	0.518356	0.203131	-0.177385	0.59295
1	ENSG00000168264	0.247645	-0.542625	0.124385	0.0640065	0.416302	0.238751	0.34092	0.0405985	0.118386	-0.577556	-0.701382	0.0452046	-0.338102	0.534991	0.636604	-0.0392446	-0.225081	-0.248239	0.161306	0.247499	0.618086	0.175327	0.455733	-0.0871434	0.471961	0.453278	0.575137	-0.161819	-0.683089	0.0115622	0.146952	-0.104667	0.0647161	0.541361	0.280117	0.136492	0.19378	0.423868	-0.274031	0.288192	0.234174	0.39031	0.377681	0.330462	0.451028	0.134185	0.563565	0.137889
1	ENSG00000168490	0.968729	-0.792452	0.155789	0.320485	1.408	0.967694	2.42843	0.350419	1.29059	-1.37652	-0.952291	0.545308	0.608444	1.08692	1.37547	-1.16923	-2.14299	0.662536	-0.597246	1.83599	1.16354	1.57645	0.414089	-4.12622	1.28127	-0.000169019	0.993336	-1.03339	-2.08691	1.03353	0.829873	1.96881	-0.508703	0.800282	-0.431111	0.162427	0.536516	1.6648	-0.149605	0.236283	1.05193	0.364795	1.12675	0.146345	0.990589	0.287682	2.59887	0.698502
1	ENSG00000168497	1.85484	-0.265483	1.17549	0.175956	1.31684	0.161197	0.119506	-1.32217	0.601789	-0.77538	-0.0356327	0.621482	-0.399525	0.41455	0.728535	-0.253778	-0.824633	-0.246272	0.358168	0.550975	0.0128076	-0.0905658	0.0244233	-0.506049	0.118479	0.1311	0.932236	-0.8207	-0.533372	0.869356	0.934002	0.491703	0.0283871	0.421004	0.247588	1.04212	0.584989	0.348999	0.234813	0.710973	0.247521	0.74908	0.652622	-0.52366	0.561126	1.26695	0.636116	-0.219552
1	ENSG00000168502	0.11316	-0.668626	0.577984	0.580638	2.38257	0.238688	1.17069	0.299758	1.07257	-0.364666	-0.268318	0.87946	0.624394	-0.121215	0.201061	-1.35476	0.809601	-0.661991	0.124444	0.321637	0.763697	1.85441	0.634928	-0.560621	0.460531	0.900794	0.813788	-1.34698	-1.14625	0.274124	0.549354	0.94569	0.06446	0.78233	0.090512	-0.92051	0.433621	0.578839	-0.260684	0.690066	0.251212	-0.172893	-0.395308	-0.0956082	0.426091	0.00230367	1.20647	0.891566
1	ENSG00000168542	0.805752	-0.00370728	1.23338	2.66238	3.06754	0.298331	2.59851	0.583752	0.0471395	-0.809362	0.697194	-0.219329	0.0497048	-0.729068	0.232878	-1.7447	2.58608	-0.74105	-1.71597	-2.23332	2.58858	3.36482	1.23387	-0.0517523	1.47999	1.04166	0.655559	-6.54784	-4.33078	-1.06813	2.14938	1.87815	0.0806052	0.463309	1.08851	-0.0508193	2.85041	1.44961	-1.31144	-1.02439	2.3615	3.38707	-0.661421	0.533459	3.46806	3.30119	1.93627	-0.198981
1	ENSG00000168621	1.62645	-1.25632	1.16354	1.59884	1.90652	1.39573	0.454114	-0.690634	0.660971	-1.40792	-1.48955	-0.56868	0.881274	0.199822	0.923032	-0.945895	0.5904	0.124527	-0.0746643	0.330281	0.984185	0.469061	0.0845891	-0.97979	0.821553	-0.704923	0.142576	-0.726496	-2.2186	1.74631	1.53399	2.01599	-1.86637	-0.259592	0.774637	2.30708	1.41171	1.50297	-0.319048	2.35997	0.942648	2.03163	-0.206642	-1.09343	1.57088	-0.109208	3.17114	-0.376847
1	ENSG00000168818	0.0106035	0.245752	-0.38567	-0.0660992	-0.262825	-0.156617	-0.336246	-0.345951	0.212351	0.585908	0.373881	-0.190709	0.305655	-0.321852	-0.370264	-0.312686	0.37895	0.122208	0.0648626	-0.161011	-0.190465	0.0141565	-0.240248	0.0620543	-0.17141	-0.400906	-0.431061	0.532568	0.199198	0.0976039	0.112553	0.0852649	0.00237438	-0.644226	-0.139781	0.365731	-0.0290646	-0.347604	0.078164	-0.024708	-0.307102	-0.504197	-0.227179	-0.237414	-0.324217	-0.115789	-0.368786	-0.248673
1	ENSG00000168890	0.276979	-0.390573	-0.102975	0.41215	0.171723	0.0731019	0.3624	0.767844	0.279528	-0.184764	0.0302211	-0.024519	0.152369	0.218685	0.355489	0.179926	-0.0817982	-0.14537	0.0693586	-0.117695	0.493274	0.369794	-0.146591	-0.305984	0.0672984	0.590039	0.60397	-0.326308	-0.251328	-0.0742782	0.210472	0.00473549	-0.0872484	0.0793735	0.148091	-0.262233	-0.139893	0.0425548	-0.165279	-0.413686	-0.0102936	-0.018817	0.073375	-0.211667	0.150259	0.25638	-0.17088	0.54874
1	ENSG00000169047	0.59275	-1.71805	0.398827	1.8564	1.99142	0.0315712	1.78243	0.469842	1.10579	-1.18613	-0.261717	-0.086622	-0.243143	0.232222	-0.0467401	-0.631022	0.977552	-0.30413	0.764886	-0.0471384	1.30993	1.4406	0.152078	-1.18555	0.126997	0.44696	0.163573	-1.86363	-1.62697	0.0614378	1.01533	1.52599	-0.449567	0.336153	-0.126283	-0.0887162	0.842252	1.15693	-0.961658	0.237874	-0.0341145	1.03266	-0.436583	-0.170405	0.360325	-0.22043	0.689737	0.140854
1	ENSG00000169291	0.149359	0.394084	0.361303	1.16253	1.29195	1.05914	2.62943	1.50739	-0.613587	-1.70108	-1.79983	-0.549835	-1.91802	0.181269	0.315667	-4.54858	1.32059	-1.4584	0.302528	-0.309556	1.66774	1.07053	0.528444	0.117026	1.34985	1.89699	1.26643	-4.37596	-3.27393	-0.826049	0.745358	1.31678	0.450336	0.556802	1.87534	0.462472	1.70448	1.80281	0.136201	-0.676834	1.37459	2.13665	1.09862	-0.150255	1.99947	2.00354	0.93607	1.14592
1	ENSG00000169302	0.552178	-0.625198	1.20966	0.499446	0.587275	1.62611	0.670936	0.301152	-0.884591	-2.3307	-2.6446	-1.4353	-0.437704	0.536448	1.06405	-0.661356	0.259889	0.0596172	-0.211462	0.900868	1.36185	0.292404	0.812259	-0.68958	1.47897	0.291024	0.49631	-0.819063	-1.32106	1.24921	0.0594277	0.00689573	-0.234162	1.04995	0.646122	-0.335645	0.259359	1.09606	-0.0521794	1.238	0.602721	1.55668	1.15529	0.998184	1.25307	-0.306624	2.58174	0.929153
1	ENSG00000169418	0.802683	1.1693	0.701082	1.71849	2.47427	1.72814	2.53159	1.72866	-0.172023	-2.56636	-1.07624	0.753159	-2.24433	0.24071	1.06874	-2.8464	1.31839	-1.2144	-0.0262465	0.247759	1.4	1.61511	0.713133	0.0889001	2.06726	2.70852	1.5674	-6.95918	-4.19918	-0.574495	1.6866	1.81668	1.19696	1.40427	1.92741	0.509563	2.04282	1.77154	0.69982	-0.792684	1.88879	1.9658	0.556911	-0.709349	2.55477	2.23521	0.926447	1.49752
1	ENSG00000169435	0.440377	-0.27154	0.24299	-0.294967	-0.512744	0.84246	0.518924	-0.552018	-0.00422855	-0.646809	-0.697964	-0.0789756	0.144855	0.446744	0.36039	-0.645635	-0.268344	0.0202859	0.141157	0.52331	0.601642	-0.186088	0.389416	-0.550506	0.658468	-0.567365	0.0288852	-0.451966	-0.719849	0.405957	-0.234969	-0.167807	-0.815875	0.580815	0.506948	0.764726	0.664686	0.522688	-0.124203	0.794319	0.746163	1.06782	0.287253	0.312972	0.652343	0.0971158	0.923972	-0.695139
1	ENSG00000169504	0.0301256	0.0315454	0.0460325	0.588973	2.5762	-0.364343	1.57496	0.786023	-0.0658316	-0.498026	-0.31494	-0.299478	-0.409697	-0.168376	-0.081247	-1.04493	0.543004	-0.787442	0.166573	-0.453622	-0.0113156	1.13764	0.200582	-0.684567	0.330691	1.03413	0.545267	-2.55201	-0.915746	-0.432553	0.888262	0.504406	0.881368	1.15786	0.734011	-0.689395	0.606826	2.07509	0.263567	-0.94266	0.527095	1.45703	-0.0440371	-1.0205	0.579106	0.463706	-0.74138	0.911033
1	ENSG00000169604	-0.245312	-0.184739	0.361298	0.42665	1.37067	0.0492668	1.3416	0.346645	-0.323945	-0.919635	0.35886	-0.573634	-0.245627	-0.0538769	0.0502945	-0.712057	0.466347	-0.877193	-0.52833	-0.407072	0.686124	0.739448	0.132403	-0.557972	0.65763	0.276832	0.0880457	-0.149797	-1.01021	-0.592784	0.41423	-0.0467377	0.263331	0.64557	0.0790935	-0.453804	0.604895	1.14709	-0.186443	0.123271	0.51539	1.20567	-0.0458887	0.0323051	1.09543	0.389054	0.343616	-0.137035
1	ENSG00000169744	0.304668	0.526915	0.896356	1.65401	1.19357	1.41297	2.90535	1.41019	-0.613713	-1.86535	-1.36878	-0.131948	-1.96427	0.151135	1.14995	-2.01909	1.5624	-1.3468	-0.195301	-0.497407	1.88698	0.904369	0.941863	0.222979	1.57717	2.12636	1.40074	-6.149	-3.91587	-0.271198	0.834448	1.01273	0.461678	0.72022	1.85167	0.127361	1.96493	1.25646	-0.264329	-0.293202	1.73353	2.40871	0.723492	0.142083	2.86015	1.8661	0.96054	1.15014
1	ENSG00000170017	-0.0218614	0.254811	-0.145932	-0.346373	-1.0404	-0.229545	-0.72135	-0.580188	-0.010457	0.472352	0.113571	-0.511351	0.447625	-0.122909	-0.268835	-0.0191335	-0.27857	0.389416	-0.117765	0.169808	-0.417144	-0.460178	-0.259687	0.185351	0.0493888	-0.523048	-0.27264	0.733297	0.483905	0.436657	-0.0939001	-0.567363	0.168084	-0.157992	-0.298704	0.0954228	-0.119036	-0.453811	0.117377	0.340606	-0.167063	-0.748718	-0.161015	0.095635	-0.410653	-0.28234	0.0546345	-0.332237
1	ENSG00000170364	0.409647	-0.340941	0.530181	0.135965	0.469367	0.344898	0.20579	0.0699489	-0.0329093	-0.647878	-0.504014	-0.156937	-0.190839	0.336007	0.231401	-0.151193	0.00691246	0.0764907	-0.00687031	0.301571	0.25968	0.0774604	-0.00443375	-0.424356	0.0132419	0.248955	0.189542	-0.494043	-0.689168	0.122518	-0.0413624	0.0270937	-0.00703167	0.507203	0.199475	-0.254127	0.036701	0.24171	-0.191145	-0.0377383	0.325603	0.314109	0.423145	0.112613	0.116658	-0.265132	0.0293082	0.229658
1	ENSG00000170549	0.64823	-0.451545	0.209673	0.641256	0.111443	0.290865	0.788016	1.06587	-0.563943	-1.72921	-0.726862	-0.222022	-0.91471	0.634584	1.34808	1.39342	0.896416	-1.17638	-0.117241	-0.0947368	2.23779	1.55123	0.780664	-0.696814	0.411124	2.74101	2.02001	-0.605334	-0.0564268	0.343669	1.15925	-0.197642	-0.0419225	0.974783	0.889912	-0.382703	-0.995851	-0.54102	-0.535238	-2.28626	1.17273	0.0807124	1.02101	1.15222	0.66026	0.888708	0.110955	1.25475
1	ENSG00000170558	1.00209	0.878783	0.96076	0.228831	0.0839171	1.29743	-0.118837	0.380394	-1.30327	-1.80482	-1.01436	0.128845	-2.09554	-0.588348	0.111516	0.702018	-0.0102004	-0.288268	-0.81639	0.44204	0.262283	0.509095	0.0655125	-1.25528	2.22117	0.664353	1.88962	0.687808	1.10953	1.96977	0.175296	-0.559011	0.229574	0.589373	-0.515996	-1.96958	-0.899739	0.817819	0.0529322	0.679413	1.17655	2.19642	1.37814	0.96131	1.84923	0.797535	3.04261	0.10362
1	ENSG00000170915	0.148526	-0.0769413	-0.521569	0.250022	-0.498919	0.406442	-1.32093	-1.14302	0.207356	0.55272	-0.398214	-0.476579	-0.179257	0.382882	-0.461777	0.284866	-0.331003	0.785968	0.0697387	0.185474	-0.184947	0.100418	0.234238	0.59266	0.286323	-0.27855	-0.274163	0.83255	0.490478	0.105123	0.0145123	0.148087	0.28895	-0.305189	-1.13961	-0.202252	-0.637398	-0.0133913	0.107773	0.445892	-0.169583	-0.206286	-0.975829	-0.309503	0.225585	0.0860797	0.468996	0.0298056
1	ENSG00000171016	0.480364	-0.0471508	1.27414	0.647199	1.95509	0.343692	1.59317	1.04834	-1.3501	-1.47076	-1.58838	-1.52739	-1.28378	0.659752	0.795579	0.452545	0.444851	-0.876057	-0.544834	0.613801	0.65862	1.25597	0.842693	1.54968	0.575371	1.29031	0.694828	-1.94215	-1.35453	0.309608	0.312614	0.0846914	0.552888	1.27543	0.63724	-0.940647	0.264854	1.63416	0.0888913	0.394128	1.02202	1.55064	0.0984246	0.113712	1.08284	0.438352	1.01896	0.913065
1	ENSG00000171033	0.623229	-0.688211	0.72889	0.443841	0.749893	0.939334	1.83339	-0.0139059	0.372537	-0.753534	-0.709667	0.338536	-0.600371	0.398498	0.675913	-0.660583	0.193653	0.304781	-0.321686	-0.11156	0.789195	0.373969	0.615657	-0.712374	0.798325	-0.186454	-0.027165	-1.19209	-1.67953	0.531154	0.158986	0.747789	-0.688589	0.593572	0.0640267	0.269121	0.1352	0.389291	-0.259005	0.743676	0.614148	1.05539	0.461194	0.693312	0.6481	0.198167	0.85989	-0.403808
1	ENSG00000171243	1.72803	0.40741	1.1301	0.0705783	-1.13464	0.0837607	-0.156755	1.15729	-0.224987	-2.45889	-2.28762	-0.708099	-1.0096	0.33811	1.34851	-0.358923	-0.230979	-0.131272	0.175117	0.711902	-0.00799234	-1.04243	0.660771	-1.59123	1.21038	1.87563	2.07669	-0.176533	-1.75032	1.96122	0.598602	0.324821	-0.818348	0.799612	0.822215	-0.305654	0.0734666	0.25097	-1.39574	0.953275	1.09188	1.0164	1.5941	0.86569	1.23483	0.191628	2.27953	1.20559
1	ENSG00000171346	1.27474	-0.879207	0.710889	0.915781	0.154166	1.37201	0.928172	-0.514892	1.20378	-1.16445	-0.836271	0.652245	0.334105	1.25136	1.0342	-0.561521	-0.124674	0.572221	0.208732	1.04584	0.696041	0.902281	0.761991	-2.35812	0.78397	-0.431146	-0.0462071	-1.47541	-2.2735	1.06616	0.439757	1.28903	-1.48443	0.584182	1.16488	1.2082	1.33876	0.826366	-0.587799	0.439664	0.59288	0.527507	0.417076	0.724063	1.33818	0.125697	1.8276	0.454914
1	ENSG00000171444	-0.0665986	-1.03347	-0.232558	0.431593	0.042434	0.161274	0.666213	-0.0377337	0.673214	-0.859278	-1.01783	0.151499	0.044708	0.641256	0.486884	-0.163567	-0.20767	0.306169	-0.117863	0.665179	0.678532	0.133123	0.125966	-0.966687	0.156661	0.138506	0.0455862	-1.15698	-1.57173	-0.105067	-0.267826	0.564709	-0.47418	0.596646	0.405733	0.126415	0.439245	0.491586	-0.48235	0.461113	0.163038	0.382372	0.445172	0.344496	0.517191	0.231442	0.732313	0.0535041
1	ENSG00000171462	1.13531	-0.403517	1.33719	1.29672	0.58207	1.61537	1.51484	0.828952	0.513574	-2.51985	-1.68704	-0.22422	0.0218634	0.295537	1.08894	-0.238515	0.476179	0.292872	0.198685	1.32138	2.06536	0.983865	1.14694	-2.35154	1.45106	0.429873	0.953061	-1.07034	-2.19044	0.999616	0.636033	1.14089	-1.04244	0.995598	0.633807	0.0488568	0.451421	1.0611	-0.107354	0.991621	0.877453	1.00519	0.77181	0.959893	1.6498	0.287852	2.4368	0.155727
1	ENSG00000171791	0.308427	-0.535147	0.455316	-0.00209027	0.715413	0.543741	0.518474	-0.405132	-0.420835	-0.741374	-0.65215	0.765151	-0.615072	-0.0685927	0.355246	0.588533	0.420023	-0.214013	-0.266252	0.540214	0.0690899	-0.454185	0.151553	-0.551594	0.697978	0.0677174	0.176923	-1.12562	-0.377139	0.358091	-0.349638	-0.000883821	0.0410608	0.725072	-0.232903	0.00611741	0.323277	1.09383	0.0143956	0.400061	0.528259	1.33923	0.4859	0.636046	0.43202	0.542673	0.217433	-0.054284
1	ENSG00000171812	-0.0460541	-0.143856	0.285447	1.14468	3.2652	0.32831	1.36332	0.70632	-0.750856	-0.123474	-1.18986	-0.352998	-0.999077	0.239425	0.479358	-0.191583	0.236298	-0.814927	0.0767317	0.00753751	0.738857	1.85088	0.786723	-0.920656	1.24288	2.00661	1.42942	-1.69752	-1.55848	-1.00069	1.00175	0.479998	0.977053	1.61106	1.35425	-0.591534	0.834458	2.10034	-0.171847	-0.504901	1.48225	1.42809	0.143856	0.184347	1.44955	0.588268	-0.375918	2.25609
1	ENSG00000171867	0.22089	-0.67403	0.652166	1.08213	1.26316	0.438694	0.979279	0.296448	0.22589	-0.652181	-0.724701	-0.142617	-0.231183	0.376195	0.39984	-0.622241	0.0169828	-0.0147346	-0.194774	0.353677	0.895193	0.734995	0.324355	-1.37494	0.444993	0.250653	0.199065	-1.27605	-1.41666	0.263394	0.272817	0.38969	-0.396899	0.525392	0.120186	0.159419	0.471462	0.825975	-0.563969	0.472552	0.547092	1.25911	0.439273	0.304318	0.695087	0.10406	0.393858	0.250763
1	ENSG00000172348	0.222989	1.0645	1.16268	0.964602	4.4944	0.84649	2.22727	1.25162	-0.923725	-3.08576	-0.634825	-1.86386	-1.88731	-0.0724682	0.0235509	-1.33811	-0.465352	-1.36667	-0.751852	0.307257	0.371477	2.61576	0.613039	-0.573201	1.85094	1.94249	1.3083	-2.59146	-2.36877	-1.45067	1.14499	0.0753482	2.48252	2.88957	1.66048	-0.746134	1.91185	3.67541	0.9066	-1.82621	2.06215	1.62355	-0.201217	-0.724795	1.74218	1.42077	-0.403299	1.67769
1	ENSG00000172458	-0.117638	-0.683308	0.486248	1.01697	1.10096	0.640537	0.805075	1.10999	0.0673453	-1.14678	0.210128	-0.105706	0.137975	0.447756	0.85077	-0.424937	-0.14604	0.0186789	-0.468732	-0.0326537	0.74211	1.15729	0.373815	-0.516284	0.424967	0.648641	0.356085	-0.385665	-1.01842	-0.286839	-0.0753807	0.159352	-0.214213	0.436258	0.457209	-0.653163	-0.391887	0.485211	-0.797381	-0.308709	0.734258	0.826884	0.433153	0.0383335	1.19128	0.396966	0.930967	1.43454
1	ENSG00000172638	0.302707	-0.272014	0.877723	1.03455	1.90888	0.879731	1.23878	0.654096	-0.548444	-1.9273	-0.829483	-0.837706	-0.568385	0.164769	0.462343	0.116753	0.269183	-0.927975	-0.326844	0.00591749	1.36196	1.20682	0.423263	-0.0607183	1.15467	1.14985	1.01724	-0.476915	-0.647277	-0.13991	0.652372	-0.189944	0.379354	1.1285	0.516159	-0.413428	0.272359	0.992102	-0.264318	0.28338	0.884567	1.05417	0.364392	0.37676	1.17481	0.791608	0.570611	0.503455
1	ENSG00000172889	0.260013	0.278954	0.738991	1.27697	0.831229	1.36908	2.60729	1.56892	-0.133501	-1.94448	-1.4872	-0.889666	-1.84511	-0.0940137	1.11645	-1.57055	1.45598	-1.68929	0.247699	0.276282	1.73112	1.31107	0.985135	0.341968	1.6137	1.77702	1.09221	-5.90371	-4.776	-0.757425	0.634993	1.14457	1.11064	1.10126	1.82996	0.578882	1.81624	1.5705	-0.273704	-0.684694	1.06713	2.10664	1.18243	0.544674	2.14972	1.90652	0.713308	1.17161
1	ENSG00000173040	0.0772262	-0.952059	0.591811	0.63361	1.0503	0.642356	0.764618	0.196099	0.383731	-0.758479	-1.0734	-0.0763087	-0.43834	0.498265	0.332094	-0.5133	-0.0172145	0.275687	-0.00536283	0.201535	1.13705	0.576999	0.394247	0.0972336	0.669774	0.338717	0.341379	-0.852258	-1.8576	-0.0692869	-0.0196065	0.0926801	-0.298821	0.569034	-0.0284753	-0.12148	0.296522	0.999761	-0.342344	0.375394	0.508338	0.818755	0.361291	0.503659	0.924948	0.185985	1.19518	-0.10388
1	ENSG00000173210	-0.140302	-0.564993	-0.218244	0.786581	1.34481	1.29503	1.19067	-0.100318	-0.285052	-1.30324	-1.1304	-2.23979	-2.13621	0.259604	0.255394	-0.832378	-0.264838	-0.116042	0.372546	0.235467	0.24414	1.13377	1.30878	0.00876039	0.624674	0.836683	0.951805	-1.78082	-0.562084	-0.361438	0.443364	0.876363	0.78868	0.44009	0.794392	1.00282	0.732918	1.58117	0.274908	0.0252262	0.313887	1.3693	-0.0636943	-0.835972	1.24348	1.28898	0.0795621	-0.328558
1	ENSG00000173269	-0.310959	0.337253	0.44851	1.63338	1.6913	1.33473	2.84963	1.32819	-0.136781	-1.9171	-1.35966	-0.964709	-1.31038	0.172554	0.937998	-1.60322	1.43292	-1.04576	-0.120993	0.0931047	1.85278	1.43254	0.856344	-0.108403	1.57407	2.1375	1.47132	-4.32318	-3.78146	-0.656411	0.781922	1.56877	0.725605	0.795706	1.5843	0.237569	1.31624	1.42204	-0.263919	-0.362259	0.67821	1.64061	0.723404	-0.0406575	2.45127	2.32406	1.66656	0.877994
1	ENSG00000173546	-0.213495	0.125832	0.189642	2.27458	4.27247	-0.298839	2.67323	1.5996	1.04916	-1.39666	-0.157554	-1.46166	-0.797903	1.36868	-0.200257	-2.11856	-0.129068	0.170823	-0.397364	-0.176898	0.699114	3.0664	0.826664	-1.34877	0.511838	1.50833	0.970016	-2.12999	-2.35556	-1.76833	1.96525	1.00923	1.10654	0.849908	0.362105	-0.153621	0.670642	1.60134	-0.134535	-1.61208	0.753336	0.696128	-0.395499	-1.14762	0.91163	0.50081	-0.638039	2.56069
1	ENSG00000173706	-0.0298174	-0.121349	0.548962	0.897559	1.34044	0.00788528	2.1873	1.19727	-0.308159	-1.66364	-0.987282	-0.331198	-1.06231	0.146222	0.286043	-1.54756	1.16964	-0.454992	-0.432447	-0.58595	0.997297	0.813365	0.110594	-1.03602	0.628402	0.902802	0.0135189	-2.2246	-1.22634	-0.407498	0.240619	1.01405	0.0826025	0.326456	0.864539	-0.269954	0.977234	1.03508	-0.601396	-0.262411	0.599846	1.36936	0.454154	-0.456018	1.15829	1.21702	0.659805	0.552238
1	ENSG00000173805	-0.0429919	0.0366763	0.649241	1.59906	-0.0414572	2.06476	1.58843	0.503423	-0.669859	-1.69463	-2.28478	-1.92256	-1.51203	0.438775	1.14381	1.03191	0.41864	-1.13349	-0.747978	0.637253	1.34887	0.134263	1.15028	-1.482	2.16239	1.05903	1.2328	-0.283391	-1.31705	1.28291	-0.2643	-0.0262402	-0.830943	1.27148	0.938719	-1.0545	0.762934	1.48276	1.1677	1.60057	0.00136289	1.21947	-0.110156	-0.0348711	1.98086	0.292023	3.74576	-0.4641
1	ENSG00000174059	0.952089	0.709504	0.658122	1.53077	2.02723	2.17204	2.39645	1.06899	-0.0711109	-2.24157	-0.963469	-1.05737	-2.0124	0.327743	0.986867	-2.63116	1.30198	-1.29985	0.651501	-0.104019	1.69388	1.42938	0.840133	0.272644	2.04491	2.45555	1.46006	-6.42126	-4.16895	-0.13002	0.873435	1.16047	0.778327	0.971726	2.10921	0.69993	2.14292	1.94165	-0.408056	-0.398152	1.6514	2.30583	0.698249	-0.0576724	2.7395	2.39715	1.37458	1.43273
1	ENSG00000174226	-0.733649	-0.533536	0.821504	0.484829	-0.927577	1.47854	0.60916	-0.102077	0.297526	-1.32242	-3.03723	0.282452	-0.0255879	0.603946	1.53929	-0.744494	-1.00814	0.815583	-0.395364	0.991029	0.879194	-0.518015	1.10084	-1.11178	1.2217	0.517237	1.01022	-0.704242	-2.57636	0.68762	-1.10036	1.30048	-0.720912	1.2008	0.616542	-0.0854856	0.527739	1.33894	-0.0258262	1.45339	0.782188	0.913148	0.880279	0.252282	1.47825	0.68906	3.273	0.675504
1	ENSG00000174348	1.46902	0.479212	2.21191	3.60652	3.71377	1.38903	3.46096	2.87979	-1.80484	-3.70944	-1.65724	-1.57785	-2.08727	0.430768	1.2686	-1.39953	0.646378	-2.33036	-0.147398	-0.429905	2.38319	2.21457	1.35342	-0.15379	2.6257	3.17263	1.94717	-5.6362	-3.10922	1.02042	1.97566	0.809104	0.918605	0.83202	1.3875	-1.19477	1.72594	3.15507	-0.547682	0.105372	2.73681	3.54511	0.536417	0.101506	3.57549	1.93045	2.8238	0.91228
1	ENSG00000174370	0.33786	-1.01969	0.461768	0.782734	0.922412	1.47352	-0.253761	-0.448219	0.854909	-0.640166	-0.861919	0.111989	-0.372174	0.627917	0.392389	-0.406724	-0.450912	0.609737	-0.579623	1.38726	0.741481	1.24592	1.41316	-1.07684	0.938105	0.656585	0.472854	-0.670711	-1.52013	0.25641	-0.420401	-0.213018	-0.235659	0.309932	-0.642541	0.0147866	-0.614855	0.635348	-0.703732	0.494793	1.30216	0.744985	0.311648	0.338332	1.3455	0.047222	1.49018	0.0234193
1	ENSG00000174567	0.85671	-0.144977	1.03059	-0.19382	-0.527412	0.971696	-0.659892	0.161235	-0.444299	-0.0999917	-0.342926	-0.566315	-0.217665	0.144149	0.432059	0.142591	-0.236392	0.599446	-0.323993	0.977241	0.633653	-0.446485	0.383356	-0.867765	0.826419	0.234349	0.0875384	-0.606452	-0.442594	1.15951	-0.270034	-0.991088	-0.486101	0.483443	-0.0284542	-0.531394	-0.454437	0.197559	0.0364846	0.467195	0.397067	0.313216	1.42303	0.84042	0.735942	0.774741	0.946604	-0.148158
1	ENSG00000174640	-0.0518488	-0.459044	0.243875	1.80437	1.38492	0.273568	2.48935	1.29168	-0.517046	-1.7225	-0.866064	-0.524723	-0.567534	-0.273838	0.606954	-1.36293	1.31665	-1.71524	0.312511	-0.554333	1.78812	1.37591	0.0529756	-0.0289488	0.987433	1.38667	0.834385	-3.32423	-3.43055	-0.277582	1.33621	1.78371	0.427984	-0.113819	1.46297	0.687482	1.30205	1.04012	-0.890269	-0.620133	0.636029	1.28278	0.338995	-0.129911	1.25617	1.19628	0.972651	0.878844
1	ENSG00000175471	-0.170981	0.648362	0.223315	0.537248	0.295855	1.00656	1.93549	-0.698586	-1.15888	-0.669984	-0.369759	-0.463442	-0.524262	-0.68024	-0.743032	-0.158176	1.2491	-0.582158	0.476133	-0.307525	0.25767	0.216617	-0.118637	0.264584	0.220295	-0.31579	-0.166158	-1.87232	-0.273228	-0.393678	0.943351	0.988199	0.108427	0.1462	0.858383	0.285543	0.958844	0.0544402	0.479176	0.174011	0.119921	1.14206	0.0054548	-0.430471	0.580032	0.727092	-0.924191	-0.31562
1	ENSG00000175920	0.26021	-0.426476	0.823337	0.479196	0.5288	0.779423	0.345465	0.247649	-0.76346	-1.38241	-0.91254	-0.593539	-0.801311	0.323174	0.677282	0.117262	-0.159282	-0.361734	-0.242028	0.794095	0.869378	0.39958	0.283925	-0.424114	0.800822	-0.143235	0.313565	0.352922	-0.466619	0.317156	0.298343	-0.0898008	-0.0783273	0.614935	0.173163	-0.237555	0.0711033	0.578978	0.777328	0.680653	0.528878	0.485285	0.700334	0.85199	0.400895	0.121452	1.16515	0.0819013
1	ENSG00000176393	-0.180773	0.441918	-0.3051	-0.21723	-0.448045	-0.0674908	-0.354498	-0.161228	0.266413	0.449674	0.454101	0.09285	0.146072	-0.164625	-0.228717	0.133747	-0.252509	0.0721609	-0.113598	0.0400354	-0.00344318	0.0986544	-0.179846	-0.0463127	-0.237585	-0.310627	-0.145567	0.459985	0.0419193	-0.11346	0.221286	0.263393	0.0529585	-0.257567	0.008968	0.0976643	-0.0130121	-0.0161968	0.113296	-0.0500729	-0.320943	-0.637231	-0.215562	0.07706	-0.360635	-0.25691	-0.0951886	-0.0811646
1	ENSG00000176428	0.49069	0.338685	0.562708	0.396808	0.390369	0.838447	0.277501	0.839697	-0.49982	-0.227483	-0.887846	-0.900764	-0.478796	0.248499	0.636935	0.102747	0.085972	-0.217507	-0.328653	0.199617	0.369921	0.0703812	0.199574	-0.416601	0.538496	1.25262	0.815897	0.469369	-1.37064	-0.138007	0.672268	0.143317	0.187667	0.660474	0.41187	-0.576874	0.136483	0.316488	-0.140811	-0.266293	0.802353	0.890717	0.535614	0.703256	0.79147	0.240745	1.13731	0.728188
1	ENSG00000176435	0.926595	0.821595	0.68097	1.77414	1.6861	2.01678	3.16225	1.32204	-0.230738	-2.28464	-1.12108	-0.665256	-1.24216	0.142395	1.1284	-2.73007	1.56955	-1.52033	-0.0994004	-0.0554562	1.84243	1.81996	1.07916	0.37529	1.61235	1.87672	1.26372	-5.00423	-4.79739	-0.131044	1.15648	1.67398	0.930536	0.80616	2.15575	0.689241	2.08871	1.8317	-0.497455	-0.197524	1.66111	2.23886	0.731184	0.0477906	2.17284	2.06347	0.966735	1.25444
1	ENSG00000176771	0.0320621	-1.1254	0.718729	0.616045	0.417294	-0.105558	1.22289	0.0534139	0.34806	-0.800601	-0.660705	-0.2422	0.480178	0.404259	0.182024	-0.900934	-0.286999	0.743151	0.0619462	0.139659	0.754429	0.743303	0.368212	-0.96484	0.386711	0.837861	0.321121	-1.60871	-2.16426	0.634319	-0.0916416	0.00156545	-1.05235	0.183735	0.591022	0.816504	1.14536	0.660517	-1.20534	0.448125	-0.0826925	0.780049	0.760456	-0.195594	0.998875	0.677971	0.968503	0.111951
1	ENSG00000176971	1.46907	-0.205965	1.01281	1.89972	2.8881	1.3625	1.41654	1.59259	-1.8666	-5.13717	-2.49405	-2.22925	-1.19756	0.631656	1.1193	2.02204	0.0853416	-1.6102	-0.197927	0.7172	1.67169	1.53258	0.951427	-0.215069	2.13343	2.43793	1.18273	-2.06508	-2.15571	1.84358	0.713373	-0.0671746	1.55389	0.942402	0.206721	-1.32175	-0.655675	3.20301	0.479164	0.864933	1.61658	1.84208	0.555676	1.00707	2.24192	0.558908	1.97141	1.42121
1	ENSG00000177076	-0.436291	0.42436	-0.505053	-1.08322	-1.51846	-0.477691	0.672442	-0.569555	0.76171	1.34382	0.556967	-0.564053	0.773182	-0.204456	-0.743486	-0.645682	-0.440334	1.53484	0.244096	-0.23273	-2.32604	-1.40136	-1.32134	-0.765802	-1.22051	-0.834229	-0.303802	-0.229661	0.307404	0.0277661	-0.649009	-0.800317	-0.271446	-0.386743	0.0163118	0.886501	0.593411	-0.50017	-0.300841	-0.2715	-0.673757	-0.363508	-1.00459	-0.270614	-1.2721	-1.4448	-1.72907	-0.274983
1	ENSG00000177303	0.035081	-0.550212	0.283864	1.23339	1.34256	0.859562	1.11761	0.826222	0.307857	-0.966999	-0.904146	-0.686857	-0.326702	0.300954	0.29545	-0.522078	0.121905	-0.348247	-0.477056	0.323751	1.48303	0.748724	0.600741	-0.672025	1.22103	1.11466	0.808044	-0.644701	-1.27655	-0.267449	0.78139	0.467744	0.0339951	0.456579	0.591784	0.0242488	0.454129	1.29543	-0.181131	0.434385	0.400371	0.652459	0.384643	0.0111104	1.31031	1.05597	1.73863	0.251804
1	ENSG00000177469	0.61359	-0.17802	0.66185	1.54396	2.93117	1.19782	1.95151	1.11356	0.585661	-1.35149	-0.853229	-0.272789	-0.450258	0.452142	0.573223	-1.21397	0.224195	0.0787677	-0.033747	0.488048	0.882989	1.65772	0.816851	-1.25153	1.0568	1.76419	0.963045	-3.04978	-2.98469	-0.00880782	0.886331	0.935308	0.776716	1.35071	0.792938	0.097707	0.769751	2.03395	-0.00886206	-0.0985673	1.22015	1.49093	0.400892	-0.215007	1.89171	1.30393	0.964751	0.89355
1	ENSG00000177707	0.512227	-0.774832	1.0813	1.15763	1.37389	0.0594177	0.889536	1.16221	0.129804	-1.48972	-0.742447	-0.410146	-1.00491	0.230073	0.56244	0.140492	0.438484	-0.784168	-0.0395076	0.31939	0.837063	1.16547	0.358912	0.475365	0.113174	0.835825	0.424243	-1.20332	-1.08701	-0.267932	0.226819	0.158376	0.853922	1.06193	0.0290913	-0.726207	-0.401154	0.970033	-0.145356	0.989029	0.683683	0.860062	1.09092	0.201294	0.353609	0.474117	-0.344883	0.726119
1	ENSG00000177732	0.155984	-0.0119351	0.61142	0.474318	0.55227	0.708521	0.799096	0.424851	0.276219	-0.991406	-0.483543	-0.0776381	-0.437947	0.0590344	0.444952	0.0405539	-0.107932	-0.515096	-0.49859	0.645465	0.984673	0.281287	0.616307	-0.0371549	0.957858	0.719702	0.897908	0.451589	-0.18896	0.0223759	0.51926	0.094726	0.277929	0.795873	0.263848	-0.589993	-0.479478	0.606252	0.192871	0.603491	0.907394	0.855538	0.391671	0.404202	0.850961	0.434253	1.4106	0.480583
1	ENSG00000178031	-0.844833	-0.200602	0.753968	1.17483	1.77253	0.646273	2.80573	1.86344	-1.23963	-1.1027	-2.25631	-1.67272	-2.30235	0.208386	0.854718	-2.60935	-0.049794	-1.66471	-0.552874	-1.19346	1.49523	1.15249	0.465634	-0.064901	1.01525	2.68229	1.81581	-1.69672	-2.14409	-0.762053	0.687091	1.08022	1.10308	0.985728	0.86926	-1.32076	-0.681578	1.71921	-0.931803	-1.37689	1.25818	2.29157	1.38497	1.17124	1.50067	1.79285	0.990854	1.21142
1	ENSG00000178222	0.316867	-0.0588758	0.922701	0.431501	0.395565	2.05658	-0.427482	0.179617	0.0684178	-1.21331	-1.41946	-0.354364	0.0618282	0.356143	-0.0767752	-0.414356	-1.15321	0.0252277	0.173746	0.790399	1.19569	0.52937	0.452232	-2.34363	0.742659	-0.0407676	0.205544	-1.11245	-1.3095	0.567291	-0.48563	-1.51679	-0.00671927	0.692274	-0.0323419	-0.465794	0.211619	0.646602	-0.0085222	0.639981	0.344758	-0.0546716	0.29583	0.574429	0.765952	0.13076	1.12513	0.529927
1	ENSG00000178947	-0.0258534	-1.12689	0.650011	0.501247	0.0590481	0.794421	1.11653	0.861702	-0.211167	-1.09155	-1.51789	0.60838	0.000543105	0.71503	0.632697	0.143214	0.162954	-0.412802	-0.4647	0.532617	0.553865	-0.0216191	0.834719	-1.13385	1.0502	1.06932	1.23456	-1.20206	-0.884544	0.0221902	0.431131	0.374815	-0.946381	0.664146	0.961688	-0.302748	0.0636167	0.787153	-0.835258	1.08768	1.04481	0.954668	1.17223	0.826507	0.961134	0.565959	0.724628	0.626279
1	ENSG00000179104	-0.115076	0.272334	-0.488207	-0.367129	-0.83259	-0.53175	0.0833484	-0.587484	-0.0134306	0.0674837	0.0405982	0.019845	0.242364	-0.00252668	-0.289568	-0.124891	0.129029	0.221164	0.106158	-0.119809	-0.325454	-0.865789	-0.290456	0.0765125	-0.292821	-1.06831	-0.677617	0.0495703	0.157554	0.111311	0.0563066	0.0865867	-0.137401	-0.220134	0.172694	0.278116	0.477714	-0.190801	0.130782	0.145958	-0.127362	-0.004563	-0.572918	-0.160415	-0.293713	-0.256376	-0.186011	-0.703296
1	ENSG00000179348	-0.462491	0.161898	0.904728	1.30814	0.824164	0.429174	1.6316	1.31133	-0.840307	-1.15721	0.0153752	0.158606	-1.34479	-0.502002	0.122626	0.713367	0.681375	-1.1534	-0.551814	-1.1526	1.50801	-0.0930768	0.731195	1.32375	0.613326	0.744359	0.19579	-3.55222	0.920073	-1.024	0.666522	0.275002	0.749871	0.595251	1.00396	0.508592	0.914685	0.697857	1.26356	0.263535	1.01209	1.81214	0.818192	-0.121917	1.5827	1.68324	-0.210056	0.354657
1	ENSG00000179431	0.550941	0.142587	0.566582	1.56853	0.790474	0.796908	1.86013	1.39838	-0.0473511	-1.03509	-0.258203	-1.18461	-0.692509	0.59135	0.9016	0.428843	-0.0996074	-0.707442	-0.981649	1.05023	1.25413	0.958173	0.51189	-0.814799	0.491857	1.06003	0.937844	0.200423	-1.20693	0.49725	0.568017	0.818879	-1.38686	0.766082	0.241987	-0.985654	0.150152	1.07202	0.152401	0.785892	0.239402	0.0209295	-0.244991	-0.0439122	0.746133	-0.506542	1.67234	0.65024
1	ENSG00000179776	-0.063146	0.249854	0.592113	1.59221	1.53006	1.21975	2.53429	1.02136	-0.116704	-1.80118	-0.213901	-0.557717	-1.63683	0.0942096	0.629008	-3.12552	1.60445	-1.63114	-0.0033982	-0.863014	1.92874	1.7554	0.639892	-0.0577109	1.33367	1.68542	0.964081	-7.60367	-3.48006	-0.949514	1.41946	1.61902	0.804292	0.78362	1.76198	0.712283	1.80229	1.28906	-0.505538	-0.517661	0.942757	1.85734	0.528635	-0.408313	2.14842	2.62101	0.594012	0.992822
1	ENSG00000180739	0.0419194	0.182601	0.248498	0.522439	-0.63666	1.0891	1.59231	-0.161686	1.33303	-1.5447	-0.453065	-0.129395	-0.580489	0.432128	1.05952	1.37356	0.184682	0.921677	-0.21521	0.0477936	0.512906	0.383162	0.574961	-0.839804	0.851721	-0.410872	0.016172	-1.5809	-0.994696	-0.104703	-0.490573	0.746761	-1.16202	0.418642	-0.465593	-0.298248	-0.670404	0.620426	0.134771	0.864243	0.976396	0.886839	-0.508502	0.349662	1.39083	0.526028	1.72015	-0.0127836
1	ENSG00000180875	1.37442	1.04518	1.33772	2.64721	4.60048	1.41464	1.14172	0.960283	-0.892017	-2.56559	-0.201647	-0.4048	-2.07916	0.900058	0.555747	-0.898558	-0.661481	-0.849267	0.274543	0.824642	0.711907	2.95982	1.64328	-1.93472	1.94562	2.45751	1.707	-3.81354	-3.76128	0.424015	1.86544	0.417605	0.986552	2.3854	1.32717	-1.32969	1.60477	2.53285	0.687552	-0.815404	3.61014	1.87191	-0.214256	-0.246153	2.36371	0.477424	0.764371	3.20131
1	ENSG00000181104	0.305592	-1.12236	1.45354	0.955309	0.782962	0.742506	0.947599	0.293082	-1.12395	-1.50804	-0.838465	0.246146	-0.138334	-0.145152	0.664038	-0.193069	0.258992	0.185803	-0.970898	0.565587	1.14367	0.664345	0.200794	-0.560262	0.688712	0.592381	0.461263	-1.21765	-1.96507	0.673304	0.0582375	0.469636	0.092433	0.12394	0.379781	-0.414141	0.854056	0.600705	-1.15439	0.657129	0.478528	1.47648	0.516724	0.523935	1.12616	0.65826	1.69707	0.393115
1	ENSG00000182175	0.903973	-0.908997	1.05349	1.69618	1.6645	1.13163	0.823622	0.299787	1.24365	-1.00574	-1.61326	-0.161162	-0.397477	0.416103	0.751759	-0.774608	-0.0744045	0.297535	-0.517381	0.7519	1.60082	1.21059	0.980123	-2.41411	1.40309	0.83475	1.06381	-0.994604	-2.6096	0.534514	0.540159	1.57305	-1.06957	0.566987	0.793381	0.706665	0.750646	1.18991	-0.762069	0.473735	0.828286	0.896036	0.741653	0.30344	1.56466	0.275945	2.27837	0.529614
1	ENSG00000182272	0.381713	-1.78944	0.463716	1.35584	1.08689	0.626592	1.19273	0.427564	0.824603	-1.96884	-1.25996	0.167665	-0.197657	0.735729	0.991982	-1.37427	0.944658	-0.686174	-0.736111	0.0631396	1.43431	0.372873	0.735096	-1.45978	1.25971	1.06265	0.810985	-1.38453	-2.75984	-0.228826	1.01694	0.817332	-0.577937	0.0645345	0.210459	0.660724	0.776788	1.34484	-0.765479	0.135468	0.74789	2.12818	0.634358	0.770302	1.71814	0.794592	2.23367	0.510209
1	ENSG00000182492	-0.22419	0.437044	2.31934	3.36533	3.02559	0.94198	2.88478	1.75088	-1.41351	-2.5892	-1.0788	-1.87658	-2.06287	0.472011	1.23071	-0.710899	0.866185	-1.66842	-0.476488	-0.772855	1.9528	2.48987	1.11471	0.0799462	2.02325	2.9332	2.40777	-4.26855	-3.03348	-0.761673	2.22853	1.23544	0.995615	0.844265	1.82646	-0.620876	1.9516	2.69381	-1.48671	0.151166	2.19805	3.14541	0.621257	0.230183	3.17971	1.91246	1.36107	3.52653
1	ENSG00000182534	0.328571	0.444865	0.222431	0.0386072	1.66432	0.823693	0.577432	0.253265	0.115211	-0.315068	0.0159793	-0.192082	-0.160095	-0.0718141	-0.263721	-0.653041	-0.741365	-0.381065	0.160583	-0.146229	0.0729361	0.399951	0.117142	-0.689194	0.383809	0.365344	0.1233	-0.461065	-0.491463	0.0916417	0.301332	-0.352245	0.917975	1.1331	0.0771951	-0.480901	0.165258	0.933924	-0.311846	-0.307551	0.549007	0.329957	0.0654642	-0.40804	0.30679	-0.182909	-0.209122	0.249045
1	ENSG00000182621	-0.19821	-0.329485	0.133029	0.240371	1.79482	-0.158058	1.29585	1.33083	-0.636824	-2.19768	0.276758	0.0260092	0.223787	0.679207	0.649184	-0.0722128	0.0357574	-0.828822	1.04248	0.199035	-0.0694905	0.954259	0.189352	-0.465976	-0.0154879	1.8649	1.40301	-0.429673	-0.298129	-0.756432	-0.371326	-0.370571	0.416654	0.474048	1.16139	-0.292282	0.529768	0.782314	-0.58875	-0.198577	0.269545	0.89735	1.15681	0.434275	0.685494	0.239719	-0.15229	1.63363
1	ENSG00000182871	-0.321318	-0.365811	0.77455	1.50441	1.62688	0.608551	1.65041	-0.0961271	0.55722	-1.49668	-0.625049	0.0318729	-0.305947	-0.0316009	0.0125381	-0.513557	0.708025	-0.396536	-0.791149	-0.0584858	1.65493	1.32066	0.623047	-0.603467	1.28621	0.610557	0.756522	-2.20148	-1.80827	-0.489467	1.14135	1.3355	-0.0488871	0.35287	0.829921	0.379274	1.21283	0.907576	-0.576462	-0.0661531	0.9878	2.17441	0.0461289	0.0348087	2.09588	1.77405	1.30328	0.0875077
1	ENSG00000182985	-0.300551	-0.385966	0.523324	0.549239	0.475918	0.477896	0.541846	2.06414	-0.538418	-1.01421	-1.99938	-0.660474	-1.31145	1.40623	1.86766	0.100604	0.260286	0.477098	1.14838	0.357644	-0.171549	-0.246677	1.1999	-0.705968	0.358666	2.15009	1.61972	-1.70072	-2.27844	-0.0909342	0.859126	1.34333	0.916779	0.946499	1.49518	-0.37691	-0.167273	0.652901	-0.849508	-0.922878	0.508074	1.79077	1.64017	-0.45126	0.908301	0.655827	0.509181	1.67165
1	ENSG00000183087	0.214802	-0.174701	0.391355	0.934489	2.52319	1.09013	1.8294	0.970178	-0.157023	-2.09253	-1.18578	-0.469042	-0.749806	0.437153	0.511893	0.766875	-0.0318757	-0.625208	0.0442812	0.270257	1.36081	1.63526	0.525632	-0.696994	0.88253	1.63468	1.13413	-1.22988	-0.987202	-0.298064	0.976732	0.699092	0.542088	1.00977	0.575697	-0.635824	0.277718	1.4887	0.226217	0.14726	0.816097	1.09377	0.529642	0.165715	1.14736	0.408745	0.819524	0.592798
1	ENSG00000183160	0.0364778	0.109124	1.85969	2.09631	1.62198	1.16346	2.52595	1.26154	-1.56057	-2.4117	-0.917489	-1.23901	-1.84565	-0.300424	0.338631	-0.26157	2.20473	-1.35448	-0.758566	-0.524295	1.6657	1.16841	0.971352	0.614664	2.19629	2.25171	1.16523	-2.11338	-2.5802	0.31473	1.32322	2.15505	-0.88934	0.138473	1.58582	-0.461837	1.9725	1.07423	-1.53395	-0.0147787	2.89201	3.43917	0.507	0.182146	3.54234	1.99115	1.86752	0.831761
1	ENSG00000183722	0.501177	-0.0172808	0.806745	1.73837	2.35738	0.827977	2.37279	1.45236	-0.648586	-2.97395	-1.5654	-0.960241	-1.21007	0.145294	0.832213	-1.81416	0.992961	-1.84828	-0.00629672	-0.317147	1.63168	1.57584	0.893456	-0.728999	1.59353	2.27137	1.35309	-3.60298	-3.76795	0.0917738	1.26089	1.25047	0.570201	0.779002	1.46911	-0.478463	1.49899	2.10213	-0.696145	-0.176617	1.56207	2.77986	0.634031	0.0281795	2.57792	1.71661	1.16018	0.849168
1	ENSG00000183729	0.432626	-1.24812	1.8986	0.447175	-0.801224	1.76283	0.602794	0.124655	-0.329941	-2.29039	-1.39816	-0.627856	-1.12195	0.732889	1.57249	0.409298	-0.847497	0.34849	-3.17163	1.39303	0.861604	-0.0154426	0.869251	1.22647	2.38264	1.27219	2.08042	3.32025	-1.22422	1.08452	-0.342873	-0.282176	1.58033	1.34182	-1.76719	-2.1834	-2.24836	1.58169	0.24521	1.30231	0.198111	-0.941846	1.30556	1.30977	1.73878	1.04975	4.11914	0.58297
1	ENSG00000183734	0.755362	-0.509022	1.12528	0.227855	-0.95033	1.79211	0.0302621	-0.300719	0.469834	-0.711054	-0.803685	0.160658	-0.391653	0.733625	1.19768	0.426745	-0.424323	0.26611	0.234044	1.20163	0.438737	-0.035103	0.929344	-1.25975	1.19331	0.193716	0.45385	-0.626478	-1.36788	0.891175	0.184404	0.471636	-0.903389	0.150375	0.396427	-0.13389	0.213256	0.758593	0.193552	0.655684	0.0736455	0.270442	1.17848	0.853008	0.919343	0.132402	1.61669	-0.0847575
1	ENSG00000183853	0.419505	-0.369723	0.952021	1.19425	1.99529	0.976393	2.33164	1.43696	0.273492	-2.9943	-1.37609	0.0672561	-0.311702	0.185535	0.567575	-0.865521	0.890677	-0.447362	0.0326745	0.696862	1.3247	1.25386	0.800124	-1.87709	0.743983	1.92007	1.33453	-2.59202	-3.00784	0.174503	0.703909	1.34282	0.242852	0.911891	0.816982	-0.110297	1.09769	1.90091	-0.646856	0.456098	0.838419	2.04591	0.556451	0.323714	1.6454	0.602032	1.85522	0.555786
1	ENSG00000183963	-0.193473	1.26497	1.13452	1.49278	4.83855	0.047069	2.16716	1.16724	0.349544	-1.63904	-0.318194	-1.22445	-0.54146	0.156766	0.260072	-1.41554	-0.064551	-0.890281	-0.386088	0.167245	0.617148	3.21837	1.11954	-1.32107	2.06266	2.6597	1.87025	-2.55682	-1.96229	-1.34593	2.26804	1.29626	2.14114	2.25943	1.29966	-0.688606	1.53494	3.02645	0.994576	-0.909491	1.36973	1.0676	-0.51437	-1.39253	0.916971	1.4019	0.279947	1.21164
1	ENSG00000184113	1.01432	0.829118	0.8341	0.976639	0.794644	2.04695	2.76522	0.63621	-0.806118	-1.82751	-1.03887	-0.448155	-2.04965	0.269242	1.02127	-1.70791	2.08233	-1.76014	1.18961	-0.133492	1.31719	1.19125	0.811205	0.481133	1.6667	1.33704	0.696872	-7.75381	-3.60212	-0.27995	1.25832	1.74963	0.523356	0.868799	2.79505	0.977129	2.46933	1.90975	0.652984	-1.25496	2.1232	2.9424	1.15496	0.669937	2.35214	1.98092	0.329326	1.31405
1	ENSG00000184564	0.865897	-0.85059	0.608682	0.20132	-0.00604974	2.00855	-0.172513	-0.634253	-1.25248	-2.07678	-1.79082	-1.12836	-0.58971	0.229353	1.09094	0.1401	-0.635197	0.222618	0.0753429	0.914776	0.97753	-0.00229059	0.605695	-0.456501	1.2167	0.607277	0.848488	0.0364132	-1.14555	1.45922	-0.295094	-0.642337	-0.227307	0.82027	0.368291	-0.403788	-0.205082	1.2054	-0.0773615	1.55464	0.682858	0.685688	1.5749	1.33678	0.903104	0.273824	2.14288	-0.423272
1	ENSG00000184916	-0.104321	0.143286	0.75494	0.936592	0.482326	0.801945	1.42301	0.0961368	0.217332	-1.95392	-0.998037	-0.250021	-0.699359	0.245078	0.511509	-0.154749	0.299661	-0.484597	-0.413072	1.03664	1.52052	0.570983	0.894475	-0.312366	1.20592	0.81772	1.02993	0.165026	-0.896049	0.13932	0.522979	0.687363	0.0303138	0.683833	0.792337	0.0738049	0.584855	1.03585	-0.0737	0.608091	0.629018	0.815674	0.407704	0.488415	1.44713	1.00276	1.88263	0.285314
1	ENSG00000184985	0.202778	-0.709805	1.33477	1.82802	1.81074	1.0092	1.19617	-0.362114	0.861209	-1.78656	-0.933712	0.164214	0.487517	0.120875	-0.056352	-0.976983	0.073158	-0.0357034	0.148197	1.02276	1.99533	1.49008	0.739493	-2.159	1.08197	0.204218	1.14617	-1.27872	-2.16512	0.753462	1.31618	1.9514	-1.01255	0.425507	1.06157	0.378585	1.17362	1.07411	-0.623005	0.399236	0.785685	1.32408	0.51414	0.270816	1.55249	0.431467	1.85177	0.918422
1	ENSG00000185070	0.00604203	0.29911	1.25305	1.77711	1.90457	1.08838	2.58797	1.83799	-0.846581	-1.57776	-0.882308	-0.337948	-1.48339	0.0375886	0.156895	-1.93668	1.34132	-0.868762	-0.142324	0.0138022	1.44196	1.36587	1.1335	0.231911	1.83905	1.95644	1.29024	-7.98963	-4.12297	-0.353606	1.67028	1.96449	1.41791	1.77502	1.51391	-0.0848588	1.33396	2.21586	-0.534235	-0.575809	1.90656	2.44004	0.750084	0.674831	2.42709	1.96813	1.02409	2.1811
1	ENSG00000185418	0.0346859	-0.0914306	0.1824	0.1232	0.598943	0.284639	0.326519	0.71908	-0.332009	-0.514368	-0.205784	0.049968	-0.117655	0.453463	0.428263	0.0889814	0.138837	-0.476393	-0.128859	0.118363	0.189182	0.164801	-0.018765	-0.388315	0.3102	0.676792	0.358641	-0.674115	-0.0416055	0.020677	-0.0857278	-0.121196	-0.21172	0.386685	0.107232	-0.299503	-0.0823392	0.687713	-0.0883953	0.088745	0.248956	0.714576	0.439891	0.220007	0.16853	0.21339	0.149439	0.543505
1	ENSG00000185652	1.71013	-0.936345	1.67886	1.33832	2.33847	1.63106	0.920484	1.19612	0.347471	-1.90032	-3.24524	0.393945	-0.187166	0.624569	2.03431	-1.46893	-0.911277	0.12044	-0.732142	1.67523	1.78372	0.81536	0.711464	-2.80135	1.76314	0.939093	1.2577	-0.810405	-2.22828	0.968372	0.572524	1.15895	1.00971	1.71018	0.0331985	-0.915767	0.631608	2.39017	-0.418306	1.42881	0.850886	1.28547	1.43209	0.636712	1.65698	0.589851	2.79469	0.737774
1	ENSG00000185668	0.344958	-0.290007	0.807579	0.660053	0.259723	1.73752	1.71012	0.811739	0.265688	-2.30096	-1.42835	0.256618	-1.94005	0.799094	1.32074	0.094665	0.860754	0.46426	-0.0549865	0.942259	1.33579	-0.534645	1.25897	-1.33706	1.35996	0.0181732	0.416166	-1.32173	-2.36229	0.617755	1.1771	1.99201	-1.44434	0.891988	0.599249	0.957655	0.794962	1.12267	0.18121	0.75741	0.966812	1.93709	0.651409	0.323563	2.0565	0.28392	2.65741	-0.490279
1	ENSG00000185924	0.516717	-0.313098	0.839851	0.497726	0.0806106	1.11882	0.864621	0.620982	-0.00230748	-1.62146	-0.00987448	0.39769	-0.294034	0.225931	1.03299	1.63234	-0.855572	0.100864	-0.327867	0.651677	1.45293	-0.104258	0.429432	-0.0577015	1.28737	1.21811	1.52497	0.208238	-0.53397	0.565668	-0.0710245	0.191156	0.0160545	0.662136	0.236532	-0.798398	-0.800779	0.991546	0.303047	0.784896	0.784168	0.064186	1.05863	1.10795	1.29619	1.07548	1.5738	0.316244
1	ENSG00000186260	0.358155	-0.479939	0.469824	-0.013301	-0.470076	0.646593	0.348588	-0.588547	-0.514079	-0.824434	-0.796707	-0.185502	-0.130117	0.21728	0.28145	-0.46879	-0.285043	0.659605	-0.0706882	0.17247	0.523324	-0.13313	0.366706	-0.410432	0.644948	-0.0560153	0.00591031	-0.589624	-0.447677	0.752217	-0.419361	-0.395128	-0.0135952	0.45994	0.307669	-0.0638199	0.304143	0.347271	-0.257762	0.530371	0.156323	0.454346	0.677319	0.564971	0.994051	0.58035	0.400947	-0.257744
1	ENSG00000186318	-0.214701	-0.321195	0.146238	0.271774	0.768845	0.150002	0.68304	0.322186	0.048724	-0.609735	-0.518284	-0.226683	-0.118519	0.227925	0.263304	-0.330524	-0.265666	0.273285	-0.149027	-0.00150772	0.40582	0.411331	0.11812	-0.512339	0.10002	0.504447	0.257228	-0.528436	-0.565222	-0.155074	-0.111816	-0.0566082	-0.176296	0.34462	0.275313	-0.418523	0.169518	0.40126	-0.264363	0.0834579	0.380882	0.592736	0.174792	-0.14925	0.37093	-0.106879	0.16099	0.299953
1	ENSG00000186462	0.29573	0.00546872	0.576356	0.0777185	1.69418	1.2654	1.40838	1.05319	-0.806061	-1.48473	-1.18085	0.0148164	-0.743982	0.293203	0.575829	0.343247	-0.301315	-0.194099	-0.813476	0.471822	0.487779	0.411424	0.499677	-1.12011	1.33794	1.28384	0.732691	-1.02408	-0.979318	0.0647446	-0.167854	-0.674243	0.368217	0.96232	0.304258	-0.53097	-0.156294	1.0894	0.111941	0.451259	1.11523	1.07148	0.711515	0.531868	1.06642	0.347131	0.723812	0.52207
1	ENSG00000186732	-0.840796	-0.201648	1.49583	0.535518	-0.140379	1.13409	1.52403	-0.421878	-1.04767	-2.3942	-1.92357	-0.464273	-0.911914	0.522253	1.05552	-2.22984	0.959976	-0.416856	-0.620381	1.44164	1.1355	-0.658313	1.27406	-3.22627	3.03861	1.59604	1.76076	0.0514987	-2.74494	0.490039	0.691422	0.926712	-0.46105	0.974989	-0.167941	-0.582817	0.757669	1.4471	-1.0311	0.811609	1.57402	2.606	1.16583	2.30808	3.56162	1.61505	5.04121	1.06789
1	ENSG00000186994	-0.436239	-0.323726	0.428748	1.3625	1.01859	0.945673	2.08283	1.12418	-0.132895	-0.620237	-1.15992	0.14329	0.0804262	0.360693	0.523703	-2.10674	0.767704	-0.876437	-0.290947	-0.42467	1.92701	1.33126	0.400331	0.293001	1.42643	1.94432	1.45434	-4.33373	-2.13178	-1.00833	0.885699	0.858045	0.795127	0.437652	1.00661	0.316101	1.02635	0.793162	0.206191	-0.154465	1.28083	1.84478	0.783283	-0.677378	1.91797	2.00496	1.13866	0.707577
1	ENSG00000186998	0.266043	-1.19721	2.20474	1.83437	0.65411	0.87662	0.577432	0.954335	-0.801669	-1.97672	-2.56545	-0.759619	-1.03305	0.0771663	0.0908877	-0.594908	1.84849	-1.01967	0.17356	-0.345272	1.82831	0.949898	1.11738	-0.664267	1.37347	1.27147	0.666573	-1.99802	-1.30821	0.427221	1.26254	1.10953	-0.999414	0.904467	0.93781	-0.359911	1.05482	0.58035	-0.358098	0.45516	0.989525	2.24102	0.686562	0.268034	2.08147	0.725897	1.55873	0.810138
1	ENSG00000187068	-0.088191	0.704055	0.939124	0.579083	4.25526	-0.255052	2.1463	2.24393	-0.792494	-2.22457	-0.345817	-2.67909	-2.16222	0.148925	1.63831	0.0422018	0.0848693	-0.854137	1.09389	0.826264	-0.519712	2.08	0.934752	-1.14028	0.939128	2.85654	2.44039	-2.90423	-3.337	-1.47022	1.41543	0.687185	1.42012	2.2833	2.05773	-1.10148	1.05734	2.96972	-0.31657	-1.90342	1.78562	2.99175	1.3611	-0.391013	0.794409	0.699992	-0.476199	2.88197
1	ENSG00000187134	-0.390815	1.97411	-0.348067	-1.25723	-1.08429	-0.0479638	0.161709	-0.933177	-0.0476632	-0.833806	-0.166354	-0.673172	-0.32253	-1.71556	-1.36589	0.590226	0.822163	0.432918	-1.26448	-0.730333	-1.05102	-0.809994	-0.0888214	-0.409734	0.300766	-1.25403	-0.127746	1.76002	-0.0160782	-0.162476	0.729555	0.508632	-1.80962	-0.840271	0.62743	-0.361506	0.942483	-0.643593	-0.570241	-0.616598	-0.963959	-0.378442	-1.48414	-0.790502	-0.383601	-1.14098	0.211708	1.35931
1	ENSG00000187193	0.746171	-0.503407	0.467573	0.703442	1.51479	1.10756	1.52594	0.485804	-0.66645	-1.59568	-1.42005	-0.973073	-1.42835	0.860314	1.30481	1.29321	-0.68986	-0.0300328	-0.469088	-0.00355241	1.12936	1.62484	0.64351	-0.515696	0.366665	-0.134066	-0.117982	-1.4637	-0.959826	1.08366	0.0700705	-0.0219908	-0.463061	0.530578	-0.229217	-0.67668	-0.646537	0.963649	0.376309	0.42594	0.316056	-0.179016	0.262528	0.926078	-0.317665	-0.373244	0.747431	-0.147619
1	ENSG00000187244	0.400395	-0.424756	1.35431	1.71486	1.14539	1.11788	1.79178	0.737279	0.439836	-2.87909	-1.47523	-0.299158	-0.142649	0.773012	1.23509	-0.354551	0.149492	-0.252129	-0.287368	1.10485	2.10016	1.38197	1.46539	-1.20471	1.8849	0.957392	1.35082	-0.450476	-1.98318	0.847247	0.425555	0.506602	-0.250794	1.14643	0.827631	0.210517	0.990123	1.46358	-0.0857796	0.966834	1.13914	1.47993	0.702013	0.779958	2.30737	1.24718	3.01065	0.431213
1	ENSG00000187513	-0.107891	-0.000853735	1.51332	1.31069	1.37181	0.92436	2.65172	1.60541	-1.15601	-3.1263	-0.852215	-0.907705	-2.60521	-0.58522	0.635045	1.3701	0.972575	-0.996833	-1.11699	-0.237063	1.74102	0.835049	0.53725	0.626098	0.48581	1.00659	0.507801	-0.152715	-0.0488396	-0.528621	0.738258	1.01362	0.276167	-0.0251658	1.33869	-0.43448	-0.0273834	0.125281	0.162667	0.183115	0.885766	1.27634	0.736787	1.46043	0.772512	1.57706	0.833365	0.802791
1	ENSG00000187678	0.0984519	-0.992108	1.21287	1.67847	2.09639	0.564157	1.7637	1.31388	-0.814875	-1.82769	-1.18586	-0.311492	-0.314498	-0.217606	0.239514	-1.66721	1.21282	-0.420305	0.278493	-0.735318	0.848543	0.532868	0.566727	-0.644903	0.674519	1.17419	0.580186	-3.23129	-2.26137	0.315197	0.912904	1.18035	-0.229	0.554839	0.533438	0.573709	1.41223	0.816768	-1.26774	0.300514	-0.164279	1.4336	0.485149	-0.532871	1.29271	0.747168	1.37699	0.117925
1	ENSG00000187720	0.00809805	-0.430219	1.3995	0.83824	1.4568	1.30703	1.71185	0.744661	0.191254	-2.29991	-1.03832	1.29142	0.00238972	-0.195291	0.745082	-0.125834	-0.627456	-0.121251	-0.340144	1.37008	0.909806	0.2437	-0.0149132	-1.1589	0.811118	0.329837	0.425457	-0.340468	-1.0642	1.1051	-0.144457	-0.308438	0.804957	1.21758	0.369341	-0.848591	0.399415	1.60825	0.123918	0.855939	1.23465	1.39871	1.22717	1.11575	0.913529	0.0921364	1.34067	0.0327459
1	ENSG00000187955	0.447238	0.237827	1.14996	2.73275	2.82588	0.666301	3.06751	1.85321	-0.14235	-3.50686	-0.699264	-0.0231055	-2.29154	0.279987	0.687011	-0.264042	1.04448	-1.22821	-1.20258	-0.838976	2.2775	2.29706	0.601543	-1.25919	0.591601	1.12063	0.342273	-3.9872	-3.18266	0.372149	1.63394	1.33392	0.289411	1.23094	1.67697	-0.296107	1.99442	2.17906	-1.43373	-0.0194491	2.29441	3.89899	0.281588	0.30579	2.72948	1.8511	1.71607	0.328356
1	ENSG00000188153	-0.251689	-0.477576	0.792179	0.334767	2.06854	0.778241	1.45825	-0.183509	-0.0677393	-1.63632	-0.690786	-0.145731	-0.615891	0.198696	0.50166	-0.0112668	-0.0971013	-0.331551	-0.299923	0.336809	0.753873	1.05807	0.449688	-0.280596	1.15982	0.442145	0.44695	-0.655633	-1.00902	0.0315097	-0.031335	-0.46802	0.442314	0.958272	0.405394	-0.384978	0.638981	0.849335	0.257993	0.680266	0.571086	0.643561	0.283602	0.427608	0.828831	0.482825	1.37065	-0.326203
1	ENSG00000188677	0.145063	0.176769	-0.028417	0.574088	0.918908	0.211096	1.4298	-0.297677	-0.693058	-0.0887058	0.321911	0.617792	-0.697051	-0.532879	0.22383	0.736655	1.2224	-1.28262	-0.24021	-0.874109	0.327885	0.598153	-0.510716	-0.0562202	0.753346	0.555316	0.512501	0.311729	-0.384893	-0.661688	0.195931	0.654341	-0.188507	0.0851414	0.287259	0.337259	0.556574	0.276468	-0.0374673	-0.893717	0.520459	1.43684	-0.10663	-0.687804	1.27084	1.55474	-0.56579	0.204531
1	ENSG00000189376	0.102254	-0.103673	-0.285573	-0.0758539	-0.406834	-0.237212	-0.50134	0.0743314	0.0301748	0.316211	0.181703	-0.111867	0.50018	-0.26731	0.110764	-0.280827	0.240223	-0.0780514	0.270624	-0.21452	-0.00820688	0.0381574	-0.00106888	0.154898	-0.464624	-0.674596	-0.644674	0.400168	0.34384	0.105292	0.025827	-0.000836488	-0.0479959	-0.422183	-0.405621	0.166022	-0.0159069	-0.42836	-0.15782	0.204302	-0.430919	-0.473559	-0.131638	-0.163513	-0.666153	-0.702188	-0.299358	-0.315321
1	ENSG00000196139	-0.0402861	1.62663	-1.10654	-1.24507	-1.23906	0.131562	-0.205433	-0.933814	0.154878	-0.245156	0.203383	-0.501768	-0.233925	-1.01752	-0.777899	-0.418073	0.0948158	1.3292	-0.891874	-0.700415	-1.0129	-1.02525	-0.424997	-0.469128	-0.234441	-1.35758	-0.63343	1.24711	0.131591	0.375358	0.37046	0.58494	-1.16613	-0.779106	-0.0341407	0.0336996	0.411525	-0.504484	-0.673042	-0.607579	-0.353839	-0.778996	-1.3195	-0.915202	-0.319645	-0.994249	0.0094491	1.07723
1	ENSG00000196569	1.70754	0.25935	0.488753	1.63857	2.40258	1.27219	1.09977	1.58215	-2.61423	-2.05496	-0.835151	-1.58971	-1.62378	0.0157543	-0.339166	-0.728582	0.764129	-1.7351	0.483955	-0.71522	1.34309	1.1216	0.284079	0.495071	1.12254	1.65039	0.771171	-0.255314	-0.220205	0.914905	0.481493	-0.107995	0.674119	0.125898	0.146921	-1.73814	0.633765	2.90776	0.374717	0.645002	1.85477	2.41912	-0.205222	-0.324836	1.88701	0.583124	1.2538	-0.0362023
1	ENSG00000197256	0.0173309	0.135351	0.447377	0.825534	3.22369	0.5408	1.44941	0.598156	0.447241	-0.48101	-0.292917	-1.2772	-0.307696	0.0345583	-0.256458	-0.77275	-0.657008	-0.408051	-0.0656461	-0.35167	0.625595	1.70363	0.45828	-0.144057	1.08828	1.55874	0.695699	-1.80955	-1.28655	-0.804688	1.06178	-0.0558923	1.2299	1.22031	0.554161	-0.209266	0.838194	2.13187	0.63946	-0.309754	1.11072	1.11912	-0.253705	-0.876697	1.23649	0.997783	0.0647971	0.186398
1	ENSG00000197321	-0.209274	0.421812	0.482474	0.22931	2.07184	-0.660753	0.792085	0.351499	-0.181183	-0.264527	-0.0499587	-0.197697	-0.0760995	0.128861	-0.0262421	-0.370072	0.423972	-0.118915	-0.144585	-0.127507	-0.916563	0.703856	0.290937	-0.0828001	0.0840533	0.856062	0.239505	-1.32464	-0.366935	-0.303072	0.455793	0.106589	0.718053	1.06212	0.473528	-0.119139	0.576982	1.48517	0.264864	-0.747058	0.383179	0.18559	-0.178638	-0.345498	0.158605	-0.15256	-0.551671	0.467491
1	ENSG00000197380	0.471594	1.99727	2.2492	1.90843	5.96589	1.44489	3.88819	2.71127	-0.244396	-3.36912	0.238764	-1.84923	-2.64312	0.100288	1.03681	-1.80095	0.286075	-1.20129	-1.14381	0.579048	1.38101	4.00239	1.55181	0.0995928	2.64118	3.36199	2.29397	-3.53077	-3.8742	-0.420493	3.00774	1.10199	2.79533	3.55551	2.08416	-1.61937	1.72049	4.31329	1.30363	-0.782728	2.44816	2.32123	-0.563505	-0.871934	2.26674	1.6039	0.923132	2.00401
1	ENSG00000197461	0.16247	0.391332	0.459813	0.294542	1.60054	0.803619	1.24347	0.432719	0.532404	-0.80731	-0.716759	-0.392501	-0.233492	0.18162	0.231055	-0.476452	-0.665766	-0.0284066	-0.581974	0.560042	0.802401	0.937541	0.288778	-1.95285	1.08438	0.934728	0.98209	-0.859785	-1.11517	-0.437505	0.650662	0.0450868	0.138724	0.847081	-0.127973	-0.0834109	0.13874	1.19994	-0.351884	0.244332	0.950231	0.752221	0.344892	0.178912	0.881489	0.355264	1.2358	0.160678
1	ENSG00000197467	0.105455	0.400805	2.22391	2.71694	0.98244	0.561439	1.95833	2.12488	-0.852586	-2.27546	-0.435955	0.257934	-0.751152	-0.585211	0.376777	-1.3555	1.31383	-1.07602	-0.336011	-1.48071	2.51239	0.290613	1.3721	-0.91108	2.13867	0.902406	1.31533	-4.07378	-2.13893	0.649671	2.07745	2.10514	-0.058863	0.708437	0.633053	0.297197	2.19517	1.70652	-0.801014	-0.0879521	2.12558	2.52983	0.516022	0.3815	2.59702	1.16363	2.53754	-0.294267
1	ENSG00000197496	-0.144861	0.294359	0.11564	-0.530407	-0.909532	-0.146184	-1.19943	-0.122784	0.394502	0.408739	0.301997	-0.284892	0.331707	0.0619935	-0.123039	0.138372	-0.315827	0.208301	-0.244849	0.101199	-0.261579	-0.438887	-0.0356156	0.413717	0.332607	-0.05134	0.273016	0.928863	0.424043	0.138955	0.188367	-0.407915	0.389762	-0.234389	0.234787	0.0599046	0.0402282	-0.336884	0.172892	0.134622	0.0315358	-0.511093	0.196084	0.140363	0.0955223	0.15739	0.0742628	0.130989
1	ENSG00000197565	-0.250711	0.431645	1.46351	1.21875	4.08022	1.04088	2.74156	0.171422	0.335497	-3.68413	-0.846644	-0.407395	-1.12914	0.0149665	0.769815	-0.0372454	-0.329941	-0.613464	-0.815423	0.296152	0.819916	2.63683	0.965169	-0.602069	2.00592	1.33852	1.04973	-1.13673	-2.0021	-0.142992	0.721011	0.120723	1.67495	1.83714	0.943477	-0.302067	1.08751	1.7302	0.699112	0.93774	1.17339	1.24542	0.284332	0.482536	1.23943	0.912876	1.87033	-0.127902
1	ENSG00000197614	2.4054	0.790697	0.15723	2.64817	6.51387	0.314114	2.97523	2.36799	-2.13137	-3.15412	-0.750704	-2.54908	-1.96128	1.6226	1.90565	-1.98709	-0.858303	-1.94834	0.352418	1.08478	1.42757	4.49184	-0.111424	-1.24896	1.07189	2.83768	0.886364	-6.49426	-2.89869	0.467128	0.897576	-0.28747	1.61295	1.12763	1.87882	-1.56929	-0.531014	4.21309	-0.117168	0.577909	2.56388	2.01799	0.607826	-0.875087	2.60555	0.489482	1.00301	2.07901
1	ENSG00000197696	0.0230466	-0.372136	-0.134676	0.361119	-0.298798	0.253517	0.0800858	0.00258793	0.172229	0.422127	0.3133	-0.356022	0.0569901	-0.210914	-0.170725	0.149218	-0.108302	0.677277	-0.23343	-0.235845	-0.257434	0.62807	-0.32851	0.271818	-0.129795	-0.571857	-0.565582	0.150497	-0.149826	-0.273102	-0.293758	0.170013	0.0408621	0.110039	0.44854	0.505521	0.449107	-0.0725183	-0.112247	-0.108423	-0.0314329	-0.502972	-0.12952	0.318279	-0.395844	-0.344272	-0.335164	0.183768
1	ENSG00000198300	1.34005	0.884465	1.09384	0.771272	2.79281	0.823183	1.12011	2.00358	-2.39826	-6.9919	-2.52626	-3.13902	-2.53708	0.724578	1.54915	1.3424	0.0421913	-0.858654	0.440472	-0.00488684	0.464837	1.22994	0.795221	-1.05607	1.27955	2.77903	2.1445	0.177636	0.756436	1.8244	0.784806	-0.251715	1.18714	1.18346	1.71699	-1.12998	-0.415456	1.55308	0.387058	-1.13944	1.82727	2.15686	1.37881	0.280611	1.72842	0.970158	0.78349	2.22007
1	ENSG00000198719	0.0631077	0.3334	1.03442	1.11761	1.98195	0.878469	1.50032	0.345266	-0.280655	-2.11232	-0.850155	0.141553	-0.429063	-0.297928	0.48444	0.259303	-0.068535	-0.842938	-0.143835	0.761374	1.51073	1.1933	-0.0925457	-0.579839	0.638409	0.451834	0.823157	0.664605	0.171745	0.806131	0.488975	0.462766	0.142373	0.529829	0.482368	-0.126542	0.623966	1.11269	0.528222	0.861127	0.10898	0.591483	0.745127	1.04344	0.448103	0.106386	1.29894	0.202153
1	ENSG00000198728	-0.154881	-0.534224	0.333698	0.242773	0.468378	0.426183	0.25884	0.0278433	0.114128	-0.714565	-0.4485	0.321748	-0.0888073	0.225015	0.312156	0.0697002	-0.256848	-0.0689709	-0.335115	0.436718	0.642146	0.281441	0.501679	-0.303123	0.677084	0.467439	0.569543	-0.478878	-0.644331	0.0515047	-0.0247997	0.153842	-0.0172742	0.368711	0.267237	-0.1533	0.33105	0.395394	0.0212018	0.298681	0.163105	0.25359	0.355011	0.189802	0.655286	0.483885	0.553613	0.145697
1	ENSG00000198835	0.967064	-0.24823	1.4782	1.11768	1.1303	1.93502	1.60689	0.951637	-1.30769	-2.21142	-2.64605	-1.23921	-1.09995	0.574334	1.15409	-0.0121688	-0.338837	-0.797167	-0.39759	0.798305	1.74849	0.218135	1.15947	-0.966942	1.92567	0.892919	0.714957	-1.00375	-2.58105	1.11097	0.335581	0.588038	0.441072	0.949617	0.305017	-0.190751	0.919829	0.905473	-0.0306205	1.28942	1.3296	1.76409	1.07587	0.739476	2.19476	1.24151	2.69921	0.116445
1	ENSG00000198853	-0.189594	0.277409	0.633314	0.583808	1.93332	0.234494	0.710731	0.653587	-0.775779	-0.890571	-0.587671	-0.750262	-0.922463	-8.88672e-05	0.342704	0.249907	-0.263696	-0.918483	-0.365105	-0.0316369	0.963587	0.514538	0.266048	0.197585	0.763984	1.70728	1.35609	0.396437	-0.382166	-0.407783	0.570993	-0.0162791	0.510612	0.631961	0.478483	-0.902316	-0.265712	0.87549	0.118014	0.210744	0.540732	0.762422	0.485678	-0.0555134	0.722618	0.821664	0.396711	0.579548
1	ENSG00000198873	0.190631	-0.130646	0.18963	1.22125	1.59599	0.155731	1.72127	0.310673	-0.28981	-0.072254	-0.0182916	0.15547	0.396789	-0.0699689	-0.282486	-0.103864	0.710945	-0.312845	-0.180163	-0.893512	0.795702	0.917271	0.00726195	-0.349118	-0.099507	0.657125	0.329031	-2.69308	-0.760668	-0.568856	0.716008	0.737579	0.146772	0.460562	0.335751	0.478729	0.681139	1.47556	0.265879	-0.580506	0.495539	1.50091	-0.354521	-1.42316	1.40109	1.3331	-0.340374	0.291667
1	ENSG00000198885	0.996843	-0.646113	0.776167	0.0228746	-0.192101	1.10443	0.361032	0.492301	0.0634015	-1.08714	-1.54962	0.559535	-0.59987	0.458614	0.790503	0.615501	-0.703811	0.0339882	-0.205585	0.762183	0.999531	0.0522736	0.647281	-1.18728	0.92993	0.703901	1.20922	-1.50024	-0.412272	0.504278	-0.254683	-0.244976	0.196644	1.0425	0.463353	-0.418622	-0.515797	0.170205	-0.166927	0.38425	0.732003	0.639137	0.619043	0.938375	0.449452	0.650995	-0.158196	0.439957
1	ENSG00000204175	-0.311561	-0.25709	0.802573	-0.109575	-0.188709	0.489965	0.403596	0.31564	-0.174962	-1.09039	-1.31519	-1.44063	-0.185318	0.577186	0.294462	0.401016	-0.409397	0.114771	0.296688	1.05886	0.259107	-0.344158	0.365269	-1.76795	0.658902	0.708676	1.11824	-1.05036	-1.23834	0.228392	-0.516207	0.0640824	0.145618	0.79051	1.03805	-0.00364119	-0.0232993	0.2448	-0.255968	-0.407509	0.454261	0.716868	0.835473	0.0446893	0.93941	0.219123	1.28198	0.791671
1	ENSG00000204262	0.039692	-0.00128768	0.162727	1.29909	2.04178	0.28274	1.82932	0.69219	-1.22356	-2.21331	-0.322968	-1.13419	-1.33244	-0.509711	-0.0579675	-0.807384	0.789299	-1.65684	-1.29091	-1.04616	1.45276	1.87283	0.242648	0.0103608	0.511446	0.956125	0.166491	-0.557861	-0.719553	-0.588748	0.722496	0.478978	0.461971	0.149034	0.26939	-1.08558	0.878042	1.38656	-0.385689	-0.416138	1.18297	2.08732	-0.575872	-0.155855	1.74241	1.45212	1.51386	0.873316
1	ENSG00000204301	-0.743952	-0.230733	0.752925	1.41711	1.39708	1.04136	2.21403	0.486264	-0.720631	-2.76204	-1.60984	-1.22011	-1.57074	-0.115096	0.504305	-0.806417	0.98516	-0.816231	-0.156295	0.393237	1.90957	1.06286	0.853581	-0.400265	1.36105	1.787	1.32404	-1.753	-2.12445	-0.721528	0.604701	1.13819	0.218524	0.726479	1.10556	0.0262565	0.970711	0.955272	-0.632696	0.0790483	0.840556	1.81832	0.630924	0.368872	1.72337	1.64831	2.33215	0.413075
1	ENSG00000205795	-0.41098	1.01573	2.42768	1.70491	4.30526	1.31725	2.48409	1.61766	-1.09952	-1.83608	-0.692904	-1.75085	-1.14191	0.196796	1.03	0.72107	-1.07485	-1.44582	-1.51146	0.499846	1.44799	2.78431	0.895656	-1.17545	2.52902	2.30972	1.72932	-0.67346	-1.98096	-0.288151	0.217812	-1.09908	2.00607	2.79117	0.810965	-1.54416	0.695783	2.70064	0.638591	1.32347	1.92688	2.20464	0.87972	1.72982	2.42207	1.33162	1.91156	1.55382
1	ENSG00000211450	0.275068	0.0949362	-0.213901	-0.208702	-0.481812	0.145195	-0.309819	0.0996833	0.17846	0.36152	0.29227	0.13341	0.313794	-0.114689	-0.0134474	0.125353	-0.0777867	0.0696381	-0.0139995	-0.113857	-0.2194	-0.0343971	-0.181823	-0.176249	-0.370641	-0.356333	-0.321404	0.329784	0.199575	0.273508	-0.225764	-0.0631042	-0.150864	-0.238529	-0.246374	0.067276	-0.143853	-0.467452	-0.143432	-0.0995837	-0.148596	-0.426426	-0.0884965	0.214896	-0.362127	-0.362624	-0.0789853	0.0122708
1	ENSG00000212747	0.655064	-0.223924	0.327465	0.495961	1.45799	0.531836	0.927116	0.915363	0.385467	-0.689549	-0.266255	-0.160288	0.264787	0.327403	0.466959	-0.986395	-0.277425	-0.167304	-0.0656215	0.0579683	0.671977	0.921124	0.528911	-1.18211	0.672691	0.937214	0.758484	-1.57207	-0.987279	0.214132	0.735784	0.895827	0.119176	0.482191	0.455247	-0.50529	0.147652	0.819127	-0.402549	0.302369	0.597332	0.432893	0.457726	0.0426451	0.712125	0.257377	0.523666	0.242908
1	ENSG00000213689	0.353048	0.476975	-0.21503	-0.634498	-0.995204	0.11227	-0.60182	-0.0908926	-0.100836	0.00348235	-0.0655678	0.00552079	0.23299	-0.195294	-0.244136	0.30524	-0.351335	0.23428	-0.106787	0.124529	-0.330755	-0.23518	0.182148	0.0121129	0.0651783	-0.141317	0.0915965	0.588036	0.171589	0.335593	-0.224986	-0.125669	-0.137075	-0.0693563	-0.303999	-0.434807	-0.457844	-0.172684	0.0931211	0.027556	-0.1898	-0.484452	-0.00728348	0.0873969	0.0702005	0.0253579	0.314934	0.124
1	ENSG00000213903	-0.227678	-0.886503	0.182518	0.849543	-0.043102	0.766134	0.866724	-0.84379	0.651098	-1.36788	-0.592194	0.319171	-0.153707	0.623984	0.607554	-0.10565	-0.317311	0.306139	-0.756096	0.550444	0.771442	0.146126	0.687841	-0.793592	0.582041	-0.405833	-0.199971	-1.27518	-1.03707	0.49839	0.0912657	1.46411	-0.6882	0.421949	-0.183742	0.190159	0.440272	0.682114	-0.0084634	0.49562	0.548006	0.726143	-0.0739282	0.386928	1.14774	0.498676	2.12684	0.136734
1	ENSG00000214860	0.181394	0.00414604	1.36429	1.29976	0.423206	1.57658	0.515151	-0.534397	0.267368	-2.25441	-2.96996	0.618927	-0.0466607	0.972729	1.4217	-0.502919	-0.626382	0.207922	-0.640466	1.68832	1.22858	0.112013	1.5722	-1.71151	2.06467	0.85148	1.24612	-0.394935	-2.41864	1.03713	0.628726	2.0094	-1.26059	0.878236	0.918463	0.0232165	0.439235	0.532483	-0.30324	1.1763	1.27251	1.58084	0.895326	0.953184	2.56925	1.17322	4.12946	0.535937
1	ENSG00000215218	0.164027	-0.485381	2.25817	1.30686	0.967551	1.16546	1.46124	1.26787	-0.30015	-1.80645	-2.68512	-0.324667	-0.405777	0.79971	1.68529	1.24135	-1.03879	0.388996	-0.68896	1.10558	2.2333	0.254582	1.77708	-1.86622	1.45392	0.282293	1.12883	-1.10673	-2.04787	0.305914	0.0243676	0.330876	0.450216	2.48387	1.14658	-0.250128	0.358446	0.250264	-0.172044	1.16324	1.15572	1.38949	1.01898	1.57089	1.09106	-0.191734	2.19679	-0.173568
1	ENSG00000221866	0.658839	0.501452	-0.242763	0.525396	1.92148	-0.58264	1.86527	1.06516	-0.249122	-1.5522	0.321891	0.00776216	-1.59018	-0.441392	0.820425	-0.846967	-0.404052	-1.10555	-1.20336	0.546951	0.130886	0.675226	0.710132	-0.187728	0.949306	0.927118	0.408597	-2.86415	-1.84308	-0.0893871	2.07677	2.03903	2.11667	1.68812	0.0554223	-0.0521954	0.958462	2.34018	-0.0806989	0.932486	1.36973	1.84919	0.210142	0.220692	1.18737	0.825362	0.0203076	0.718381
1	ENSG00000221968	0.0443782	-0.201737	0.174383	0.250864	2.21122	0.645013	1.14128	1.35238	-0.291872	-1.08873	-0.318589	-0.225809	-1.03391	-0.0364061	0.63402	-0.0223133	-0.0594161	-1.45894	-0.378695	0.0853383	0.457629	1.39248	0.215477	-0.214312	0.605811	2.14166	1.79402	-0.790413	-0.789317	-0.5564	0.488966	0.546217	0.40419	0.749456	0.72065	-1.0305	-0.12752	1.82213	0.349643	0.325972	0.37572	1.1536	0.552216	0.38045	0.855785	0.805954	0.162864	1.18944
1	ENSG00000224652	0.0226216	-0.302	0.722754	-0.230605	-0.302884	1.22431	0.546565	0.307455	-0.305948	-1.65193	-1.52908	0.0317437	-0.571303	0.0958511	0.926201	0.569691	-0.222985	-0.0358896	-1.0819	1.37334	0.81006	0.26685	0.480677	-0.809986	1.13052	0.0307169	0.418627	0.0601304	-1.21303	0.223744	-0.347886	-0.637437	-0.155564	1.05453	0.483277	-0.991875	-0.0756133	1.27003	0.0983944	1.33654	1.19606	1.02427	0.602023	0.299234	1.07815	0.310277	2.62193	-0.690313
1	ENSG00000225950	0.550631	-0.409904	0.530087	0.68422	-0.253294	0.809664	0.775798	0.239129	-0.194264	-2.30011	-1.19183	-0.428083	-0.706274	0.61278	0.891563	-0.0171107	-0.0605625	-0.556651	-0.130468	0.865486	1.16691	0.184224	0.892333	-1.18808	1.26081	0.640315	0.638714	-1.00093	-0.799676	0.685326	0.179682	0.666702	-0.720614	0.803873	0.531968	0.163195	0.51072	1.07442	0.000708968	0.776431	0.74946	1.06048	0.308939	0.792353	1.32506	0.554563	2.1368	0.0711209
1	ENSG00000229852	-0.145796	-1.25867	0.652715	0.912114	0.438781	1.01684	1.10525	0.378239	0.370341	-1.57764	-2.07203	-0.0316686	-0.479824	0.166668	0.287696	-0.412357	-0.0303709	0.0795391	-0.550739	1.36631	1.04455	0.734011	0.635811	-1.04955	0.685576	-0.242437	0.178784	-1.38336	-1.67382	0.368242	-0.207309	0.884638	-0.272893	0.426645	0.310941	-0.442251	0.650947	1.34428	-0.403332	0.997735	0.726983	0.921879	0.251299	0.504773	0.920883	0.134288	2.34676	0.340784
1	ENSG00000230937	0.308983	-0.714975	0.342982	0.907922	-0.136429	1.15001	1.14926	0.203547	0.723347	-1.78684	-0.690036	0.532527	0.116068	0.57799	0.74411	-0.243354	0.306624	0.174952	-0.49656	1.16905	0.770156	0.0153375	0.493089	-2.31546	0.892439	-0.22617	0.342713	-0.698729	-2.00412	0.478837	0.0988856	1.05227	-1.39803	0.76535	-0.0272378	0.126718	1.02072	1.08863	-0.732211	0.741825	0.5615	0.632591	-0.0208055	0.0298206	0.621398	0.182469	1.85635	0.275445
1	ENSG00000231789	0.886504	-0.36335	1.40672	0.901701	-0.0115458	0.731866	0.316168	1.01941	-0.652891	-0.787844	-1.09456	-0.648082	-0.610975	0.229973	1.03233	-0.0875228	-0.414787	-0.558214	-0.0724641	1.05204	0.979479	0.57602	1.1144	0.348571	0.0131679	0.202413	0.198406	-0.560769	-1.00068	0.875925	0.00581447	-0.616814	-1.06788	0.398267	0.0413003	-0.662921	0.222304	1.19086	-0.665984	0.325242	0.164211	0.731919	0.837504	1.06931	-0.00295499	-0.657053	0.549383	0.0565195
1	ENSG00000239911	0.531269	-0.476349	0.418355	0.121643	-0.129999	0.541982	-0.0768063	0.481707	-1.03345	-0.990151	-0.842773	0.0126879	-0.913843	0.667802	1.36165	0.842263	-0.605576	-0.531799	-0.246218	0.204953	0.505427	-0.0323876	0.0583561	-0.267822	0.648276	1.12742	0.969095	-1.2709	-0.828548	0.794231	-0.245962	-0.351223	-0.537137	0.558354	-0.0548489	-1.06008	-0.811663	-0.207352	-0.290385	0.254892	0.861393	1.0479	1.07457	0.304534	0.755494	0.546376	0.705436	0.273191
1	ENSG00000240583	0.149184	0.52377	0.70106	1.40009	2.75288	1.99462	3.08541	1.77021	-0.430001	-2.46424	-1.45063	-1.28635	-2.04519	0.0403085	1.07194	-2.3806	0.54943	-1.73949	0.441716	0.0143011	1.70834	1.7578	0.942982	0.155299	1.87071	2.83119	1.8413	-3.3039	-2.53253	-0.459317	1.08794	0.971474	1.19786	1.31715	1.89401	7.46776e-06	1.0252	1.86014	0.287236	-0.530102	1.505	2.06842	0.782865	-0.43562	2.60749	1.95635	1.00114	1.46445
1	ENSG00000240771	0.245465	0.998366	1.13509	1.38014	3.91906	1.10153	2.64897	2.33986	-0.706241	-3.5169	-0.994001	-1.17469	-2.29181	0.268283	1.24135	-0.701688	0.0123516	-1.12068	-0.0507121	0.408527	0.955922	2.41531	1.36229	-0.739813	2.22379	3.47585	2.81402	-3.54953	-3.17529	-0.443484	1.62776	1.02639	1.68404	1.99985	1.23463	-0.963512	0.795749	2.82821	0.572223	-0.756044	1.46433	1.90729	0.492307	0.073934	2.3205	1.64107	1.58742	1.36313
1	ENSG00000241127	0.289717	0.133205	-0.10289	-0.120269	-0.237658	0.128717	-0.0583811	0.470485	-0.190364	-0.0321006	0.0121973	-0.107791	0.0439694	-0.0496739	-0.0749794	-0.0705866	0.0786694	-0.0323417	-0.0256313	0.160563	-0.00566653	0.0582722	-0.259864	-0.233258	-0.0493895	-0.0657401	-0.162348	0.0695787	0.10438	0.17303	-0.128142	-0.136692	0.0280779	0.118566	-0.085432	-0.309548	-0.19262	0.298427	-0.237926	0.147936	-0.0284769	-0.0366908	0.0721316	-0.0512334	-0.00607957	-0.337257	-0.107627	-0.0411925
1	ENSG00000241644	0.87653	0.784496	1.70959	2.02162	3.23215	1.50651	1.67191	2.15627	-1.50869	-2.40042	-1.93651	-1.3302	-1.92144	0.0165168	0.943769	-0.241344	-9.52145e-05	-1.62981	-0.345419	-0.022742	1.21948	1.17586	0.164811	0.425681	1.42703	2.45088	1.69037	-2.25373	-1.91673	0.911726	0.914438	0.497089	0.59979	1.26088	1.36475	-1.13423	1.0192	2.76356	0.463938	-0.0141842	2.14787	2.73346	0.852808	0.074463	2.04472	0.748931	1.65315	0.772447
1	ENSG00000243244	0.353169	-0.229378	0.625452	0.67415	2.85663	0.463564	1.88199	0.510881	-0.350456	-2.27625	-1.02502	-1.47291	-0.536542	-0.390785	-0.0477601	-0.881783	0.0613233	-0.539915	-0.637155	0.331594	0.182139	1.14948	0.492004	-0.733017	0.782035	1.38261	0.595762	-1.82335	-1.20496	-0.107725	0.881305	0.710669	0.686655	1.14688	-0.0824473	-1.2342	0.00791525	2.59784	0.387604	0.260115	0.879906	1.68979	-0.0976496	0.102554	0.841837	0.266214	0.659864	1.02591
1	ENSG00000250685	0.244491	-0.980963	0.237246	0.0906131	-0.693021	1.13173	0.575362	-0.70712	0.83838	-1.46064	-1.58242	-0.10923	-0.507634	0.399686	0.246754	-0.132267	-0.627251	0.506781	-0.635593	0.659325	0.232204	-0.140371	0.337978	-1.26406	0.904077	-0.373182	0.86869	-0.109623	-1.0241	0.520857	-0.0314138	0.461991	-0.425238	0.798078	0.319026	0.470556	0.0614298	1.00013	-0.0776952	0.852895	0.872158	0.836039	0.982209	0.397619	1.14909	0.262669	2.68609	-0.19944
1	ENSG00000251322	-0.844044	-0.275667	0.135525	1.2819	1.00222	0.79156	1.80654	0.506371	-0.163794	-1.57382	-1.25185	-0.938166	-0.941382	0.134535	0.579665	-2.2447	0.563763	-1.1648	-0.0615237	-0.153695	1.65945	0.978249	0.931321	0.446875	1.41082	2.03693	1.61075	-1.15628	-1.74966	-1.10821	0.803859	0.925462	0.634443	0.252589	1.50483	0.490654	1.26071	0.928972	-0.127284	-0.413441	0.614261	1.45786	0.37056	-0.379459	2.21119	2.26139	1.67312	0.506305
1	ENSG00000256309	0.325524	0.467012	0.976643	1.03723	3.46121	1.3525	1.64949	1.00629	-0.797742	-2.78935	-1.36831	-1.1146	-1.24909	0.39513	0.705537	0.406521	-0.258446	-1.13129	0.222262	0.462454	1.30703	2.07628	1.17399	-0.466727	1.62976	1.92515	1.53904	-1.44367	-1.13756	-0.172878	0.996242	0.151969	0.988651	1.3898	0.609335	-0.771159	0.35707	2.36937	0.449526	0.0317296	1.10833	0.882865	0.388759	0.410094	1.39816	0.906025	0.835147	0.527972
1	ENSG00000257026	0.34077	-0.270316	0.599058	0.237301	-0.335622	0.861328	0.317167	-0.463858	-0.633731	-0.995122	-0.953327	-0.330671	-0.275021	0.487965	0.642379	-0.222474	-0.402356	-0.368191	-0.147516	0.0571575	1.04549	0.138738	0.602559	-0.229408	0.969942	0.0398151	0.0529914	-0.363531	-0.569461	0.450581	-0.0262888	-0.134927	-0.119267	0.312323	0.229997	-0.292756	0.129697	0.276183	-0.413564	0.419546	0.454184	0.485796	0.57551	0.659745	1.32584	0.694176	1.08835	0.0482197
1	ENSG00000269113	0.466289	-0.178317	0.511326	1.99014	2.5785	1.38324	2.13563	0.942576	-0.916955	-3.29137	-2.20676	-2.47514	-0.451857	1.08544	1.30003	-1.41624	0.231534	0.21401	0.54246	1.56957	1.03851	1.81658	0.743411	-1.59508	1.1507	2.24172	0.808811	-2.92246	-2.38584	0.351001	1.41158	1.48306	0.857416	0.794225	0.42471	-0.427893	0.671272	2.68125	-0.0386575	1.38301	0.87864	1.9542	0.625429	0.650832	2.42106	1.02193	1.80188	2.42815
1	ENSG00000269190	0.372562	-0.195248	0.905962	0.465448	1.34504	1.0912	0.872376	0.493516	0.196021	-1.96346	-1.01454	-0.107263	-0.469349	0.0701025	0.29565	-0.0932786	0.0850638	-0.355653	-0.595306	0.190969	1.28775	0.608481	0.627585	-0.326606	1.0495	0.922433	0.894732	-0.809728	-0.530563	0.23071	0.229186	-0.0576139	-0.0147124	1.10859	-0.0949046	-0.441748	0.0210853	1.04608	-0.0790339	0.100847	0.71903	0.829273	0.590785	0.350178	1.24847	0.305708	1.10698	0.397594
1	ENSG00000269905	0.114717	-0.23218	0.163418	0.0856891	0.56165	0.317866	0.101866	-0.0318219	-0.247603	-0.530527	-0.661869	-0.256837	-0.213869	0.620597	0.460722	-0.21377	-0.483055	-0.376673	-0.0729826	0.160086	0.51258	0.319411	0.363925	0.0845185	0.66847	0.521981	0.405961	-0.176904	-0.385606	0.100901	-0.102361	-0.324906	-0.156464	0.329262	0.0296854	-0.503752	-0.307447	0.444071	-0.281328	0.123762	0.668354	0.328811	0.270853	0.52559	0.659844	0.340023	0.627662	0.119933
1	ENSG00000272327	0.414957	-0.752201	1.10158	2.10567	0.594706	0.98838	1.19411	0.210253	1.01409	-1.80031	-0.547129	0.245479	-0.223294	1.0239	0.959879	0.00758705	0.527231	0.109808	0.19435	1.22106	1.27438	0.989298	0.775628	-2.65015	1.13936	-0.225454	0.432092	-1.61582	-2.97673	-0.207884	0.74204	2.05894	-0.941706	0.987002	0.166032	0.272824	0.841157	1.04039	-0.89713	0.838928	0.420834	0.690482	-0.00343331	-0.00877819	1.3526	0.198835	1.8724	0.390062
1	ENSG00000272734	-0.811809	-0.679256	0.823458	0.691118	0.812816	1.25052	0.0614102	0.391512	0.0322198	-1.48444	-1.82311	0.218086	-0.0814198	0.381285	0.652564	0.525968	-0.451361	-0.167808	-1.17128	1.19097	1.15394	0.4201	1.15184	-0.756047	2.00115	1.62934	1.85633	-0.441918	-1.45778	0.194589	-0.0290838	0.537942	-0.433468	0.592392	0.541575	-0.387107	0.374383	1.54916	-0.224799	1.02092	0.224784	0.112865	0.909744	1.00804	1.83442	1.42346	3.42729	0.456146
2	ENSG00000001631	-0.182172	0.123121	-0.114674	-0.176262	-0.123366	0.12376	-0.0548382	-0.280221	0.0027535	-0.235883	-0.209859	0.153914	-0.730456	0.0751876	-0.11215	-0.00896547	-0.177172	0.0603013	-0.0899441	0.0478557	-0.0455867	-0.201617	-0.128642	-0.0724398	0.100318	0.0822686	0.00819482	0.181182	0.0263468	-0.0867958	-0.0297007	0.259574	0.0947568	0.00258359	0.0959746	0.0774086	0.146515	-0.012459	-0.0641143	-0.0271213	0.134631	0.148818	0.0371259	-0.0525438	0.146522	0.0652128	0.0440247	-0.0842009
2	ENSG00000002016	-0.145472	0.0806082	-0.25151	0.0248793	0.100738	0.286417	0.18574	-0.337782	0.169064	-0.399403	-0.350144	-0.147225	-0.183126	0.0674836	-0.019768	0.168457	-0.383531	-0.133194	0.103624	0.367487	0.165144	-0.2124	0.184441	0.00670745	0.263138	0.230031	0.371586	-0.089122	-0.160731	-0.401895	-0.0410647	0.201718	0.0343155	0.0497866	0.202401	0.185383	0.239694	0.243121	0.316172	0.328903	0.349786	0.284442	0.163036	0.148869	0.375509	0.149458	0.506657	-0.114811
[truncated: 3,420 more rows]
[truncated: 142 more columns]

## Sheet: Figure 1A barplot
Figure 1A, barplot
Gene Module	Proliferative	Inflammatory	Secretory	Normal-like
1	-0.0342023	0.437758	-0.405701	0.352235
2	-0.0576565	0.301529	-0.112497	-0.0158094
3	0.0974354	0.0215969	-0.0728494	-0.087799
4	0.274925	-0.406231	0.0646588	-0.137547
5	0.576083	-0.313382	-0.267229	-0.208939
6	-0.508453	-0.338107	0.426233	0.332837
[truncated: 3 more rows]

## Sheet: Figure 1B
Figure 1B
[truncated: 12 more rows]

## Sheet: Figure 1C
Figure 1C
[truncated: 69 more rows]

## Sheet: Figure 1D
Figure 1D
[truncated: 73 more rows]

## Sheet: Figure 1E
Figure 1E
[truncated: 23 more rows]

[truncated: 26 more sheets: Figure 2A, Figure 2B, Figure 2C, Figure 3A, Figure 3B, Figure 4A, Figure 4B, Figure 4C, Figure 4D, Figure 4E, S. Table 1, S. Table 2, S. Table 3, S. Table 4, S. Table 5, S. Table 6, S. Table 7, S. Table 8, S. Figure 1, S. Figure 2 …]
